# Supplementary material for: MAGeCK enables robust identification of essential genes from genome-scale CRISPR/Cas9 knockout screens
Source: Genome Biol. 2014 Dec 5;15(12):554. doi: 10.1186/s13059-014-0554-4 (PMC4290824; doi:10.1186/s13059-014-0554-4)
Supplement: Supplementary file 2 — Tables S1 to S10. [file 13059_2014_554_MOESM2_ESM.xlsx]

## Sheet: Table legends
Supplementary Table 1: The numbers of statistically significantly selected genes identified by MAGeCK, RIGER and RSA in different comparisons. For comparisons between control samples or replicates of the same condition (marked as yellow), ideally no significantly selected genes should be detected. Comparisons between treatments and controls are marked as green.
Supplementary Table 2: Genes that are ranked top 100 by both CRISPR-Cas9 knockout and siRNA screening using different algorithms in leukemia dataset.
Supplementary Table 3-5: Top hits of MAGeCK by comparing two CRISPR-Cas9 knockout screening experiments in KBM7 cell line and HL60 cell line with the corresponding controls in the leukemia dataset. The results include the ranking of sgRNAs (Supplementary Table 3), positively selected genes (Supplementary Table 4) and negatively selected genes (Supplementary Table 5).
Supplementary Table 6-8: Top hits of MAGeCK by comparing two CRISPR-Cas9 knockout screening experiments in 14-day PLX treatment with the corresponding controls in the melanoma dataset. The results include the ranking of sgRNAs (Supplementary Table 6), positively selected genes (Supplementary Table 7) and negatively selected genes (Supplementary Table 8).
Supplementary Table 9: MAGeCK pathway analysis of negatively selected genes in the leukemia dataset (Supplementary Table 5).
Supplementary Table 10: MAGeCK pathway analysis of negatively selected genes in the melanoma dataset (Supplementary Table 8).

## Sheet: S1
Supplementary Table 1: The numbers of statistically significant genes identified by MAGeCK, RIGER and RSA in different comparisons. For comparisons between control samples or replicates of the same condition (marked as yellow), ideally no significant genes should be detected. Comparisons between treatments and controls are marked as green.
	Leukemia dataset				Melanoma dataset												ESC dataset
Method	HL60 control vs. KBM7 control		HL60, KBM7 treatment vs. control		14-day control rep.1 vs. rep.2		14-day treatment rep. 1 vs. rep. 2		14-day treatment vs. control		7-day control rep.1 vs. rep.2		7-day treatment rep.1 vs. rep.2		7-day treatment vs. control		ESC rep.1 vs. rep.2		ESC vs. control
FDR	0.05	0.25	0.05	0.25	0.05	0.25	0.05	0.25	0.05	0.25	0.05	0.25	0.05	0.25	0.05	0.25	0.05	0.25	0.05	0.25
MAGeCK	0	0	335	602	0	0	0	0	12	34	0	1	24	47	42	110	0	0	310	596
RIGER	0	26	0	9	0	0	0	1	4	26	0	0	2	2	0	0	0	0	0	0
RSA	7	2419	1007	4168	11	76	0	247	12	314	11	284	27	261	91	1159	11	1523	237	2116

## Sheet: S2
Supplementary Table 2: Genes that are ranked top 100 by both CRISPR-Cas9 knockout and siRNA screening using different algorithms in melanoma dataset.
Gene symbol	Ranked top 100 by both GeCKO and siRNA screening using MAGeCK?	Ranked top 100 by both GeCKO and siRNA screening using RIGER?	Ranked top 100 by both GeCKO and siRNA screening using RSA?	Gene name	Tumor suppressor?	Reference
MED12	Y	Y	Y	mediator complex subunit 12	Yes	Huang, S. et al. Cell 151, 937–950 (2012).
NF1	Y	Y	Y	neurofibromin 1	Yes	Whittaker, S. R. et al. Cancer Discov 3, 350–362 (2013).
SMARCB1	Y	N	N	SWI/SNF related, matrix associated, actin dependent regulator of chromatin, subfamily b, member 1	Yes	Modena, P. et al. Cancer Research 65, 4012-4019 (2005)
EIF3D	Y	N	Y	eukaryotic translation initiation factor 3, subunit D	Unknown

## Sheet: S3
Supplementary Table 3: Top sgRNA hits of MAGeCK by comparing two CRISPR-Cas9 knockout screening experiments in KBM7 cell line and HL60 cell line with the corresponding controls in the leukemia dataset.
sgrna	control_mean	treat_mean	p.low	p.high	FDR	high_in_treatment
RPL4_m66794178	2458.29	46.9941	1.36737e-85	1	2.00049e-80	FALSE		Column	Content
POLR3K_m103546	3757.76	280.035	6.79919e-80	1	4.97361e-75	FALSE		sgrna	sgRNA ID
ZFYVE1_p73448501	1482.05	0	2.09891e-73	1	1.02355e-68	FALSE		control_mean	Mean read counts in control samples
CLEC3B_m45067883	2756.83	153.349	3.70478e-68	1	1.35499e-63	FALSE		treat_mean	Mean read counts in treatment samples
RPS20_m56985779	2261.89	79.113	6.31515e-67	1	1.84781e-62	FALSE		p.low	p-value (lower tail)
RPS8_p45243387	3461.41	356.388	3.20621e-62	1	7.81739e-58	FALSE		p.high	p-value (higher tail)
OGFR_p61436243	1580.57	18.2503	5.00226e-62	1	1.04547e-57	FALSE		FDR	false discovery rate
ZKSCAN1_p99621206	3533.06	388.777	5.6572e-61	1	1.03447e-56	FALSE		high_in_treatment	Whether the abundance is higher in treatment samples
RPL4_p66794980	1689.97	33.5941	1.64083e-59	1	2.66701e-55	FALSE
RPL12_m130210646	1974.49	72.3252	4.1874e-58	1	6.12616e-54	FALSE
CDCA8_p38158434	1568.67	25.0674	6.11978e-58	1	8.13931e-54	FALSE
NELFE_m31926186	1772.32	48.7601	2.30705e-57	1	2.80959e-53	FALSE
CDC5L_p44355583	1145.58	0	2.49653e-57	1	2.80959e-53	FALSE
RPL7L1_p42854026	2228.3	116.063	2.70918e-57	1	2.83109e-53	FALSE
TIMELESS_m56827654	3567.6	442.201	5.4655e-57	1	5.32996e-53	FALSE
RPL13A_p49993157	1129.85	0.341068	1.41854e-56	1	1.29683e-52	FALSE
RPL9_m39459207	2545.26	183.925	2.04332e-56	1	1.75848e-52	FALSE
TYMS_p657850	1918.59	72.4151	4.89467e-56	1	3.97741e-52	FALSE
PRMT1_m50183822	2179.08	115.852	8.30007e-56	1	6.39105e-52	FALSE
DUT_m48628247	2629.49	207.608	1.19934e-55	1	8.77194e-52	FALSE
HNRNPH1_m179050050	2308.07	145.019	9.29434e-55	1	6.47443e-51	FALSE
RPS10_m34392925	2628.14	223.91	1.55421e-53	1	1.03355e-49	FALSE
TRIM24_p138145301	2833.95	277.378	3.54804e-53	1	2.25655e-49	FALSE
POLR3H_m41939996	2290.07	152.71	4.77338e-53	1	2.9089e-49	FALSE
ZWINT_m58120975	1742.71	60.6389	1.20073e-52	1	7.02668e-49	FALSE
RPL18A_m17973008	1862.63	80.9125	4.60439e-52	1	2.59043e-48	FALSE
RPS29_p50052690	1331.86	18.4616	2.92147e-51	1	1.58285e-47	FALSE
PRMT5_p23397782	2645.68	247.146	3.52486e-51	1	1.84139e-47	FALSE
RPL23A_p27047737	2242.66	158.381	1.27522e-50	1	6.43219e-47	FALSE
TUBB_m30691374	1490.46	36.7391	2.89373e-50	1	1.41098e-46	FALSE
TCEAL4_p102841837	2512.19	222.977	3.01011e-50	1	1.42017e-46	FALSE
SOD1_p33036106	2955.73	346.165	1.24381e-49	1	5.68422e-46	FALSE
POLR3H_p41940009	982.259	0	1.77127e-49	1	7.85028e-46	FALSE
SNRPD3_p24953693	2218.33	161.624	2.04761e-49	1	8.80881e-46	FALSE
PTMS_p6878770	1476.59	37.9589	2.32617e-49	1	9.7234e-46	FALSE
DBR1_m137893527	1173.04	10.0563	6.79031e-49	1	2.75822e-45	FALSE
RPL3_m39711501	1733.77	74.3967	8.37474e-49	1	3.31137e-45	FALSE
FAM163B_m136444511	1834.26	91.8183	1.10976e-48	1	4.27257e-45	FALSE
SF3B3_p70560574	2164.49	156.161	1.85011e-48	1	6.9379e-45	FALSE
SOD1_p33036101	2138.41	151.915	2.23056e-48	1	7.95865e-45	FALSE
FAM50A_p153672644	1722.25	74.2565	2.1789e-48	1	7.95865e-45	FALSE
SLC7A6OS_m68344780	1038.02	3.72454	2.68566e-48	1	9.35147e-45	FALSE
IRF4_p393149	1166.47	11.2552	5.82924e-48	1	1.98311e-44	FALSE
CCT2_p69981979	1986.91	125.222	1.34195e-47	1	4.46066e-44	FALSE
RPS6_m19378892	1870.64	107.545	7.38352e-47	1	2.39965e-43	FALSE
FAM50A_p153672668	1895.39	113.435	1.27408e-46	1	4.05157e-43	FALSE
C1orf109_m38155471	3950.2	735.955	4.93916e-46	1	1.53707e-42	FALSE
SSRP1_m57102558	3356.62	525.841	1.24353e-45	1	3.78779e-42	FALSE
PSMB6_p4700067	1147.45	14.4943	2.25116e-45	1	6.71745e-42	FALSE
C14orf80_m105957987	3214.51	481.127	2.47796e-45	1	7.2505e-42	FALSE
HSPA5_m128003326	2412.18	241.011	3.1848e-45	1	9.1033e-42	FALSE
POLR2A_p7388131	1090.85	10.8012	3.2373e-45	1	9.1033e-42	FALSE
SF3A3_m38455582	2559.93	288.121	1.55529e-44	1	4.2926e-41	FALSE
RPL8_m146017389	2014.66	152.75	2.31897e-44	1	6.27978e-41	FALSE
PSMA4_p78836528	2065.54	169.383	1.29067e-43	1	3.43317e-40	FALSE
RPS3A_p152024040	2047.78	165.736	1.32721e-43	1	3.46666e-40	FALSE
COPS6_m99686972	1198.03	23.9501	2.79769e-43	1	7.17887e-40	FALSE
PLK4_m128806935	2498.02	290.102	1.06406e-42	1	2.68357e-39	FALSE
PCNA_p5100389	1373.39	46.9209	1.58592e-42	1	3.92991e-39	FALSE
CLNS1A_m77348658	1384.8	48.7601	2.08945e-42	1	5.09409e-39	FALSE
CDT1_m88870240	1972.87	158.571	2.96334e-42	1	7.10608e-39	FALSE
TRIM24_p138145295	1382.19	49.9549	4.89636e-42	1	1.15456e-38	FALSE
TSR1_m2239372	1870.72	137.917	5.16095e-42	1	1.19837e-38	FALSE
POLR2L_p842487	1842.34	131.458	5.31427e-42	1	1.21378e-38	FALSE
CSRNP1_p39188101	2056.47	181.019	7.83278e-42	1	1.76238e-38	FALSE
FOXF2_m1390324	1369.45	48.9359	7.96879e-42	1	1.76588e-38	FALSE
FASLG_m172628497	937.222	5.95927	8.74675e-42	1	1.90854e-38	FALSE
RPS2_m2012527	1126.07	20.4536	1.53577e-41	1	3.30191e-38	FALSE
POLR2G_p62529331	1983.54	166.65	1.56091e-41	1	3.30914e-38	FALSE
RPL12_m130213064	1555.54	80.1906	3.34265e-41	1	6.98614e-38	FALSE
RPS15A_p18800344	2579.97	333.428	4.4936e-41	1	9.25681e-38	FALSE
RPL3_m39713577	920.108	5.58681	5.40414e-41	1	1.09704e-37	FALSE
SF3A3_p38455218	1046.49	14.9484	5.65056e-41	1	1.13237e-37	FALSE
RPL15_m23960919	1031.3	13.9921	7.73363e-41	1	1.52817e-37	FALSE
CDK9_p130548997	1767.39	123.682	8.02067e-41	1	1.56403e-37	FALSE
WDR82_m52304790	1371.41	53.7966	1.35747e-40	1	2.61176e-37	FALSE
CDC5L_p44360477	1908.25	156.68	1.4844e-40	1	2.82036e-37	FALSE
RPL8_m146015756	1705.29	114.91	3.19679e-40	1	5.99078e-37	FALSE
RPL27A_m8705580	1400.24	59.2077	3.37728e-40	1	6.24797e-37	FALSE
RPP40_p5004183	2035.41	190.289	3.75744e-40	1	6.86861e-37	FALSE
RPS27_p153963677	1249.49	38.3314	4.46075e-40	1	8.05612e-37	FALSE
RPS7_p3623431	1119.4	23.8371	5.16194e-40	1	9.2089e-37	FALSE
NOB1_m69788788	1479.26	73.0826	5.93407e-40	1	1.04558e-36	FALSE
PCF11_m82868586	1527.79	83.0699	1.16118e-39	1	2.02046e-36	FALSE
HSPA5_p128003109	2672.63	381.33	1.29738e-39	1	2.2315e-36	FALSE
POLA2_p65029801	1092.22	23.1926	6.86734e-39	1	1.16745e-35	FALSE
RPL4_p66795021	1441.13	72.3921	8.07141e-39	1	1.356e-35	FALSE
NOP16_p175815318	3437.3	676.278	1.44492e-38	1	2.40146e-35	FALSE
LSM2_m31773853	1136.36	29.0514	1.70879e-38	1	2.80583e-35	FALSE
DDX56_p44613293	753.908	0	1.95728e-38	1	3.17862e-35	FALSE
RPS19_p42373796	3160.59	572.47	2.154e-38	1	3.45932e-35	FALSE
C16orf72_p9185906	745.729	0	4.88515e-38	1	7.76739e-35	FALSE
ZDHHC16_m99211473	2698.75	414.546	6.99444e-38	1	1.09953e-34	FALSE
ACTR8_m53916081	2192.87	255.267	7.81731e-38	1	1.21637e-34	FALSE
RPL13A_p49994725	1599.06	108.468	9.88687e-38	1	1.52258e-34	FALSE
C9orf114_m131591070	1822.22	158.963	1.0276e-37	1	1.564e-34	FALSE
RPL9_m39459282	920.756	10.3346	1.23197e-37	1	1.85782e-34	FALSE
PPP1R15A_m49376539	2698.54	418.647	1.32531e-37	1	1.97736e-34	FALSE
RPS18_p33243578	976.398	15.7205	1.90083e-37	1	2.80562e-34	FALSE
CD3EAP_m45909967	488.6598778/706.692254013	20.1261	1	5.086e-11	3.5602e-09	TRUE

## Sheet: S4
Supplementary Table 4: Top positively selected genes of MAGeCK by comparing two CRISPR-Cas9 knockout screening experiments in KBM7 cell line and HL60 cell line with the corresponding controls in the leukemia dataset.
group_id	#_items_in_group	lo_value	FDR
NA	100	2.9541e-11	0.0033		Column	Content
MARK3	10	6.3669e-08	0.0033		group_id	Gene ID
NHS	10	1.9203e-06	0.053465		#_items_in_group	The number of sgRNAs targeting this gene
RHOU	10	5.0202e-06	0.060506		lo_value	The original p value
PRKCQ	10	7.2931e-06	0.060506		FDR	The false discovery rate
MAP4K3	10	2.4942e-05	0.141914
EPM2A	10	2.7469e-05	0.141914
MST4	10	2.9738e-05	0.141914
LMTK2	10	3.225e-05	0.141914
PTK7	10	3.6465e-05	0.141914
NEK10	10	3.7248e-05	0.141914
NAV3	10	4.2749e-05	0.144554
STK4	10	4.6136e-05	0.144554
TNIK	10	6.2172e-05	0.158133
INO80B	10	6.835e-05	0.158133
ZNF287	10	7.0713e-05	0.158133
ANKK1	10	7.5067e-05	0.158133
UTY	10	7.5614e-05	0.158133
ELAVL1	10	9.3689e-05	0.179021
CDC42BPA	10	0.00010377	0.184565
SNRK	10	0.00012377	0.210336
TSC1	10	0.00014656	0.232328
SLK	10	0.00016173	0.242244
NTRK2	10	0.00019594	0.268716
LRRK1	10	0.00020709	0.268716
CAMKV	10	0.00022656	0.268716
RECQL	10	0.00022758	0.268716
STK40	10	0.00023312	0.268716
MYO3B	10	0.00023444	0.268716
TGFBR1	10	0.00029575	0.316425
FGFR2	10	0.00030186	0.316425
FAM184B	10	0.00033316	0.316425
ACRC	10	0.00033969	0.316425
MED14	10	0.00034171	0.316425
NFKBIA	10	0.00034985	0.316425
CEP76	10	0.00035688	0.316425
PRKAR2B	10	0.0003635	0.316425
NEK6	10	0.00039488	0.337558
CDK17	10	0.00042808	0.339706
MTAP	10	0.00042809	0.339706
BMX	10	0.00046513	0.339706
HLF	10	0.00047127	0.339706
TMEM260	10	0.00047359	0.339706
MX2	10	0.00047836	0.339706
MAST3	10	0.00051406	0.342157
PAXBP1	10	0.00052226	0.342157
FLT3	10	0.00052436	0.342157
STK10	10	0.00052907	0.342157
LPIN1	10	0.00056717	0.354935
CAPG	10	0.00056848	0.354935
SYNE4	10	0.00059013	0.357301
DSTYK	10	0.0005989	0.357301
SH3GLB2	10	0.000615	0.358604
MSX1	10	0.00064577	0.370223
TCOF1	10	0.00066669	0.374875
SOX9	10	0.00068737	0.382214
SIRT6	10	0.00075623	0.413301
CCDC170	10	0.00088822	0.447798
WDR81	10	0.00089484	0.447798
FGF4	10	0.00089936	0.447798
RCAN1	10	0.00091894	0.447798
NUAK2	10	0.00093166	0.447798
ARID3A	10	0.00097329	0.456634
MEIS2	10	0.0010248	0.457279
MARK2	10	0.0010256	0.457279
KDM8	10	0.0010506	0.457279
MAK	10	0.0010637	0.457279
SFMBT2	10	0.0010704	0.457279
MAPK4	10	0.0011243	0.466039
NOTCH1	10	0.0011516	0.466039
CSNK1G3	10	0.0011619	0.466039
YWHAB	10	0.0011659	0.466039
ZCCHC14	10	0.001198	0.471355
FOXI3	10	0.00128	0.491181
AIFM1	10	0.0012979	0.491181
BASP1	10	0.0013198	0.491181
CSRP1	10	0.0013621	0.497444
PIN1	10	0.0014345	0.511721
HES2	10	0.0014543	0.512897
EIF2AK1	10	0.0014966	0.51725
GSC	10	0.001516	0.51725
SNTG1	10	0.001571	0.522292
IRAK1	10	0.001581	0.522292
TYK2	10	0.0016171	0.522292
C12orf54	10	0.0016228	0.522292
PHLPP1	10	0.0017075	0.531175
TMEM51	10	0.0017475	0.531175
HIPK2	10	0.0017768	0.531175
FAM49B	10	0.0017846	0.531175
CASP8	10	0.0018018	0.531175
BNC2	10	0.0018113	0.531175
DIS3	10	0.001844	0.531175
HIF1A	10	0.0018527	0.531175
CSK	10	0.0019691	0.541784
APLF	10	0.0019804	0.541784
PRM2	10	0.0019877	0.541784
CASP2	10	0.0019993	0.541784
MAP2K2	10	0.0020335	0.542828
HNRPLL	10	0.0021169	0.555054
ABCB8	10	0.0021542	0.555054

## Sheet: S5
Supplementary Table 5: Top negatively selected genes of MAGeCK by comparing two CRISPR-Cas9 knockout screening experiments in KBM7 cell line and HL60 cell line with the corresponding controls in the leukemia dataset.
group_id	#_items_in_group	lo_value	FDR
RPL3	93	4.9169e-36	8e-05		Column	Content
RPL8	67	1.8232e-24	8e-05		group_id	Gene ID
RPS2	61	1.6928e-20	8e-05		#_items_in_group	The number of sgRNAs targeting this gene
RPS18	40	1.0152e-18	8e-05		lo_value	The original p value
RPS4X	42	4.8879e-18	8e-05		FDR	The false discovery rate
RPL12	32	1.0987e-16	8e-05
RPL13A	52	1.2752e-16	8e-05
RPL13	51	4.6321e-16	8e-05
RPL4	68	8.591e-16	8e-05
RPS10	38	2.0929e-15	8e-05
RPL15	53	2.7458e-15	8e-05
RPL7A	53	4.8648e-15	8e-05
RPS9	51	8.4304e-15	8e-05
RPS3	54	1.6299e-14	8e-05
RPL23A	31	1.6319e-14	8e-05
RPS5	44	3.9668e-14	8e-05
RPL10	56	2.0664e-13	8e-05
RPL18A	46	3.4612e-13	8e-05
RPL11	34	4.1223e-13	8e-05
RPS8	32	4.8735e-13	8e-05
RPS15	39	4.9282e-13	8e-05
RPL7	34	5.361e-13	8e-05
RPL5	44	9.9936e-13	8e-05
RPL21	25	5.3493e-12	8e-05
RPS15A	19	7.9007e-12	8e-05
RPS6	37	1.1892e-11	8e-05
EIF4A3	10	4.4325e-11	8e-05
RPL17	28	4.7938e-11	8e-05
RPL6	44	5.417e-11	8e-05
RPL34	17	1.0122e-10	8e-05
CCDC84	10	1.5821e-10	8e-05
CDAN1	10	2.5139e-10	8e-05
RPL9	21	3.0151e-10	8e-05
RPL18	52	3.0908e-10	8e-05
RPS11	32	3.2142e-10	8e-05
MPHOSPH10	10	4.217e-10	8e-05
C1orf109	10	4.883e-10	8e-05
RPL23	26	8.0326e-10	8e-05
RPP21	10	1.4298e-09	8e-05
RPL27A	32	1.5717e-09	8e-05
POLR2I	10	1.6306e-09	8e-05
RPS7	36	1.9729e-09	8e-05
WDR74	10	2.1064e-09	8e-05
RPS3A	37	2.4251e-09	8e-05
RPS12	28	2.5571e-09	8e-05
RPS14	30	4.0015e-09	8e-05
TPT1	10	4.0453e-09	8e-05
RPL7L1	40	7.4167e-09	8e-05
ERCC2	10	9.1204e-09	8e-05
SF3A3	10	1.3467e-08	8e-05
PRMT5	10	1.4271e-08	8e-05
FEN1	10	1.5082e-08	8e-05
CCT2	10	1.5415e-08	8e-05
CRCP	10	1.6779e-08	8e-05
KAT5	10	1.7296e-08	8e-05
RPS16	39	2.2816e-08	8e-05
RPS27	14	2.4975e-08	8e-05
THAP11	10	2.506e-08	8e-05
PSMC3	10	3.1377e-08	8e-05
HSPA5	10	3.2545e-08	8e-05
PHB2	10	3.3542e-08	8e-05
SLC7A6OS	10	3.9917e-08	8e-05
HSPA9	10	4.763e-08	0.000211
POLA2	10	5.5705e-08	0.000211
CDC123	10	5.774e-08	0.000211
PSMA7	10	6.088e-08	0.000211
POLR2A	10	6.4574e-08	0.000211
CDC16	10	6.9868e-08	0.000211
POLR2E	10	7.0614e-08	0.000211
RPL35	29	7.0832e-08	0.000211
WDR75	10	7.873e-08	0.000211
SRSF3	10	1.2957e-07	0.000459
IPO13	10	1.3464e-07	0.000459
UHRF1	10	1.3833e-07	0.000459
CCT4	10	1.389e-07	0.000459
ANAPC4	10	1.4296e-07	0.000459
SNAPC5	10	1.5353e-07	0.00056
RPS20	19	1.5857e-07	0.00056
POLR2C	10	1.6318e-07	0.00056
TXNL4A	10	1.6903e-07	0.00056
POLR3H	10	2.0926e-07	0.000615
SRSF2	10	2.1461e-07	0.000622
GTF2B	10	2.1946e-07	0.000622
RPL37	22	2.33e-07	0.000622
SON	10	2.667e-07	0.000622
MKI67IP	10	3.0201e-07	0.000622
PREB	10	3.386e-07	0.000622
RPL36	23	3.6427e-07	0.000622
POLR3K	10	4.8935e-07	0.000812
MYBL2	10	5.4531e-07	0.000812
RPL37A	16	5.5494e-07	0.000812
PSMD6	10	6.0923e-07	0.000812
C7orf26	10	6.9717e-07	0.000854
RPS17	22	7.3303e-07	0.000854
EIF6	10	7.4754e-07	0.000854
SSRP1	10	7.5683e-07	0.000854
SMG6	10	7.7993e-07	0.000854
PCNA	10	7.8343e-07	0.000854
RPL14	33	8.4452e-07	0.000854
UBR4	10	9.345e-07	0.000936

## Sheet: S6
Supplementary Table 6: Top sgRNA hits of MAGeCK by comparing two CRISPR-Cas9 knockout screening experiments in 14-day PLX treatment with the corresponding controls in the melanoma dataset.
sgrna	control_mean	treat_mean	p.low	p.high	FDR	high_in_treatment
s_36795	900.701	2.28846e+06	1	1.11022e-16	4.88498e-15	TRUE		Column	Content
s_6199	274.087	420963	1	1.11022e-16	4.88498e-15	TRUE		sgrna	sgRNA ID
s_800	74.1257	194252	1	1.11022e-16	4.88498e-15	TRUE		control_mean	Mean read counts in control samples
s_36798	4144.91	1.66914e+06	1	1.11022e-16	4.88498e-15	TRUE		treat_mean	Mean read counts in treatment samples
s_64856	102.291	163210	1	1.11022e-16	4.88498e-15	TRUE		p.low	p-value (lower tail)
s_54548	149.821	194889	1	1.11022e-16	4.88498e-15	TRUE		p.high	p-value (higher tail)
s_36799	730.858	442822	1	1.11022e-16	4.88498e-15	TRUE		FDR	false discovery rate
s_37190	160.377	171432	1	1.11022e-16	4.88498e-15	TRUE		high_in_treatment	Whether the abundance is higher in treatment samples
s_35735	46.324	86994.1	1	1.11022e-16	4.88498e-15	TRUE
s_7274	295.815	231493	1	1.11022e-16	4.88498e-15	TRUE
s_52770	175.73	173680	1	1.11022e-16	4.88498e-15	TRUE
s_11177	87.8161	109397	1	1.11022e-16	4.88498e-15	TRUE
s_14313	181.577	142117	1	1.11022e-16	4.88498e-15	TRUE
s_42306	158.356	130639	1	1.11022e-16	4.88498e-15	TRUE
s_53449	209.758	136698	1	1.11022e-16	4.88498e-15	TRUE
s_41248	82.3635	79227.7	1	1.11022e-16	4.88498e-15	TRUE
s_36796	2139.62	453310	1	1.11022e-16	4.88498e-15	TRUE
s_18195	164.522	110244	1	1.11022e-16	4.88498e-15	TRUE
s_41593	214.293	122360	1	1.11022e-16	4.88498e-15	TRUE
s_30596	290.711	142072	1	1.11022e-16	4.88498e-15	TRUE
s_17709	128.021	89416.6	1	1.11022e-16	4.88498e-15	TRUE
s_55904	24.4674	35566.7	1	1.11022e-16	4.88498e-15	TRUE
s_33855	123.958	80657.6	1	1.11022e-16	4.88498e-15	TRUE
s_16259	136.064	83838	1	1.11022e-16	4.88498e-15	TRUE
s_63087	676.091	198446	1	1.11022e-16	4.88498e-15	TRUE
s_23203	61.4558	53917.1	1	1.11022e-16	4.88498e-15	TRUE
s_50721	189.076	97950.6	1	1.11022e-16	4.88498e-15	TRUE
s_12138	116.987	75047.7	1	1.11022e-16	4.88498e-15	TRUE
s_50009	38.0913	40631.4	1	1.11022e-16	4.88498e-15	TRUE
s_18525	63.6411	50293.4	1	1.11022e-16	4.88498e-15	TRUE
s_64944	186.619	83018.8	1	1.11022e-16	4.88498e-15	TRUE
s_27112	89.6062	55522	1	1.11022e-16	4.88498e-15	TRUE
s_15466	429.349	125354	1	1.11022e-16	4.88498e-15	TRUE
s_64892	203.105	83048.6	1	1.11022e-16	4.88498e-15	TRUE
s_14312	313.973	94861.9	1	1.11022e-16	4.88498e-15	TRUE
s_8730	1925.72	248684	1	1.11022e-16	4.88498e-15	TRUE
s_13292	258.688	80454.1	1	1.11022e-16	4.88498e-15	TRUE
s_58082	75.608	38808.1	1	1.11022e-16	4.88498e-15	TRUE
s_28501	126.712	49474.5	1	1.11022e-16	4.88498e-15	TRUE
s_39948	138.654	50787.6	1	1.11022e-16	4.88498e-15	TRUE
s_43809	165.142	55591.7	1	1.11022e-16	4.88498e-15	TRUE
s_30886	88.6778	39732.2	1	1.11022e-16	4.88498e-15	TRUE
s_47803	345.519	81996.7	1	1.11022e-16	4.88498e-15	TRUE
s_33342	237.55	66126.8	1	1.11022e-16	4.88498e-15	TRUE
s_33341	141.634	46620.1	1	1.11022e-16	4.88498e-15	TRUE
s_4147	386.683	77862.6	1	1.11022e-16	4.88498e-15	TRUE
s_25225	348.258	71936.7	1	1.11022e-16	4.88498e-15	TRUE
s_27977	89.0933	33498	1	1.11022e-16	4.88498e-15	TRUE
s_59338	169.43	45704.8	1	1.11022e-16	4.88498e-15	TRUE
s_3950	164.517	44661.4	1	1.11022e-16	4.88498e-15	TRUE
s_42608	292.014	57045.4	1	1.11022e-16	4.88498e-15	TRUE
s_12140	291.26	56477.4	1	1.11022e-16	4.88498e-15	TRUE
s_14314	125.995	35159.5	1	1.11022e-16	4.88498e-15	TRUE
s_39864	308.023	56671.4	1	1.11022e-16	4.88498e-15	TRUE
s_29387	370.884	62502.6	1	1.11022e-16	4.88498e-15	TRUE
s_22724	254.21	50278.6	1	1.11022e-16	4.88498e-15	TRUE
s_51807	311.147	55969.7	1	1.11022e-16	4.88498e-15	TRUE
s_20219	162.911	38745.2	1	1.11022e-16	4.88498e-15	TRUE
s_29058	283.612	52211.4	1	1.11022e-16	4.88498e-15	TRUE
s_34293	216.19	45038.3	1	1.11022e-16	4.88498e-15	TRUE
s_63391	231.558	46004.4	1	1.11022e-16	4.88498e-15	TRUE
s_33940	222.884	43950.6	1	1.11022e-16	4.88498e-15	TRUE
s_30087	225.865	43498.3	1	1.11022e-16	4.88498e-15	TRUE
s_56348	133.714	32555.7	1	1.11022e-16	4.88498e-15	TRUE
s_62858	161.659	34859.9	1	1.11022e-16	4.88498e-15	TRUE
s_33340	123.132	30041.3	1	1.11022e-16	4.88498e-15	TRUE
s_51914	146.169	31992.9	1	1.11022e-16	4.88498e-15	TRUE
s_53443	1182.79	99179.1	1	1.11022e-16	4.88498e-15	TRUE
s_54398	166.137	32686.1	1	1.11022e-16	4.88498e-15	TRUE
s_61835	5.69882	5258.02	1	1.11022e-16	4.88498e-15	TRUE
s_15686	428.842	51846.1	1	1.11022e-16	4.88498e-15	TRUE
s_28929	313.963	42204.7	1	1.11022e-16	4.88498e-15	TRUE
s_11104	70.0324	18563.4	1	1.11022e-16	4.88498e-15	TRUE
s_39589	422.435	48875.4	1	1.11022e-16	4.88498e-15	TRUE
s_27682	145.44	27124.1	1	1.11022e-16	4.88498e-15	TRUE
s_59340	393.258	46072.1	1	1.11022e-16	4.88498e-15	TRUE
s_2337	586.136	57146.9	1	1.11022e-16	4.88498e-15	TRUE
s_59247	551.404	55205.7	1	1.11022e-16	4.88498e-15	TRUE
s_62320	131.483	25076.3	1	1.11022e-16	4.88498e-15	TRUE
s_51260	356.065	42804.7	1	1.11022e-16	4.88498e-15	TRUE
s_55540	142.439	25643	1	1.11022e-16	4.88498e-15	TRUE
s_28294	156.658	26470.3	1	1.11022e-16	4.88498e-15	TRUE
s_14744	213.133	30886.8	1	1.11022e-16	4.88498e-15	TRUE
s_48036	64.7849	16199.9	1	1.11022e-16	4.88498e-15	TRUE
s_63038	22.5387	8966.43	1	1.11022e-16	4.88498e-15	TRUE
s_1909	163.296	25689.4	1	1.11022e-16	4.88498e-15	TRUE
s_23666	220.935	30153.6	1	1.11022e-16	4.88498e-15	TRUE
s_13308	24.1442	8874.27	1	1.11022e-16	4.88498e-15	TRUE
s_19029	49.1606	12968.2	1	1.11022e-16	4.88498e-15	TRUE
s_18437	54.8798	13580.6	1	1.11022e-16	4.88498e-15	TRUE
s_44485	219.037	28222.9	1	1.11022e-16	4.88498e-15	TRUE
s_24394	187.507	25683.3	1	1.11022e-16	4.88498e-15	TRUE
s_21330	207.911	26608	1	1.11022e-16	4.88498e-15	TRUE
s_32615	127.795	20365.9	1	1.11022e-16	4.88498e-15	TRUE
s_50299	72.6943	14726.5	1	1.11022e-16	4.88498e-15	TRUE
s_50535	222.577	26449	1	1.11022e-16	4.88498e-15	TRUE
s_36794	265.556	28114.2	1	1.11022e-16	4.88498e-15	TRUE
s_17007	67.1239	13341.6	1	1.11022e-16	4.88498e-15	TRUE
s_55205	153.329	20823.2	1	1.11022e-16	4.88498e-15	TRUE
s_33343	45.8469	10540	1	1.11022e-16	4.88498e-15	TRUE

## Sheet: S7
Supplementary Table 7: Top positively seleted genes of MAGeCK by comparing two CRISPR-Cas9 knockout screening experiments in 14-day PLX treatment with the corresponding controls in the melanoma dataset.
group_id	#_items_in_group	lo_value	FDR
MED12	4	5.8145e-12	0.001414		Column	Content
NF2	4	6.8288e-11	0.001414		group_id	Gene ID
CUL3	6	1.098e-08	0.001414		#_items_in_group	The number of sgRNAs targeting this gene
DPH2	6	1.5744e-07	0.001414		lo_value	The original p value
TADA2B	3	3.7605e-07	0.0033		FDR	The false discovery rate
MED15	4	5.5574e-07	0.006301
CCDC101	3	8.9066e-07	0.008378
NF1	2	2.2681e-06	0.015182
CDH13	6	3.2326e-06	0.017196
CLDN10	4	3.8718e-06	0.017196
TADA1	4	6.4986e-06	0.030646
CCNC	5	1.1892e-05	0.064141
ZNF592	4	1.5149e-05	0.078812
PPT1	5	1.8411e-05	0.085012
ALG3	4	2.0004e-05	0.085012
BCL2L12	4	3.3027e-05	0.117912
PDCD10	5	3.3134e-05	0.117912
MLN	3	3.7122e-05	0.124752
SPECC1	9	3.9754e-05	0.126572
ZEB2	6	4.4124e-05	0.131128
CBFB	4	4.5084e-05	0.131128
ABCB5	9	4.8132e-05	0.133778
UBE2E1	6	5.7693e-05	0.150275
RNF7	5	7.6898e-05	0.18517
TAF6L	3	8.5834e-05	0.19784
SMARCB1	3	9.047e-05	0.19784
C11orf49	4	9.3636e-05	0.19784
KANK2	4	9.3658e-05	0.19784
PGD	3	0.00010769	0.219732
ACTA2	3	0.00011704	0.228372
NFASC	6	0.00011784	0.228372
KCTD10	3	0.00012543	0.234323
TAF5L	2	0.00013247	0.242041
PTPN12	5	0.00014269	0.250776
BRD9	7	0.00015318	0.263309
SMG7	4	0.00015753	0.266211
EED	4	0.00017324	0.284145
BBX	3	0.00019877	0.317492
SWSAP1	4	0.00021329	0.325229
TAOK1	3	0.0002162	0.325229
NRD1	6	0.0002222	0.327797
MED19	4	0.0002422	0.327797
ATXN2L	2	0.00024332	0.327797
GNAS	5	0.00024449	0.327797
BIN1	6	0.00024726	0.327797
P4HB	3	0.00025493	0.327797
STT3A	3	0.00025748	0.327797
MYO1E	2	0.00026529	0.331527
ZP1	4	0.00028089	0.334183
MFSD9	2	0.00028383	0.334183
TSPAN1	4	0.00028648	0.334183
ATRNL1	4	0.00030843	0.341631
CCM2	5	0.00030894	0.341631
PLXNC1	4	0.00032928	0.359674
NPPC	6	0.0003477	0.372363
CEMP1	2	0.00035892	0.372363
ZC3H18	3	0.00036626	0.372363
GLIPR1L2	3	0.00036794	0.372363
NCOR2	4	0.00043465	0.43097
ARID1A	4	0.00044979	0.43097
AMT	8	0.00045641	0.43097
INA	4	0.0004682	0.43097
MED23	2	0.00046889	0.43097
SNCG	3	0.00049152	0.431757
SGSM3	4	0.0004981	0.431757
ZDHHC15	4	0.00050502	0.431757
TRIP12	6	0.00050848	0.431757
FRMD6	8	0.00051042	0.431757
TADA3	2	0.0005317	0.442076
ELMOD1	2	0.00055645	0.452525
AHCYL2	6	0.00057429	0.460993
GPR123	2	0.00058705	0.4641
ZBTB7A	4	0.00062124	0.482417
GADD45GIP1	4	0.00064413	0.495386
DLGAP1	6	0.00069007	0.507851
GEN1	4	0.00069546	0.507851
NLGN1	6	0.00070209	0.507851
ATP5A1	3	0.0007045	0.507851
MOB3B	3	0.00071269	0.507851
SEC31A	5	0.00073078	0.517155
CHCHD1	4	0.00079937	0.5415
SPNS1	4	0.0008131	0.5415
PUS3	4	0.00082076	0.5415
TFAP2C	5	0.00082246	0.5415
PLA2R1	4	0.00084248	0.5415
LGALS4	4	0.00084277	0.5415
GIT2	4	0.00085133	0.5415
CELF2	2	0.00085582	0.5415
TOX3	2	0.0008751	0.5415
CUX1	3	0.00087794	0.5415
PVRL3	4	0.00088076	0.5415
C1orf27	6	0.00088924	0.5415
TXNDC17	4	0.00090009	0.5415
NOD2	4	0.00090364	0.5415
LBX1	3	0.0009127	0.5415
CD320	6	0.00092127	0.5415
ZSWIM1	2	0.00095177	0.5415
RP11-428C6.1	6	0.00095718	0.5415
EHMT2	3	0.00095949	0.5415
DMD	10	0.00096571	0.5415

## Sheet: S8
Supplementary Table 8: Top negatively selected genes of MAGeCK by comparing two CRISPR-Cas9 knockout screening experiments in 14-day PLX treatment with the corresponding controls in the melanoma dataset.
group_id	#_items_in_group	lo_value	FDR
RREB1	4	4.4738e-07	0.049505		Column	Content
LCLAT1	5	9.5212e-06	0.386139		group_id	Gene ID
CMIP	6	1.8105e-05	0.441584		#_items_in_group	The number of sgRNAs targeting this gene
CDKN1C	4	3.1213e-05	0.570014		lo_value	The original p value
MAPKAPK2	3	4.8923e-05	0.571557		FDR	The false discovery rate
MCL1	3	5.1665e-05	0.571557
FGFR1	3	7.0227e-05	0.635948
NLRP1	4	8.4104e-05	0.643564
CD59	3	0.00011325	0.643564
GRB2	3	0.0001155	0.643564
LTF	6	0.00011684	0.643564
LYRM7	3	0.00014435	0.710282
PLCB1	3	0.00016642	0.710282
MLF1	4	0.00018128	0.710282
CAMKK1	4	0.00018888	0.710282
ARL1	3	0.00020144	0.710282
RNF144B	4	0.00021472	0.710282
C22orf31	4	0.00021847	0.710282
CREB3L4	5	0.00024406	0.710282
PGM2L1	4	0.00024673	0.710282
EEF1E1	3	0.00025748	0.710282
STRADA	7	0.00027308	0.710282
ESAM	4	0.00028089	0.710282
MPRIP	3	0.00033058	0.710282
RXFP4	3	0.00033938	0.710282
CMKLR1	2	0.00034288	0.710282
PARD6B	4	0.00035908	0.710282
SNAPC5	4	0.00036679	0.710282
TRIM37	2	0.00036819	0.710282
FAM177A1	3	0.00038058	0.710282
RAI14	6	0.00039495	0.710282
CRK	4	0.00040181	0.710282
TEX15	2	0.00040437	0.710282
OR4K14	2	0.00043832	0.734826
SLC15A3	4	0.00044481	0.734826
PTPN13	4	0.00046965	0.737337
RCVRN	4	0.00048334	0.737337
TAF1B	5	0.00050711	0.737337
CPNE6	4	0.00051199	0.737337
PEMT	3	0.00052509	0.737337
ADCY9	4	0.00056675	0.737337
SOCS4	2	0.0005668	0.737337
APTX	4	0.00057505	0.737337
AIM2	4	0.00060458	0.737337
C17orf107	4	0.00060869	0.737337
NPC1L1	4	0.00065531	0.737337
BCAN	5	0.00067176	0.737337
KIR3DL1	4	0.00067254	0.737337
DLG1	3	0.00067873	0.737337
FOXA2	3	0.00068967	0.737337
CCL11	3	0.00069822	0.737337
TMEM8A	4	0.0007177	0.737337
GPRC6A	4	0.00073296	0.737337
TRAPPC2L	3	0.00074409	0.737337
KCNH4	3	0.00077232	0.737337
MAP2K5	4	0.00077658	0.737337
ITFG3	4	0.00077745	0.737337
MNT	4	0.0007801	0.737337
BRAP	4	0.00078211	0.737337
PAIP1	4	0.00078481	0.737337
OR2A14	2	0.00078783	0.737337
LZTS2	4	0.00082762	0.764791
ATF6B	3	0.00086591	0.76599
NLGN3	7	0.00090203	0.76599
ADPRH	6	0.00091052	0.76599
EMR3	4	0.00091182	0.76599
OR10H1	2	0.00092093	0.76599
OXTR	4	0.0009232	0.76599
CDK4	4	0.00093061	0.76599
KCNJ13	7	0.00095782	0.767361
SLURP1	4	0.00096725	0.767361
C17orf98	3	0.00098052	0.767361
MITF	7	0.0010374	0.771589
ACVR1B	4	0.0010482	0.771589
CDK20	5	0.0010691	0.771589
AGXT	6	0.0010985	0.771589
OR10J5	3	0.0010993	0.771589
PHGDH	5	0.0011002	0.771589
C2orf72	3	0.0011385	0.771589
PLCG2	3	0.0011466	0.771589
KLF5	3	0.0012135	0.771589
SLC38A2	3	0.001214	0.771589
FXYD2	4	0.0012167	0.771589
ODF4	3	0.0012236	0.771589
GPR110	3	0.0012265	0.771589
PKP4	6	0.0012635	0.771589
PAM	4	0.0012791	0.771589
ZNF321P	3	0.001287	0.771589
ABHD12	3	0.0012928	0.771589
RTN1	7	0.0013285	0.771589
H2AFY	3	0.0013338	0.771589
CD34	4	0.0013378	0.771589
ACHE	4	0.0013415	0.771589
TMEM74B	4	0.001357	0.771589
MYOF	3	0.0013805	0.774359
RP4-788L13.1	6	0.0013968	0.774359
NR2C1	3	0.0014163	0.774359
PINK1	3	0.0014214	0.774359
C20orf202	3	0.0014741	0.79032
TIPARP	6	0.0015137	0.800687

## Sheet: S9
Supplementary Table 9: MAGeCK pathway analysis of negatively selected genes in the leukemia dataset (Supplementary Table 5).
HL60, KBM7 treatment vs. control
group_id	#_items_in_group	lo_value	FDR
KEGG_RIBOSOME	79	3.5094e-74	0.000471
KEGG_SPLICEOSOME	103	1.0553e-41	0.000471
KEGG_PYRIMIDINE_METABOLISM	50	4.4709e-16	0.000471
KEGG_DNA_REPLICATION	34	4.7005e-15	0.000471
KEGG_PROTEASOME	40	5.1957e-14	0.000471
KEGG_PURINE_METABOLISM	58	2.5286e-12	0.000471
KEGG_RNA_POLYMERASE	24	7.3077e-11	0.000471
KEGG_CELL_CYCLE	116	1.1941e-09	0.000471
KEGG_RNA_DEGRADATION	42	7.455e-08	0.000471
KEGG_NUCLEOTIDE_EXCISION_REPAIR	42	8.38e-07	0.000471
KEGG_HUNTINGTONS_DISEASE	54	1.7128e-06	0.000471
KEGG_MISMATCH_REPAIR	22	9.941e-05	0.011623
KEGG_OOCYTE_MEIOSIS	79	0.00052206	0.039208
KEGG_UBIQUITIN_MEDIATED_PROTEOLYSIS	96	0.001492	0.109644
KEGG_AMINOACYL_TRNA_BIOSYNTHESIS	5	0.0019177	0.130761
KEGG_HOMOLOGOUS_RECOMBINATION	25	0.0038877	0.236027
KEGG_N_GLYCAN_BIOSYNTHESIS	3	0.0082373	0.394625
KEGG_BASAL_TRANSCRIPTION_FACTORS	31	0.0084834	0.394625
KEGG_PROGESTERONE_MEDIATED_OOCYTE_MATURATION	62	0.0091182	0.395772
KEGG_BASE_EXCISION_REPAIR	31	0.012751	0.495303
KEGG_PROTEIN_EXPORT	6	0.015547	0.546969
KEGG_CITRATE_CYCLE_TCA_CYCLE	6	0.019073	0.615013
KEGG_PRION_DISEASES	17	0.023203	0.684928
KEGG_PENTOSE_PHOSPHATE_PATHWAY	4	0.029797	0.776521
KEGG_ETHER_LIPID_METABOLISM	2	0.031072	0.776521
KEGG_VALINE_LEUCINE_AND_ISOLEUCINE_BIOSYNTHESIS	2	0.043882	0.943583
KEGG_SYSTEMIC_LUPUS_ERYTHEMATOSUS	30	0.043989	0.943583
KEGG_CYTOSOLIC_DNA_SENSING_PATHWAY	30	0.054461	1
KEGG_PANTOTHENATE_AND_COA_BIOSYNTHESIS	2	0.060227	1
KEGG_TERPENOID_BACKBONE_BIOSYNTHESIS	3	0.060645	1
KEGG_NON_HOMOLOGOUS_END_JOINING	13	0.072142	1
KEGG_MTOR_SIGNALING_PATHWAY	31	0.07758	1
KEGG_SELENOAMINO_ACID_METABOLISM	5	0.09728	1
KEGG_AMYOTROPHIC_LATERAL_SCLEROSIS_ALS	21	0.11452	1
KEGG_VASOPRESSIN_REGULATED_WATER_REABSORPTION	19	0.12087	1
KEGG_ONE_CARBON_POOL_BY_FOLATE	2	0.12429	1
KEGG_ANTIGEN_PROCESSING_AND_PRESENTATION	20	0.12451	1
KEGG_DRUG_METABOLISM_OTHER_ENZYMES	3	0.12703	1
KEGG_OXIDATIVE_PHOSPHORYLATION	6	0.12933	1
KEGG_ALANINE_ASPARTATE_AND_GLUTAMATE_METABOLISM	5	0.14075	1
KEGG_FC_GAMMA_R_MEDIATED_PHAGOCYTOSIS	36	0.14657	1
KEGG_INSULIN_SIGNALING_PATHWAY	66	0.15796	1
KEGG_RENAL_CELL_CARCINOMA	45	0.18102	1
KEGG_CHRONIC_MYELOID_LEUKEMIA	55	0.19233	1
KEGG_THYROID_CANCER	23	0.20783	1
KEGG_GLYCOLYSIS_GLUCONEOGENESIS	12	0.23325	1
KEGG_JAK_STAT_SIGNALING_PATHWAY	43	0.23641	1
KEGG_LONG_TERM_POTENTIATION	40	0.24109	1
KEGG_GLUTATHIONE_METABOLISM	10	0.24207	1
KEGG_TGF_BETA_SIGNALING_PATHWAY	54	0.25634	1
KEGG_COLORECTAL_CANCER	48	0.26066	1
KEGG_STARCH_AND_SUCROSE_METABOLISM	4	0.26512	1
KEGG_PORPHYRIN_AND_CHLOROPHYLL_METABOLISM	4	0.27056	1
KEGG_LYSOSOME	16	0.27711	1
KEGG_BLADDER_CANCER	29	0.2906	1
KEGG_PEROXISOME	15	0.29327	1
KEGG_PHENYLALANINE_METABOLISM	1	0.31607	1
KEGG_AMINO_SUGAR_AND_NUCLEOTIDE_SUGAR_METABOLISM	5	0.31959	1
KEGG_ACUTE_MYELOID_LEUKEMIA	46	0.33511	1
KEGG_PATHOGENIC_ESCHERICHIA_COLI_INFECTION	22	0.33653	1
KEGG_NOTCH_SIGNALING_PATHWAY	29	0.3388	1
KEGG_WNT_SIGNALING_PATHWAY	83	0.34071	1
KEGG_LYSINE_DEGRADATION	26	0.35741	1
KEGG_ENDOMETRIAL_CANCER	34	0.35887	1
KEGG_ADHERENS_JUNCTION	47	0.35898	1
KEGG_SMALL_CELL_LUNG_CANCER	48	0.38668	1
KEGG_AUTOIMMUNE_THYROID_DISEASE	3	0.40838	1
KEGG_REGULATION_OF_ACTIN_CYTOSKELETON	79	0.43419	1
KEGG_TYROSINE_METABOLISM	5	0.44314	1
KEGG_HISTIDINE_METABOLISM	5	0.44314	1
KEGG_PROSTATE_CANCER	67	0.45158	1
KEGG_ENDOCYTOSIS	90	0.45395	1
KEGG_LINOLEIC_ACID_METABOLISM	1	0.4622	1
KEGG_GAP_JUNCTION	42	0.46229	1
KEGG_LONG_TERM_DEPRESSION	22	0.46263	1
KEGG_VASCULAR_SMOOTH_MUSCLE_CONTRACTION	43	0.46333	1
KEGG_PYRUVATE_METABOLISM	7	0.47212	1
KEGG_GLYCINE_SERINE_AND_THREONINE_METABOLISM	7	0.47212	1
KEGG_ALDOSTERONE_REGULATED_SODIUM_REABSORPTION	17	0.47239	1
KEGG_SNARE_INTERACTIONS_IN_VESICULAR_TRANSPORT	6	0.48602	1
KEGG_MELANOGENESIS	44	0.4866	1
KEGG_DORSO_VENTRAL_AXIS_FORMATION	18	0.49187	1
KEGG_GRAFT_VERSUS_HOST_DISEASE	4	0.50335	1
KEGG_VALINE_LEUCINE_AND_ISOLEUCINE_DEGRADATION	11	0.50729	1
KEGG_TYPE_II_DIABETES_MELLITUS	19	0.51063	1
KEGG_GLYOXYLATE_AND_DICARBOXYLATE_METABOLISM	3	0.53171	1
KEGG_PANCREATIC_CANCER	48	0.54262	1
KEGG_NICOTINATE_AND_NICOTINAMIDE_METABOLISM	5	0.5427	1
KEGG_GALACTOSE_METABOLISM	3	0.56912	1
KEGG_ASCORBATE_AND_ALDARATE_METABOLISM	2	0.56954	1
KEGG_PENTOSE_AND_GLUCURONATE_INTERCONVERSIONS	1	0.57142	1
KEGG_PRIMARY_BILE_ACID_BIOSYNTHESIS	1	0.57535	1
KEGG_AXON_GUIDANCE	52	0.57664	1
KEGG_P53_SIGNALING_PATHWAY	53	0.58195	1
KEGG_ALLOGRAFT_REJECTION	5	0.58307	1
KEGG_ALZHEIMERS_DISEASE	39	0.59029	1
KEGG_PARKINSONS_DISEASE	18	0.59098	1
KEGG_FOCAL_ADHESION	73	0.59173	1
KEGG_REGULATION_OF_AUTOPHAGY	9	0.62046	1
KEGG_CYSTEINE_AND_METHIONINE_METABOLISM	13	0.64205	1
KEGG_ERBB_SIGNALING_PATHWAY	61	0.64613	1
KEGG_DRUG_METABOLISM_CYTOCHROME_P450	6	0.69556	1
KEGG_LEISHMANIA_INFECTION	32	0.69988	1
KEGG_ABC_TRANSPORTERS	3	0.70084	1
KEGG_TYPE_I_DIABETES_MELLITUS	7	0.70617	1
KEGG_ECM_RECEPTOR_INTERACTION	5	0.72071	1
KEGG_BUTANOATE_METABOLISM	8	0.72716	1
KEGG_FC_EPSILON_RI_SIGNALING_PATHWAY	35	0.73191	1
KEGG_APOPTOSIS	47	0.73401	1
KEGG_GLYCEROPHOSPHOLIPID_METABOLISM	7	0.73506	1
KEGG_INOSITOL_PHOSPHATE_METABOLISM	20	0.73568	1
KEGG_NOD_LIKE_RECEPTOR_SIGNALING_PATHWAY	36	0.7418	1
KEGG_SPHINGOLIPID_METABOLISM	2	0.74695	1
KEGG_CARDIAC_MUSCLE_CONTRACTION	5	0.74822	1
KEGG_METABOLISM_OF_XENOBIOTICS_BY_CYTOCHROME_P450	7	0.7503	1
KEGG_VEGF_SIGNALING_PATHWAY	37	0.75133	1
KEGG_NATURAL_KILLER_CELL_MEDIATED_CYTOTOXICITY	38	0.75174	1
KEGG_NON_SMALL_CELL_LUNG_CANCER	38	0.76051	1
KEGG_B_CELL_RECEPTOR_SIGNALING_PATHWAY	38	0.76051	1
KEGG_NITROGEN_METABOLISM	3	0.76749	1
KEGG_INTESTINAL_IMMUNE_NETWORK_FOR_IGA_PRODUCTION	5	0.76915	1
KEGG_GLIOMA	40	0.77787	1
KEGG_GLYCOSYLPHOSPHATIDYLINOSITOL_GPI_ANCHOR_BIOSYNTHESIS	1	0.7822	1
KEGG_MELANOMA	41	0.78607	1
KEGG_RENIN_ANGIOTENSIN_SYSTEM	1	0.79128	1
KEGG_PATHWAYS_IN_CANCER	197	0.80138	1
KEGG_LIMONENE_AND_PINENE_DEGRADATION	4	0.80278	1
KEGG_BETA_ALANINE_METABOLISM	4	0.80278	1
KEGG_NEUROTROPHIN_SIGNALING_PATHWAY	81	0.80494	1
KEGG_TOLL_LIKE_RECEPTOR_SIGNALING_PATHWAY	44	0.80889	1
KEGG_RETINOL_METABOLISM	7	0.8092	1
KEGG_PROXIMAL_TUBULE_BICARBONATE_RECLAMATION	4	0.80983	1
KEGG_GNRH_SIGNALING_PATHWAY	48	0.83559	1
KEGG_SULFUR_METABOLISM	2	0.8379	1
KEGG_CELL_ADHESION_MOLECULES_CAMS	6	0.84123	1
KEGG_LEUKOCYTE_TRANSENDOTHELIAL_MIGRATION	34	0.8416	1
KEGG_RIBOFLAVIN_METABOLISM	3	0.84826	1
KEGG_TRYPTOPHAN_METABOLISM	9	0.86671	1
KEGG_GLYCEROLIPID_METABOLISM	7	0.88966	1
KEGG_BIOSYNTHESIS_OF_UNSATURATED_FATTY_ACIDS	2	0.89283	1
KEGG_FATTY_ACID_METABOLISM	10	0.89345	1
KEGG_EPITHELIAL_CELL_SIGNALING_IN_HELICOBACTER_PYLORI_INFECTION	29	0.90906	1
KEGG_CHEMOKINE_SIGNALING_PATHWAY	64	0.90993	1
KEGG_OLFACTORY_TRANSDUCTION	16	0.91296	1
KEGG_T_CELL_RECEPTOR_SIGNALING_PATHWAY	65	0.91325	1
KEGG_FOLATE_BIOSYNTHESIS	2	0.91386	1
KEGG_HEMATOPOIETIC_CELL_LINEAGE	8	0.91402	1
KEGG_O_GLYCAN_BIOSYNTHESIS	1	0.91837	1
KEGG_ARGININE_AND_PROLINE_METABOLISM	6	0.92024	1
KEGG_TIGHT_JUNCTION	53	0.92219	1
KEGG_MAPK_SIGNALING_PATHWAY	153	0.92614	1
KEGG_PRIMARY_IMMUNODEFICIENCY	14	0.9294	1
KEGG_STEROID_HORMONE_BIOSYNTHESIS	3	0.93474	1
KEGG_ADIPOCYTOKINE_SIGNALING_PATHWAY	39	0.94041	1
KEGG_PROPANOATE_METABOLISM	7	0.94163	1
KEGG_ARACHIDONIC_ACID_METABOLISM	15	0.94337	1
KEGG_PHOSPHATIDYLINOSITOL_SIGNALING_SYSTEM	28	0.95091	1
KEGG_CIRCADIAN_RHYTHM_MAMMAL	13	0.95135	1
KEGG_GLYCOSAMINOGLYCAN_DEGRADATION	1	0.95666	1
KEGG_TASTE_TRANSDUCTION	6	0.96241	1
KEGG_PPAR_SIGNALING_PATHWAY	17	0.96588	1
KEGG_FRUCTOSE_AND_MANNOSE_METABOLISM	4	0.96626	1
KEGG_GLYCOSPHINGOLIPID_BIOSYNTHESIS_GANGLIO_SERIES	1	0.97516	1
KEGG_STEROID_BIOSYNTHESIS	2	0.98268	1
KEGG_ARRHYTHMOGENIC_RIGHT_VENTRICULAR_CARDIOMYOPATHY_ARVC	16	0.98312	1
KEGG_DILATED_CARDIOMYOPATHY	19	0.98463	1
KEGG_HEDGEHOG_SIGNALING_PATHWAY	25	0.98819	1
KEGG_RIG_I_LIKE_RECEPTOR_SIGNALING_PATHWAY	33	0.99038	1
KEGG_NEUROACTIVE_LIGAND_RECEPTOR_INTERACTION	22	0.991	1
KEGG_VIRAL_MYOCARDITIS	19	0.99215	1
KEGG_VIBRIO_CHOLERAE_INFECTION	11	0.99388	1
KEGG_HYPERTROPHIC_CARDIOMYOPATHY_HCM	20	0.99392	1
KEGG_MATURITY_ONSET_DIABETES_OF_THE_YOUNG	20	0.99635	1
KEGG_CYTOKINE_CYTOKINE_RECEPTOR_INTERACTION	39	0.99891	1
NA	5476	0.99998	1
KEGG_BASAL_CELL_CARCINOMA	19	0.99999	1
KEGG_CALCIUM_SIGNALING_PATHWAY	56	1	1

[truncated: 1 more sheets: S10]
