# Supplementary material for: MAGeCK enables robust identification of essential genes from genome-scale CRISPR/Cas9 knockout screens
Source: Genome Biol. 2014 Dec 5;15(12):554. doi: 10.1186/s13059-014-0554-4 (PMC4290824; doi:10.1186/s13059-014-0554-4)
Supplement: Supplementary file 3 — Tables S11 to S18. [file 13059_2014_554_MOESM3_ESM.xlsx]

## Sheet: Table legends
Supplementary Table 11-13: Top hits of MAGeCK by comparing two CRISPR-Cas9 knockout screening experiments in ESC cells with lentiviral plasmid in the ESC dataset. The results include the ranking of sgRNAs (Supplementary Table 11), positively selected genes (Supplementary Table 12) and negatively selected genes (Supplementary Table 13).
Supplementary Table 14: MAGeCK pathway analysis of negatively selected genes in ESC dataset (Supplementary Table 13).
Supplementary Table 15-18: Top hits of MAGeCK by comparing cell-type specific sgRNAs, genes and pathways in KBM7 cell line and HL60 cell line in the leukemia dataset. The results include the ranking of sgRNAs (Supplementary Table 15), pathways (Supplementary Table 16), negative selected genes in HL60 (Supplementary Table 17) and KBM7 (Supplementary Table 18).

## Sheet: S11
Supplementary Table 11: Top sgRNA hits of MAGeCK by comparing two CRISPR-Cas9 knockout screening experiments in ESC cells with lentiviral plasmid in the ESC dataset.
sgrna	control_mean	treat_mean	p.low	p.high	FDR	high_in_treatment
CCDS25508.1_Kif18b_exon_10_11:102914658-102914680:-	1319.12	147.214	6.34662e-11	1	1.58551e-06	FALSE		Column	Content
CCDS28028.1_Ufd1l_exon_2_16:18815347-18815369:-	1300.38	163.768	3.98785e-10	1	4.64903e-06	FALSE		sgrna	sgRNA ID
CCDS48654.1_Nfyb_exon_3_10:82752538-82752560:-	1541.59	297.422	2.89648e-08	1	9.55261e-05	FALSE		control_mean	Mean read counts in control samples
CCDS36561.1_Cinp_exon_3_12:110883907-110883929:+	893.781	59.6499	1.99614e-11	1	5.81755e-07	FALSE		treat_mean	Mean read counts in treatment samples
CCDS27387.1_Sub1_exon_2_15:11990958-11990980:-	1526.52	343.514	2.87888e-07	1	0.000472691	FALSE		p.low	p-value (lower tail)
CCDS17674.1_Wdr3_exon_15_3:100149888-100149910:-	1234.98	233.302	1.64321e-07	1	0.00034606	FALSE		p.high	p-value (higher tail)
CCDS51416.1_Gm9758_exon_4_5:14914728-14914750:-	1126.76	195.849	1.23765e-07	1	0.000292333	FALSE		FDR	false discovery rate
CCDS27411.1_Cct5_exon_8_15:31597521-31597543:-	806.89	74.8513	2.59536e-09	1	1.37502e-05	FALSE		high_in_treatment	Whether the abundance is higher in treatment samples
CCDS52169.1_Psmd8_exon_4_7:29178949-29178971:+	673.735	35.0655	9.43043e-11	1	1.66169e-06	FALSE
CCDS38647.1_H2afz_exon_2_3:137865626-137865648:-	605.082	12.7803	1.94817e-13	1	1.7034e-08	FALSE
CCDS24123.1_Nedd1_exon_9_10:92700927-92700949:+	611.088	20.8287	7.44313e-12	1	2.60316e-07	FALSE
CCDS40083.1_Rpl27a_exon_1_7:109519641-109519663:-	634.971	32.1564	1.60075e-10	1	2.27436e-06	FALSE
CCDS57174.1_Spc25_exon_3_2:69202582-69202604:-	684.41	62.6061	1.37277e-08	1	5.5817e-05	FALSE
CCDS57379.1_Atp2a2_exon_17_5:122491691-122491713:-	930.428	170.818	1.10252e-06	0.999999	0.001226	FALSE
CCDS20900.1_Ercc2_exon_10_7:19387344-19387366:-	487.933	4.21023	7.17979e-14	1	1.25556e-08	FALSE
CCDS19693.1_Ran_exon_2_5:129020970-129020992:+	863.756	145.259	7.88912e-07	0.999999	0.000937227	FALSE
CCDS21410.1_Eftud1_exon_5_7:82674548-82674570:+	1305.24	358.388	1.18886e-05	0.999988	0.00745134	FALSE
CCDS18685.1_Yars_exon_6_4:129209666-129209688:-	467.495	5.25344	5.4208e-13	1	3.15979e-08	FALSE
CCDS22238.1_Dctn6_exon_4_8:34097225-34097247:-	757.463	120.311	1.19758e-06	0.999999	0.00128381	FALSE
CCDS17777.1_Rnpc3_exon_13_3:113629892-113629914:-	460.885	12.6307	9.503e-11	1	1.66169e-06	FALSE
CCDS56831.1_5730507C01Rik_exon_1_12:18531723-18531745:-	971.975	221.61	8.58435e-06	0.999991	0.00587169	FALSE
CCDS36094.1_Sfi1_exon_26_11:3170643-3170665:-	434.62	6.85565	6.54471e-12	1	2.60316e-07	FALSE
CCDS17869.1_Metap1_exon_9_3:138483074-138483096:+	812.462	152.375	3.71669e-06	0.999996	0.00293618	FALSE
CCDS20843.1_Napa_exon_5_7:16113351-16113373:-	464.735	18.4058	1.14809e-09	1	8.71633e-06	FALSE
CCDS39958.1_Rpl18_exon_3_7:45719949-45719971:+	575.339	58.9471	1.87036e-07	1	0.00035911	FALSE
CCDS38413.1_Sox2_exon_0_3:34650561-34650583:+	588.434	70.4244	6.28132e-07	0.999999	0.000812803	FALSE
CCDS26338.1_Abt1_exon_1_13:23422529-23422551:-	768.387	145.822	5.8637e-06	0.999994	0.00421013	FALSE
CCDS38035.1_Eif3a_exon_15_19:60776633-60776655:+	808.624	163.91	7.99327e-06	0.999992	0.0055793	FALSE
CCDS20817.1_Rps5_exon_1_7:12925432-12925454:-	420.693	13.8235	9.25988e-10	1	8.52094e-06	FALSE
CCDS24778.1_Cops3_exon_6_11:59827885-59827907:-	451.368	24.293	1.42846e-08	1	5.6767e-05	FALSE
CCDS26842.1_Ecd_exon_7_14:20336124-20336146:+	526.974	51.7233	2.86656e-07	1	0.000472691	FALSE
CCDS40815.1_Exosc7_exon_2_9:123119289-123119311:+	484.709	39.2403	1.4325e-07	1	0.000321217	FALSE
CCDS40049.1_Rrm1_exon_7_7:102454615-102454637:+	1058.73	296.503	4.76737e-05	0.999952	0.0211671	FALSE
CCDS28493.1_Tbl3_exon_11_17:24704200-24704222:+	486.449	42.3306	2.36082e-07	1	0.000418186	FALSE
CCDS28493.1_Tbl3_exon_11_17:24704208-24704230:-	381.832	6.44623	8.96436e-11	1	1.66169e-06	FALSE
CCDS27462.1_Utp23_exon_0_15:51877670-51877692:-	433.259	23.547	2.17162e-08	1	7.59199e-05	FALSE
CCDS24723.1_Gemin5_exon_14_11:58146403-58146425:-	402.388	13.2645	2.09645e-09	1	1.21786e-05	FALSE
CCDS14818.1_Cops5_exon_5_1:10034050-10034072:+	382.049	10.1349	1.19446e-09	1	8.71633e-06	FALSE
CCDS36132.1_Thg1l_exon_3_11:45952850-45952872:+	827.095	193.058	2.88912e-05	0.999971	0.0145034	FALSE
CCDS28819.1_Mrps18a_exon_3_17:46125308-46125330:+	1250.93	411.896	0.000121405	0.999879	0.0429854	FALSE
CCDS19106.1_Pmpcb_exon_4_5:21742803-21742825:+	511.772	63.9839	2.39537e-06	0.999998	0.00211271	FALSE
CCDS24541.1_Ccdc99_exon_6_11:34822373-34822395:-	355.261	7.89886	7.09168e-10	1	6.88886e-06	FALSE
CCDS49230.1_Psmg4_exon_0_13:34163174-34163196:+	358.005	9.61326	2.15932e-09	1	1.21786e-05	FALSE
CCDS51010.1_Polr3c_exon_11_3:96723587-96723609:-	1636.52	636.276	0.00026087	0.999739	0.0751305	FALSE
CCDS15950.1_Hspa5_exon_4_2:34774286-34774308:-	338.771	5.73765	3.68275e-10	1	4.59976e-06	FALSE
CCDS18028.1_Orc3_exon_15_4:34599703-34599725:-	363.626	14.6817	1.84679e-08	1	6.58933e-05	FALSE
CCDS53167.1_Abcb7_exon_9_X:104303128-104303150:-	367.407	16.9905	3.39155e-08	1	0.000109818	FALSE
CCDS16771.1_Pcna_exon_2_2:132251402-132251424:-	388.759	25.0035	2.18331e-07	1	0.000393432	FALSE
CCDS37144.1_Rpl3_exon_4_15:80079832-80079854:+	326.895	5.21605	6.91254e-10	1	6.88886e-06	FALSE
CCDS17882.1_Gtf2b_exon_3_3:142779801-142779823:-	318.192	3.68863	1.69097e-10	1	2.27436e-06	FALSE
CCDS27579.1_Vps28_exon_5_15:76624106-76624128:+	345.237	12.5559	1.82035e-08	1	6.58933e-05	FALSE
CCDS50427.1_March5_exon_1_19:37210831-37210853:-	859.929	235.103	0.000106649	0.999893	0.0390336	FALSE
CCDS38875.1_Sf3a3_exon_1_4:124715283-124715305:+	502.573	72.2806	8.69115e-06	0.999991	0.00592736	FALSE
CCDS25917.1_Psma6_exon_3_12:55410143-55410165:+	400.604	33.6445	8.54505e-07	0.999999	0.000989517	FALSE
CCDS25694.1_Birc5_exon_1_11:117849780-117849802:-	318.302	5.77505	1.09397e-09	1	8.71633e-06	FALSE
CCDS14829.1_Rpl7_exon_3_1:16103168-16103190:-	331.775	10.1349	1.32626e-08	1	5.51988e-05	FALSE
CCDS16695.1_Snrnp200_exon_6_2:127216096-127216118:-	301.14	2.60802	1.36536e-10	1	2.17038e-06	FALSE
CCDS27095.1_Psmb5_exon_1_14:54616785-54616807:-	334.557	14.3077	6.91232e-08	1	0.000198107	FALSE
CCDS26712.1_Utp15_exon_8_13:98257874-98257896:-	334.041	14.4947	7.07735e-08	1	0.000199581	FALSE
CCDS19751.1_Polr2j_exon_2_5:136122140-136122162:-	300.927	4.21023	1.19631e-09	1	8.71633e-06	FALSE
CCDS26236.1_Gtpbp4_exon_11_13:8989056-8989078:-	298.12	4.32242	1.39823e-09	1	9.56254e-06	FALSE
CCDS52399.1_Aldoa_exon_6_7:126797399-126797421:+	357.948	25.3774	7.39636e-07	0.999999	0.000903835	FALSE
CCDS25960.1_Actr10_exon_3_12:70943436-70943458:+	295.216	4.76923	1.64369e-09	1	1.04621e-05	FALSE
CCDS28200.1_Tagln3_exon_2_16:45723042-45723064:+	668.871	156.977	8.71046e-05	0.999913	0.0336026	FALSE
CCDS20443.1_Rpl32_exon_1_6:115807075-115807097:+	325.867	15.2013	1.49785e-07	1	0.000328412	FALSE
CCDS48900.1_Rpl19_exon_2_11:98029507-98029529:-	300.452	7.33986	1.17607e-08	1	5.01477e-05	FALSE
CCDS24410.1_Ykt6_exon_2_11:5961191-5961213:+	306.871	9.76284	2.69403e-08	1	9.05732e-05	FALSE
CCDS16610.1_Rpap1_exon_15_2:119774122-119774144:-	455.336	64.8286	1.40086e-05	0.999986	0.0082651	FALSE
CCDS36474.1_Trmt5_exon_3_12:73284920-73284942:+	289.425	4.24763	2.27197e-09	1	1.2414e-05	FALSE
CCDS20824.1_Chmp2a_exon_3_7:13032762-13032784:+	318.175	13.7506	9.90373e-08	1	0.000258487	FALSE
CCDS28989.1_Gemin6_exon_1_17:80227834-80227856:-	1188.21	430.21	0.000425148	0.999575	0.107987	FALSE
CCDS25133.1_Psmd11_exon_5_11:80456397-80456419:-	502.452	86.0293	3.32755e-05	0.999967	0.0163582	FALSE
CCDS39553.1_Sec61a1_exon_6_6:88512543-88512565:-	402.08	45.9444	6.42219e-06	0.999994	0.00459828	FALSE
CCDS30393.1_Cenpi_exon_4_X:134324764-134324786:-	464.617	71.0639	2.26266e-05	0.999977	0.0120373	FALSE
CCDS17401.1_Smc4_exon_9_3:69022339-69022361:+	319.468	16.1698	2.84351e-07	1	0.000472691	FALSE
CCDS28842.1_Rpl7l1_exon_3_17:46780390-46780412:+	315.423	14.906	1.66571e-07	1	0.000346467	FALSE
CCDS19509.1_Dr1_exon_0_5:108269791-108269813:-	353.604	28.4678	1.75278e-06	0.999998	0.00171072	FALSE
CCDS52383.1_Polr3e_exon_10_7:120934785-120934807:-	281.102	4.73184	3.62786e-09	1	1.86545e-05	FALSE
CCDS49230.1_Psmg4_exon_0_13:34163173-34163195:+	395.11	45.5762	8.09441e-06	0.999992	0.00563371	FALSE
CCDS21157.1_C80913_exon_7_7:37981618-37981640:-	478.605	79.5573	3.33842e-05	0.999967	0.0163582	FALSE
CCDS18050.1_Smu1_exon_9_4:40754507-40754529:-	346.804	28.3556	2.28075e-06	0.999998	0.00202074	FALSE
CCDS38083.1_Dnlz_exon_1_2:26351433-26351455:+	274.372	3.76342	2.05824e-09	1	1.21786e-05	FALSE
CCDS30471.1_Hsd17b10_exon_2_X:152003408-152003430:+	1481.24	608.94	0.000718395	0.999282	0.162357	FALSE
CCDS19616.1_Rbm19_exon_1_5:120118814-120118836:+	1014.49	345.898	0.000422753	0.999577	0.107379	FALSE
CCDS23083.1_Hspa8_exon_3_9:40803518-40803540:-	507.702	94.3847	5.64955e-05	0.999944	0.0242931	FALSE
CCDS22480.2_Farsa_exon_6_8:84864450-84864472:-	294.54	11.4398	1.31231e-07	1	0.000301831	FALSE
CCDS40667.1_Rpl4_exon_5_9:64176975-64176997:+	265.621	2.64542	1.11725e-09	1	8.71633e-06	FALSE
CCDS40754.1_Wdr82_exon_1_9:106176652-106176674:-	357.158	34.2802	5.05987e-06	0.999995	0.00377466	FALSE
CCDS38127.1_Psmd14_exon_2_2:61761008-61761030:+	387.771	46.5763	1.19209e-05	0.999988	0.00745134	FALSE
CCDS30402.1_Tceal6_exon_0_X:135209080-135209102:-	331.171	25.5586	2.15784e-06	0.999998	0.00197226	FALSE
CCDS35923.1_Dna2_exon_3_10:62954299-62954321:-	269.994	4.88142	6.811e-09	1	3.21888e-05	FALSE
CCDS49676.1_Rbx1_exon_3_15:81473865-81473887:+	327.593	24.5154	1.96749e-06	0.999998	0.00184944	FALSE
CCDS26180.1_Eif5_exon_1_12:111539873-111539895:-	294.277	12.9673	2.04305e-07	1	0.000378307	FALSE
CCDS52664.1_Cirh1a_exon_4_8:106904304-106904326:+	286.26	11.0285	1.96948e-07	1	0.000374012	FALSE
CCDS49152.1_Ddx24_exon_7_12:103423891-103423913:+	268.103	5.88723	1.7007e-08	1	6.33391e-05	FALSE
CCDS28719.1_Rpp21_exon_3_17:36257611-36257633:+	272.425	8.04844	9.16424e-08	1	0.000246518	FALSE
CCDS27160.1_Ska3_exon_5_14:57822039-57822061:+	1034.64	367.484	0.000588646	0.999411	0.139207	FALSE
CCDS17138.1_Rae1_exon_6_2:173009360-173009382:+	250.836	1.60221	6.83561e-10	1	6.88886e-06	FALSE
CCDS24981.1_Med31_exon_0_11:72212052-72212074:+	617.27	152.584	0.000197647	0.999802	0.0624566	FALSE
CCDS26180.1_Eif5_exon_1_12:111539839-111539861:+	287.589	14.9434	6.08492e-07	0.999999	0.000798048	FALSE

## Sheet: S12
Supplementary Table 12: Top positively selected genes of MAGeCK by comparing two CRISPR-Cas9 knockout screening experiments in ESC cells with lentiviral plasmid in the ESC dataset.
group_id	#_items_in_group	lo_value	FDR
TRP53	5	1.7314e-11	0.009901		Column	Content
ROCK2	5	1.2016e-07	0.016502		group_id	Gene ID
MRGPRB5	4	8.4973e-07	0.029703		#_items_in_group	The number of sgRNAs targeting this gene
MYH9	5	4.0239e-06	0.067107		lo_value	The original p value
ADH4	5	5.345e-06	0.067107		FDR	The false discovery rate
D5ERTD577E	4	7.437e-06	0.078308
BEND3	5	1.1656e-05	0.11805
CST13	3	1.7789e-05	0.149248
GNA13	3	1.9253e-05	0.149248
VMN2R23	5	2.3277e-05	0.149248
OLFR944	4	2.4241e-05	0.149248
RHOA	5	2.5011e-05	0.149248
ERLEC1	5	2.8361e-05	0.149248
CCDC108	5	2.8592e-05	0.149248
MYL6	2	3.5846e-05	0.169
TEAD1	5	6.157e-05	0.232249
OLFR1249	4	6.4958e-05	0.232249
DAG1	5	6.9086e-05	0.232249
OLFR733	4	8.0722e-05	0.253412
FPR3	4	8.757e-05	0.262249
SLC15A2	5	0.00015047	0.377291
OVOL2	5	0.00015118	0.377291
OLFR1202	3	0.00015439	0.377291
DAPK3	5	0.00015698	0.377291
TRAM2	5	0.00016421	0.377597
GM9268	4	0.00017096	0.377597
EPC2	5	0.00019069	0.396561
ABCB1B	5	0.00020013	0.396561
HOXD1	5	0.00020173	0.396561
OLFR577	5	0.00023015	0.414427
GM7173	5	0.00023417	0.414427
RGS2	4	0.00023548	0.414427
LCN3	5	0.00028113	0.480274
FAM40B	5	0.00031447	0.523275
PRPMP5	4	0.00032779	0.525613
CR2	5	0.0003475	0.540929
TRAF3IP3	5	0.00037164	0.560847
ATG5	4	0.00038879	0.560847
TTC18	5	0.00040856	0.560847
OLFR1317	4	0.00040965	0.560847
MUP5	4	0.00045584	0.60062
FBXW7	5	0.00046261	0.60062
PCDHB21	5	0.00047463	0.602563
GM9733	4	0.0005281	0.629937
SLC35F4	5	0.00054207	0.629937
TNFRSF10B	5	0.00054313	0.629937
DPF3	5	0.00055157	0.629937
TNFRSF25	5	0.00057432	0.640094
ACOX3	5	0.00058568	0.640094
WDR53	5	0.00064624	0.690169
CBLN1	5	0.00071084	0.695738
PKN2	5	0.00071299	0.695738
FLT3	5	0.0007146	0.695738
INSL5	2	0.00072039	0.695738
ABPD	1	0.00073767	0.695738
EPC1	5	0.0007551	0.695738
FGFBP1	5	0.00077175	0.695738
VMN1R12	3	0.00077179	0.695738
GALNT5	5	0.00082889	0.704632
OLFR706	4	0.00084606	0.704632
SLC7A2	5	0.00086028	0.704632
KHDRBS2	5	0.00087957	0.704632
WDR64	5	0.00088604	0.704632
OLFR780	5	0.00089716	0.704632
CDC42BPA	5	0.0009214	0.704632
IRX1	5	0.00094318	0.704632
GATM	5	0.00095836	0.704632
GPRASP1	5	0.00097822	0.704632
LEAP2	4	0.0009832	0.704632
CD86	5	0.00099157	0.704632
UGT2A1	5	0.0010003	0.704632
SERPINB9E	4	0.0010049	0.704632
MBL2	5	0.0010311	0.710072
ZC3H12A	5	0.0010758	0.726361
ABCA8A	5	0.0010843	0.726361
OLFR1154	3	0.0011265	0.740682
RPAIN	5	0.0011442	0.740682
DRAM2	5	0.0011659	0.740682
ADAMTS12	5	0.0011717	0.740682
NLRP4A	5	0.0012469	0.758219
CDK5RAP3	5	0.0012519	0.758219
DNAJC28	5	0.0012897	0.758219
CSTL1	4	0.0013032	0.758219
OLFR1080	2	0.0013256	0.758219
KCNK6	5	0.0013431	0.758219
KIF1A	5	0.0013774	0.758219
DOK5	4	0.0013946	0.758219
HNRNPM	5	0.0014002	0.758219
MAN1B1	5	0.0014384	0.758219
PCBD1	2	0.001443	0.758219
FAM82A2	5	0.0014573	0.758219
LTBP3	5	0.0015716	0.793107
VMN1R175	3	0.0016414	0.806639
FAM96A	3	0.0016557	0.806639
OLFR905	4	0.0017934	0.833488
PHF7	3	0.0018002	0.833488
LBX1	5	0.0018571	0.833488
OLFR168	2	0.0018862	0.833488
SLC22A29	4	0.0018972	0.833488
FKBP15	5	0.0018977	0.833488

## Sheet: S13
Supplementary Table 13: Top negatively selected genes of MAGeCK by comparing two CRISPR-Cas9 knockout screening experiments in ESC cells with lentiviral plasmid in the ESC dataset.
group_id	#_items_in_group	lo_value	FDR
RPS5	5	2.7291e-12	0.000283		Column	Content
GTF2B	5	1.8735e-11	0.000283		group_id	Gene ID
KIF18B	5	2.8419e-10	0.000283		#_items_in_group	The number of sgRNAs targeting this gene
PLK1	5	7.5057e-10	0.000283		lo_value	The original p value
NRF1	5	3.3468e-09	0.000283		FDR	The false discovery rate
METAP1	5	5.6526e-09	0.000283
RPL4	5	7.1449e-09	0.000283
HSPA8	5	1.0397e-08	0.000283
PES1	5	1.3949e-08	0.000283
DDX27	5	1.6291e-08	0.000283
PSMD3	5	2.1409e-08	0.000283
HARS	5	2.3518e-08	0.000283
YARS	5	2.4762e-08	0.000283
GINS4	5	2.774e-08	0.000283
CCT4	5	3.8467e-08	0.000283
RPL19	4	4.13e-08	0.000283
PSMA2	5	4.6332e-08	0.000283
THG1L	5	4.8708e-08	0.000283
RRM1	5	5.2916e-08	0.000582
VPS72	5	9.0815e-08	0.000582
MAD2L1	5	1.0008e-07	0.000582
ANAPC11	4	1.0355e-07	0.000582
RRP1	5	1.2055e-07	0.000582
TBL3	5	1.2197e-07	0.000582
PSMA1	5	1.2965e-07	0.000582
NLE1	5	1.5761e-07	0.000582
PAK1IP1	5	2.0482e-07	0.000839
POLD1	5	2.3073e-07	0.000839
GTPBP4	5	2.98e-07	0.000839
PSMB4	5	3.3281e-07	0.000839
EIF5	5	3.8402e-07	0.0009
NOP56	4	3.9319e-07	0.0009
PSMD6	5	4.2429e-07	0.0009
ORC6	4	4.4672e-07	0.0009
CD3EAP	5	4.6401e-07	0.0009
ALDOA	3	5.3881e-07	0.0009
PSMD1	5	5.8546e-07	0.0009
TXN1	3	5.8554e-07	0.0009
TRMT61A	5	6.2222e-07	0.0009
PITRM1	5	6.7495e-07	0.001024
POLR1C	5	6.7976e-07	0.001024
PSMA6	5	6.8137e-07	0.001024
PSMB5	5	6.8503e-07	0.001024
POLR2D	4	6.938e-07	0.001024
NOP16	5	8.4194e-07	0.001384
FXN	5	8.4382e-07	0.001384
PRIM2	5	8.4761e-07	0.001384
DDX54	4	9.3441e-07	0.001668
PWP2	5	9.8824e-07	0.001923
POU5F1	5	1.0075e-06	0.001923
DKC1	5	1.0731e-06	0.001923
SF3B5	5	1.0761e-06	0.001923
PPP4C	5	1.1338e-06	0.001923
RPL13A	4	1.1408e-06	0.001923
ZBTB11	5	1.1409e-06	0.001923
RFC5	4	1.16e-06	0.001923
POLR2J	3	1.1706e-06	0.001923
WDR77	5	1.2264e-06	0.001923
YKT6	5	1.2871e-06	0.001923
PPAN	4	1.3775e-06	0.001923
TSR2	5	1.4021e-06	0.001923
GTF3C4	5	1.4271e-06	0.001923
HDAC3	5	1.4638e-06	0.001923
UBA1	5	1.4969e-06	0.001923
RPS20	3	1.5072e-06	0.001923
SDAD1	5	1.5129e-06	0.001923
CSE1L	5	1.5394e-06	0.001923
RIOK1	5	1.5782e-06	0.001923
RPL18	4	1.5894e-06	0.001923
HINFP	5	1.6332e-06	0.001923
EIF3F	5	1.6865e-06	0.002008
TRIAP1	3	1.7392e-06	0.002008
TARDBP	5	1.8952e-06	0.002048
PFDN2	4	2.0774e-06	0.002223
ATP5D	5	2.1644e-06	0.002326
PSMG4	3	2.4166e-06	0.002653
PSMB6	5	2.4188e-06	0.002653
NAPA	5	2.6917e-06	0.002678
ISCU	5	2.7007e-06	0.002678
HSPA5	4	2.9917e-06	0.002678
PHF5A	5	3.0183e-06	0.002767
CLNS1A	5	3.2212e-06	0.002855
MCM7	5	3.2833e-06	0.002905
GINS2	5	3.3016e-06	0.002905
GPN2	5	3.4345e-06	0.002988
MED14	5	3.7208e-06	0.003033
RANGAP1	5	3.7322e-06	0.003033
NUBP1	5	3.8867e-06	0.003055
RRM2	5	3.9015e-06	0.003077
PPP1CB	4	4.0543e-06	0.003124
SEH1L	5	4.2003e-06	0.003124
SRSF2	4	4.235e-06	0.003124
SNRNP200	5	4.2634e-06	0.003124
ZCCHC9	5	4.32e-06	0.003124
POT1A	5	4.7209e-06	0.003196
CCT7	5	4.8668e-06	0.003266
CCDC94	5	5.0294e-06	0.003402
MCM6	5	5.1269e-06	0.003402
CCT2	5	5.2116e-06	0.003433
COPS5	5	5.2337e-06	0.003433
PDCD2L	5	5.4775e-06	0.003492
RRP12	5	5.4928e-06	0.003492
ARL2	5	5.4928e-06	0.003492
PCNA	4	5.5008e-06	0.003492
PNO1	5	6.0405e-06	0.003822
DCTN6	5	6.3927e-06	0.003822
CHMP3	5	6.4535e-06	0.003822
RPRD1B	5	6.5491e-06	0.003822
CCT5	5	6.5711e-06	0.003863
PMPCB	5	6.8051e-06	0.003863
MCM5	5	6.806e-06	0.003863
NAT10	5	6.833e-06	0.003863
HJURP	5	6.991e-06	0.003916
SRFBP1	5	7.3449e-06	0.003969
HSPA9	5	7.4562e-06	0.004072
RAD51	5	7.6173e-06	0.004072
ABT1	5	8.2366e-06	0.004292
PRPF3	5	8.414e-06	0.00434
LSM3	4	8.929e-06	0.004637
NUBP2	5	9.0694e-06	0.004681
FARSA	5	9.2487e-06	0.004725
KIN	5	9.5982e-06	0.004809
RPP30	5	9.7544e-06	0.004809
NSMCE4A	5	1.0132e-05	0.004811
IARS	5	1.0161e-05	0.004811
WDR36	5	1.0345e-05	0.00497
RPS18	3	1.0349e-05	0.00497
FTSJ3	5	1.0864e-05	0.005086
QRSL1	5	1.0979e-05	0.005124
TERF1	5	1.1389e-05	0.00539
DNAJC9	5	1.1743e-05	0.005534
SFSWAP	5	1.1743e-05	0.005534
RRP9	5	1.2057e-05	0.005683
DDB1	5	1.2126e-05	0.005683
FAM50A	5	1.2321e-05	0.005683
ATP2A2	5	1.2401e-05	0.005683
PELP1	5	1.2518e-05	0.005683
MAK16	5	1.2558e-05	0.005683
RPL10	3	1.2616e-05	0.005683
UBTF	5	1.2646e-05	0.005713
CENPM	5	1.3226e-05	0.006166
H2-KE2	5	1.391e-05	0.006184
EIF3C	5	1.391e-05	0.006184
BRCA1	5	1.4041e-05	0.006184
SF1	5	1.4248e-05	0.006184
D19BWG1357E	5	1.4334e-05	0.006184
NOP2	5	1.4391e-05	0.006184
EXOSC4	5	1.549e-05	0.006478
NEDD1	5	1.5931e-05	0.006901
NPM1	4	1.6136e-05	0.006921
MRPL20	5	1.6501e-05	0.007025
RPS8	3	1.6534e-05	0.007025
PSMD8	5	1.6806e-05	0.007174
OXA1L	5	1.7154e-05	0.00729
VHL	5	1.7379e-05	0.00729
EFTUD1	5	1.747e-05	0.00729
TCP1	5	1.7863e-05	0.00756
CINP	5	1.8066e-05	0.007652
PNN	5	1.8067e-05	0.007652
LETM1	5	1.8367e-05	0.00782
DNA2	5	1.8632e-05	0.00782
SBDS	5	1.8881e-05	0.00782
EXOSC3	5	1.9012e-05	0.00782
RPL8	5	1.9012e-05	0.00782
MRPL12	5	1.9247e-05	0.00782
WDR46	5	1.9406e-05	0.00782
JAK1	5	1.9511e-05	0.00782
PPP2CA	5	2.0042e-05	0.007869
ABCB7	5	2.0652e-05	0.007869
TINF2	5	2.0776e-05	0.007869
GNL2	5	2.0941e-05	0.007869
MCM2	5	2.1192e-05	0.00788
ATP6V1A	5	2.2588e-05	0.008007
ALG2	5	2.3511e-05	0.008256
FDX1L	5	2.3525e-05	0.008256
CARS	5	2.3639e-05	0.008265
CHEK1	5	2.3867e-05	0.00833
SRSF1	5	2.4143e-05	0.008506
ATAD3A	5	2.52e-05	0.008792
QARS	5	2.5352e-05	0.008798
SARS2	5	2.6389e-05	0.00881
TONSL	5	2.6501e-05	0.00881
PDCD11	5	2.7112e-05	0.009087
CARS2	5	2.7594e-05	0.009254
HYOU1	5	2.8056e-05	0.009314
D030016E14RIK	5	2.8108e-05	0.009314
WDR43	5	2.8357e-05	0.009423
POLR2B	5	2.8902e-05	0.009584
RPA1	5	2.942e-05	0.009691
DHDDS	5	2.9664e-05	0.009901
HEATR1	4	3.0417e-05	0.010005
WDR3	5	3.1082e-05	0.010056
PKM	5	3.2544e-05	0.010413
RANBP2	5	3.3066e-05	0.010413
NHP2	5	3.4204e-05	0.010665
TARS	5	3.5919e-05	0.010914
DCTN2	5	3.6959e-05	0.01106
FAM96B	5	3.9941e-05	0.011856
DYNC1I2	5	4.0282e-05	0.011936
IMP4	5	4.0454e-05	0.011936
H2AFZ	3	4.1552e-05	0.012
RNPC3	5	4.299e-05	0.012285
GRWD1	5	4.3168e-05	0.012285
GNB2L1	5	4.3437e-05	0.012285
PSMD11	4	4.3727e-05	0.01231
SFI1	5	4.3859e-05	0.01231
NMD3	5	4.7225e-05	0.013193
NCOA3	5	4.732e-05	0.013193
VPS28	4	4.8145e-05	0.013415
ALG14	5	5.0825e-05	0.014013
POLR2C	4	5.1833e-05	0.014134
RPF2	5	5.346e-05	0.014301
GPN3	5	5.5547e-05	0.014747
RAD54L2	5	5.661e-05	0.015025
RBBP6	3	5.7025e-05	0.015025
EIF6	5	5.7796e-05	0.015139
NANOG	3	6.1938e-05	0.015828
GNL3L	5	6.2815e-05	0.015828
UBA2	5	6.3045e-05	0.015828
TWISTNB	5	6.316e-05	0.015828
POP7	5	6.4201e-05	0.015828
WDR55	4	6.5034e-05	0.015935
RPLP2	2	6.8847e-05	0.016754
PRIM1	5	7.2434e-05	0.017786
POP1	5	7.2686e-05	0.017795
NIP7	5	7.524e-05	0.01877
EMG1	5	7.9983e-05	0.020174
POP5	5	8.096e-05	0.02039
UFD1L	5	8.5773e-05	0.021101
NFYB	3	8.5774e-05	0.021101
ATP6V0D1	5	8.6185e-05	0.021101
CDC16	5	8.6327e-05	0.021101
RPL32	3	8.6554e-05	0.021101
NARFL	5	8.9764e-05	0.021986
EPRS	5	9.1223e-05	0.022188
CDC123	5	9.3588e-05	0.022304
UTP23	5	9.5389e-05	0.022837
LRR1	5	9.6907e-05	0.022978
MDM2	5	9.7749e-05	0.022978
VPS13D	5	0.00010108	0.023378
AURKB	5	0.00010282	0.02361
FNTA	5	0.0001049	0.024045
PSMA7	5	0.00010666	0.024354
CHMP4B	5	0.00010897	0.024742
IMP3	5	0.00010979	0.024863
DBR1	5	0.00011029	0.024863
NFS1	5	0.00011096	0.024883
ECD	4	0.000116	0.026383
NUP214	5	0.00011811	0.026954
RPS11	5	0.00012127	0.027957
INTS3	5	0.00012977	0.029229
CENPN	5	0.00013181	0.029624
MRPS25	4	0.0001369	0.030211
RRP15	4	0.00013747	0.030211
MRPL55	5	0.00013885	0.030325
UTP15	5	0.00014236	0.031098
ACTB	4	0.00014304	0.031203
EEF2	5	0.00014314	0.031203
D2WSU81E	5	0.00014713	0.031848
GM9758	2	0.00014867	0.032069
EIF4A3	5	0.00015159	0.032402
PSMD14	5	0.00015401	0.032671
TUBGCP5	5	0.00015427	0.032671
SUB1	3	0.00015439	0.032671
5730507C01RIK	4	0.00015748	0.033184
CIRH1A	5	0.00016228	0.034047
RPP21	5	0.00016356	0.034124
RRN3	5	0.00017046	0.03544
MBTPS1	5	0.00017211	0.035566
5730590G19RIK	5	0.00017615	0.036169
CKAP5	5	0.00017995	0.036741
DDX18	5	0.00018002	0.036741
PSMD12	5	0.00018092	0.036897
POLR1A	5	0.00018255	0.036998
RPS9	4	0.00018292	0.036998
UROD	5	0.00018371	0.036998
POLR2F	5	0.00018816	0.037545
ARMC7	5	0.00019245	0.038052
WDR5	5	0.00019367	0.0382
GTF2H2	5	0.00020493	0.040472
TUFM	5	0.00020769	0.04061
ATP5A1	5	0.00020892	0.040747
RABGGTA	5	0.00021047	0.040953
EXOSC2	5	0.00021309	0.041298
RPS3	5	0.00021624	0.041744
RPL23A	2	0.00021783	0.041806
SSU72	5	0.00021897	0.041868
MAR5	5	0.0002293	0.043268
HNRNPK	3	0.00022979	0.043268
CDK9	5	0.00022984	0.043268
FCF1	4	0.00023003	0.043268
TAF2	5	0.00023092	0.043289
DDX3X	5	0.00024356	0.045511
SNRPD3	2	0.00024856	0.04602
MAT2A	5	0.0002492	0.04602
ILF2	5	0.00024949	0.04602
KAT8	5	0.00025063	0.046166
DOHH	5	0.00025478	0.046709
EIF2B4	5	0.00025608	0.046818
PSMC2	5	0.00026088	0.047488
RPL27A	2	0.00026303	0.047627
ERCC2	5	0.00026367	0.047633
RAN	2	0.0002733	0.049115
RAD21	5	0.00027442	0.049115
MASTL	4	0.00027471	0.049115
EXOSC5	4	0.00027696	0.04944

## Sheet: S14
Supplementary Table 14: MAGeCK pathway analysis of negatively selected genes in leukemia dataset (Supplementary Table 13).
ESC replicate 1 and replicate 2 vs. plasmid
group_id	#_items_in_group	lo_value	FDR
KEGG_RIBOSOME	72	4.8662e-47	0.000283
KEGG_SPLICEOSOME	113	7.7533e-34	0.000283
KEGG_RNA_POLYMERASE	24	9.9731e-24	0.000283
KEGG_PROTEASOME	43	1.5039e-20	0.000283
KEGG_DNA_REPLICATION	34	1.7146e-19	0.000283
KEGG_PYRIMIDINE_METABOLISM	90	2.4759e-19	0.000283
KEGG_AMINOACYL_TRNA_BIOSYNTHESIS	40	2.9345e-19	0.000283
KEGG_CELL_CYCLE	120	5.0029e-15	0.000283
KEGG_PURINE_METABOLISM	145	2.2647e-12	0.000283
KEGG_NUCLEOTIDE_EXCISION_REPAIR	41	2.3905e-12	0.000283
KEGG_RNA_DEGRADATION	51	4.5754e-09	0.000283
KEGG_BASAL_TRANSCRIPTION_FACTORS	31	4.2053e-08	0.000283
KEGG_OOCYTE_MEIOSIS	100	6.0155e-08	0.000283
KEGG_UBIQUITIN_MEDIATED_PROTEOLYSIS	123	7.2127e-07	0.000283
KEGG_HUNTINGTONS_DISEASE	149	7.9683e-07	0.000283
KEGG_OXIDATIVE_PHOSPHORYLATION	106	3.2561e-06	0.000283
KEGG_PROTEIN_EXPORT	19	9.4204e-06	0.000283
KEGG_MISMATCH_REPAIR	21	1.181e-05	0.000283
KEGG_SYSTEMIC_LUPUS_ERYTHEMATOSUS	73	6.8107e-05	0.004014
KEGG_PROGESTERONE_MEDIATED_OOCYTE_MATURATION	81	0.00015394	0.008378
KEGG_VIBRIO_CHOLERAE_INFECTION	47	0.0008335	0.045641
KEGG_BASE_EXCISION_REPAIR	32	0.0012077	0.058715
KEGG_HOMOLOGOUS_RECOMBINATION	25	0.0016229	0.075468
KEGG_VALINE_LEUCINE_AND_ISOLEUCINE_BIOSYNTHESIS	11	0.002117	0.091216
KEGG_CYTOSOLIC_DNA_SENSING_PATHWAY	44	0.0028942	0.120226
KEGG_ENDOCYTOSIS	163	0.0030767	0.1225
KEGG_VASOPRESSIN_REGULATED_WATER_REABSORPTION	41	0.01042	0.329348
KEGG_ANTIGEN_PROCESSING_AND_PRESENTATION	41	0.014356	0.398298
KEGG_N_GLYCAN_BIOSYNTHESIS	43	0.014426	0.398298
KEGG_PORPHYRIN_AND_CHLOROPHYLL_METABOLISM	29	0.020453	0.512334
KEGG_GLUTATHIONE_METABOLISM	47	0.02387	0.56111
KEGG_P53_SIGNALING_PATHWAY	59	0.028216	0.621248
KEGG_PENTOSE_PHOSPHATE_PATHWAY	24	0.049758	0.933892
KEGG_PARKINSONS_DISEASE	103	0.059794	0.981593
KEGG_EPITHELIAL_CELL_SIGNALING_IN_HELICOBACTER_PYLORI_INFECTION	64	0.061031	0.981593
KEGG_TERPENOID_BACKBONE_BIOSYNTHESIS	14	0.061396	0.981593
KEGG_FRUCTOSE_AND_MANNOSE_METABOLISM	33	0.067772	1
KEGG_ALZHEIMERS_DISEASE	139	0.071921	1
KEGG_SELENOAMINO_ACID_METABOLISM	25	0.073927	1
KEGG_SNARE_INTERACTIONS_IN_VESICULAR_TRANSPORT	32	0.07782	1
KEGG_MTOR_SIGNALING_PATHWAY	51	0.088789	1
KEGG_REGULATION_OF_AUTOPHAGY	23	0.094245	1
KEGG_GLYCOSYLPHOSPHATIDYLINOSITOL_GPI_ANCHOR_BIOSYNTHESIS	24	0.096475	1
KEGG_MAPK_SIGNALING_PATHWAY	242	0.09858	1
KEGG_GLYCOLYSIS_GLUCONEOGENESIS	52	0.10469	1
KEGG_PANCREATIC_CANCER	69	0.13108	1
KEGG_PRION_DISEASES	32	0.13662	1
KEGG_TIGHT_JUNCTION	122	0.15709	1
KEGG_ASCORBATE_AND_ALDARATE_METABOLISM	13	0.16029	1
KEGG_PENTOSE_AND_GLUCURONATE_INTERCONVERSIONS	14	0.18046	1
KEGG_DRUG_METABOLISM_OTHER_ENZYMES	28	0.20134	1
KEGG_LYSINE_DEGRADATION	39	0.24307	1
KEGG_ADIPOCYTOKINE_SIGNALING_PATHWAY	66	0.24322	1
KEGG_STEROID_HORMONE_BIOSYNTHESIS	32	0.26103	1
KEGG_NON_HOMOLOGOUS_END_JOINING	12	0.26593	1
KEGG_ARRHYTHMOGENIC_RIGHT_VENTRICULAR_CARDIOMYOPATHY_ARVC	71	0.26953	1
KEGG_LONG_TERM_POTENTIATION	60	0.27135	1
KEGG_LONG_TERM_DEPRESSION	65	0.30534	1
KEGG_HYPERTROPHIC_CARDIOMYOPATHY_HCM	78	0.30649	1
KEGG_ABC_TRANSPORTERS	40	0.31499	1
KEGG_WNT_SIGNALING_PATHWAY	137	0.32991	1
KEGG_DILATED_CARDIOMYOPATHY	83	0.33268	1
KEGG_INSULIN_SIGNALING_PATHWAY	129	0.35268	1
KEGG_TYPE_I_DIABETES_MELLITUS	20	0.36197	1
KEGG_LEISHMANIA_INFECTION	52	0.37903	1
KEGG_BLADDER_CANCER	37	0.3887	1
KEGG_CARDIAC_MUSCLE_CONTRACTION	67	0.40337	1
KEGG_TGF_BETA_SIGNALING_PATHWAY	83	0.40427	1
KEGG_CYSTEINE_AND_METHIONINE_METABOLISM	32	0.41034	1
KEGG_VASCULAR_SMOOTH_MUSCLE_CONTRACTION	102	0.41618	1
KEGG_AMYOTROPHIC_LATERAL_SCLEROSIS_ALS	50	0.42159	1
KEGG_RENAL_CELL_CARCINOMA	65	0.42795	1
KEGG_GLIOMA	58	0.45203	1
KEGG_TYPE_II_DIABETES_MELLITUS	43	0.48145	1
KEGG_PATHOGENIC_ESCHERICHIA_COLI_INFECTION	49	0.50592	1
KEGG_VIRAL_MYOCARDITIS	50	0.51297	1
KEGG_STARCH_AND_SUCROSE_METABOLISM	31	0.5193	1
KEGG_PATHWAYS_IN_CANCER	305	0.52708	1
KEGG_RETINOL_METABOLISM	32	0.53651	1
KEGG_JAK_STAT_SIGNALING_PATHWAY	132	0.56769	1
KEGG_VALINE_LEUCINE_AND_ISOLEUCINE_DEGRADATION	41	0.5806	1
KEGG_MELANOMA	68	0.59527	1
KEGG_CHRONIC_MYELOID_LEUKEMIA	69	0.60062	1
KEGG_ACUTE_MYELOID_LEUKEMIA	53	0.60424	1
KEGG_NITROGEN_METABOLISM	9	0.61175	1
KEGG_RIG_I_LIKE_RECEPTOR_SIGNALING_PATHWAY	59	0.61929	1
KEGG_HEDGEHOG_SIGNALING_PATHWAY	54	0.62033	1
KEGG_LYSOSOME	111	0.62993	1
KEGG_METABOLISM_OF_XENOBIOTICS_BY_CYTOCHROME_P450	38	0.63066	1
KEGG_FOCAL_ADHESION	191	0.63495	1
KEGG_REGULATION_OF_ACTIN_CYTOSKELETON	194	0.64068	1
KEGG_ADHERENS_JUNCTION	72	0.64512	1
KEGG_PROSTATE_CANCER	84	0.65059	1
KEGG_LIMONENE_AND_PINENE_DEGRADATION	10	0.65283	1
KEGG_DRUG_METABOLISM_CYTOCHROME_P450	41	0.67182	1
KEGG_HISTIDINE_METABOLISM	28	0.67577	1
KEGG_PANTOTHENATE_AND_COA_BIOSYNTHESIS	15	0.68138	1
KEGG_PEROXISOME	76	0.70982	1
KEGG_CALCIUM_SIGNALING_PATHWAY	161	0.71092	1
KEGG_GLYOXYLATE_AND_DICARBOXYLATE_METABOLISM	15	0.71689	1
KEGG_HEMATOPOIETIC_CELL_LINEAGE	67	0.72383	1
KEGG_PHENYLALANINE_METABOLISM	18	0.73726	1
KEGG_AUTOIMMUNE_THYROID_DISEASE	21	0.74617	1
KEGG_GLYCOSAMINOGLYCAN_DEGRADATION	20	0.75145	1
KEGG_COLORECTAL_CANCER	61	0.75334	1
KEGG_INOSITOL_PHOSPHATE_METABOLISM	52	0.75986	1
NA	14841	0.76456	1
KEGG_GLYCEROPHOSPHOLIPID_METABOLISM	74	0.76458	1
KEGG_TYROSINE_METABOLISM	37	0.77425	1
KEGG_CIRCADIAN_RHYTHM_MAMMAL	13	0.77683	1
KEGG_ALPHA_LINOLENIC_ACID_METABOLISM	17	0.78384	1
KEGG_GLYCOSAMINOGLYCAN_BIOSYNTHESIS_CHONDROITIN_SULFATE	22	0.78435	1
KEGG_TRYPTOPHAN_METABOLISM	37	0.79263	1
KEGG_GLYCOSPHINGOLIPID_BIOSYNTHESIS_GLOBO_SERIES	14	0.79391	1
KEGG_LEUKOCYTE_TRANSENDOTHELIAL_MIGRATION	112	0.80042	1
KEGG_STEROID_BIOSYNTHESIS	14	0.80054	1
KEGG_FC_GAMMA_R_MEDIATED_PHAGOCYTOSIS	88	0.81223	1
KEGG_PRIMARY_BILE_ACID_BIOSYNTHESIS	15	0.81335	1
KEGG_GLYCOSPHINGOLIPID_BIOSYNTHESIS_GANGLIO_SERIES	15	0.81589	1
KEGG_BIOSYNTHESIS_OF_UNSATURATED_FATTY_ACIDS	19	0.81949	1
KEGG_ARACHIDONIC_ACID_METABOLISM	44	0.82267	1
KEGG_DORSO_VENTRAL_AXIS_FORMATION	21	0.82377	1
KEGG_MATURITY_ONSET_DIABETES_OF_THE_YOUNG	24	0.83265	1
KEGG_OLFACTORY_TRANSDUCTION	25	0.84269	1
KEGG_SULFUR_METABOLISM	10	0.84383	1
KEGG_GRAFT_VERSUS_HOST_DISEASE	15	0.84679	1
KEGG_TAURINE_AND_HYPOTAURINE_METABOLISM	10	0.84695	1
KEGG_GALACTOSE_METABOLISM	25	0.8498	1
KEGG_FOLATE_BIOSYNTHESIS	10	0.86873	1
KEGG_GLYCOSAMINOGLYCAN_BIOSYNTHESIS_KERATAN_SULFATE	14	0.87252	1
KEGG_PROXIMAL_TUBULE_BICARBONATE_RECLAMATION	20	0.87784	1
KEGG_THYROID_CANCER	26	0.87946	1
KEGG_PHOSPHATIDYLINOSITOL_SIGNALING_SYSTEM	71	0.8893	1
KEGG_ERBB_SIGNALING_PATHWAY	84	0.89297	1
KEGG_OTHER_GLYCAN_DEGRADATION	16	0.8971	1
KEGG_BETA_ALANINE_METABOLISM	22	0.90246	1
KEGG_CITRATE_CYCLE_TCA_CYCLE	28	0.90516	1
KEGG_ONE_CARBON_POOL_BY_FOLATE	17	0.91155	1
KEGG_TASTE_TRANSDUCTION	25	0.91528	1
KEGG_GLYCOSPHINGOLIPID_BIOSYNTHESIS_LACTO_AND_NEOLACTO_SERIES	22	0.91642	1
KEGG_GAP_JUNCTION	78	0.91908	1
KEGG_GLYCOSAMINOGLYCAN_BIOSYNTHESIS_HEPARAN_SULFATE	26	0.92062	1
KEGG_ETHER_LIPID_METABOLISM	31	0.92183	1
KEGG_O_GLYCAN_BIOSYNTHESIS	27	0.92553	1
KEGG_SMALL_CELL_LUNG_CANCER	81	0.93044	1
KEGG_LINOLEIC_ACID_METABOLISM	18	0.9335	1
KEGG_ALDOSTERONE_REGULATED_SODIUM_REABSORPTION	41	0.93454	1
KEGG_INTESTINAL_IMMUNE_NETWORK_FOR_IGA_PRODUCTION	31	0.94116	1
KEGG_GLYCINE_SERINE_AND_THREONINE_METABOLISM	31	0.95185	1
KEGG_PROPANOATE_METABOLISM	29	0.95349	1
KEGG_CYTOKINE_CYTOKINE_RECEPTOR_INTERACTION	218	0.95777	1
KEGG_ASTHMA	15	0.95798	1
KEGG_ALANINE_ASPARTATE_AND_GLUTAMATE_METABOLISM	31	0.96157	1
KEGG_BUTANOATE_METABOLISM	31	0.96236	1
KEGG_NOTCH_SIGNALING_PATHWAY	42	0.96736	1
KEGG_AMINO_SUGAR_AND_NUCLEOTIDE_SUGAR_METABOLISM	42	0.96742	1
KEGG_ALLOGRAFT_REJECTION	15	0.96784	1
KEGG_ENDOMETRIAL_CANCER	49	0.96911	1
KEGG_FATTY_ACID_METABOLISM	33	0.96954	1
KEGG_NON_SMALL_CELL_LUNG_CANCER	51	0.9732	1
KEGG_NICOTINATE_AND_NICOTINAMIDE_METABOLISM	22	0.98122	1
KEGG_GLYCEROLIPID_METABOLISM	47	0.9829	1
KEGG_SPHINGOLIPID_METABOLISM	38	0.98779	1
KEGG_COMPLEMENT_AND_COAGULATION_CASCADES	61	0.99086	1
KEGG_VEGF_SIGNALING_PATHWAY	70	0.99304	1
KEGG_BASAL_CELL_CARCINOMA	54	0.99464	1
KEGG_ARGININE_AND_PROLINE_METABOLISM	51	0.9953	1
KEGG_APOPTOSIS	76	0.99545	1
KEGG_PPAR_SIGNALING_PATHWAY	61	0.9959	1
KEGG_ECM_RECEPTOR_INTERACTION	81	0.99605	1
KEGG_PRIMARY_IMMUNODEFICIENCY	33	0.99658	1
KEGG_RIBOFLAVIN_METABOLISM	16	0.99658	1
KEGG_B_CELL_RECEPTOR_SIGNALING_PATHWAY	71	0.99662	1
KEGG_AXON_GUIDANCE	125	0.99721	1
KEGG_TOLL_LIKE_RECEPTOR_SIGNALING_PATHWAY	91	0.99737	1
KEGG_NOD_LIKE_RECEPTOR_SIGNALING_PATHWAY	54	0.99743	1
KEGG_RENIN_ANGIOTENSIN_SYSTEM	15	0.99751	1
KEGG_FC_EPSILON_RI_SIGNALING_PATHWAY	75	0.99755	1
KEGG_CHEMOKINE_SIGNALING_PATHWAY	155	0.99757	1
KEGG_NATURAL_KILLER_CELL_MEDIATED_CYTOTOXICITY	93	0.99769	1
KEGG_PYRUVATE_METABOLISM	34	0.99858	1
KEGG_GNRH_SIGNALING_PATHWAY	88	0.99903	1
KEGG_MELANOGENESIS	91	0.99923	1
KEGG_NEUROTROPHIN_SIGNALING_PATHWAY	115	0.99942	1
KEGG_CELL_ADHESION_MOLECULES_CAMS	103	0.99961	1
KEGG_T_CELL_RECEPTOR_SIGNALING_PATHWAY	102	0.99972	1
KEGG_NEUROACTIVE_LIGAND_RECEPTOR_INTERACTION	256	0.99999	1

## Sheet: S15
Supplementary Table 15: Top sgRNA hits of MAGeCK by comparing cell-type specific genes in KBM7 cell line and HL60 cell line in the leukemia dataset.
sgrna	control_mean	treat_mean	p.low	p.high	FDR	high_in_treatment
DR1_m93812212	2324.87	224.724	1.14751e-27	1	8.39404e-23	FALSE		Column	Content
MAU2_m19431848	1934.57	82.3343	1.91627e-34	1	2.80354e-29	FALSE		sgrna	sgRNA ID
CDK10_p89757908	3929.82	1196.27	2.74736e-16	1	1.91381e-12	FALSE		control_mean	Mean read counts in control samples
KAT2B_p20082148	2554.24	445.574	4.18472e-20	1	6.80185e-16	FALSE		treat_mean	Mean read counts in treatment samples
ARID3A_p929553	3245.21	5597.77	0.999998	2.23192e-06	0.000665918	TRUE		p.low	p-value (lower tail)
HES4_m935309	2033.35	310.933	1.63325e-18	1	1.83806e-14	FALSE		p.high	p-value (higher tail)
SSRP1_p57102076	2485.25	588.933	5.32589e-15	1	2.36043e-11	FALSE		FDR	false discovery rate
IGFN1_m201163280	2490.3	4357.91	0.999987	1.26254e-05	0.00270183	TRUE		high_in_treatment	Whether the abundance is higher in treatment samples
UCHL5_p192998736	2440.54	656.737	5.70923e-13	1	1.63741e-09	FALSE
CLTCL1_p19279126	1673.36	250.878	4.49639e-16	1	2.7401e-12	FALSE
FBXW7_p153268198	1463.38	144.327	1.03396e-18	1	1.26039e-14	FALSE
RHOU_p228871552	2198.04	548.25	6.11216e-13	1	1.71874e-09	FALSE
CHEK1_p125496659	2651.91	829.155	1.28097e-11	1	2.56706e-08	FALSE
NOLC1_p103912235	1583.88	220.85	3.5589e-16	1	2.26346e-12	FALSE
NOP16_m175815459	1523.7	195.665	1.51691e-16	1	1.23264e-12	FALSE
DRAP1_p65686982	1356.39	142.39	5.26254e-17	1	4.52894e-13	FALSE
ZNF362_m33741749	2373.47	712.918	3.18389e-11	1	5.92916e-08	FALSE
TGS1_p56698263	1423.07	2658.91	0.999909	9.0577e-05	0.0125524	TRUE
KCTD5_m2732716	1520.96	246.034	4.40234e-14	1	1.52204e-10	FALSE
CDK17_m96717874	4454.63	2130.04	7.41611e-09	1	6.45201e-06	FALSE
AATK_m79102275	2899.6	1074.22	6.37929e-10	1	8.33135e-07	FALSE
SETD2_p47165784	2952.97	1116.84	9.10316e-10	1	1.11787e-06	FALSE
RHOA_m49412984	1523.76	270.25	3.61396e-13	1	1.12466e-09	FALSE
HNRNPUL1_m41778018	2718.54	984.137	8.97522e-10	1	1.11641e-06	FALSE
RUNX3_p25256115	1229.2	141.421	6.47345e-15	1	2.78488e-11	FALSE
GRB2_p73328765	1560.94	317.714	5.13194e-12	1	1.19164e-08	FALSE
CRYBA1_p27576160	1273.27	168.543	4.47396e-14	1	1.52204e-10	FALSE
DRAP1_p65687273	941.977	9.68639	3.38029e-27	1	1.64843e-22	FALSE
ZNF324B_m58965183	1894.99	517.253	1.57275e-10	1	2.32138e-07	FALSE
BCR_p23523230	1136.25	106.55	1.02967e-15	1	5.57874e-12	FALSE
ATXN7L3_m42275076	1050.75	65.8675	6.73942e-18	1	7.04269e-14	FALSE
ERG_m39775602	968.148	30.9964	2.07837e-21	1	5.06749e-17	FALSE
ANAPC15_m71822249	1421.55	264.438	4.95874e-12	1	1.18495e-08	FALSE
NIPBL_m36955590	2033.67	621.866	8.58327e-10	1	1.08149e-06	FALSE
BCR_p23523157	956.737	31.9651	6.45291e-21	1	1.34866e-16	FALSE
PRM2_m11370150	1220.72	162.731	1.44031e-13	1	4.58019e-10	FALSE
INCA1_m4893549	1599.05	368.083	5.82719e-11	1	1.00228e-07	FALSE
CAMK1_m9807470	2364.31	845.622	5.60451e-09	1	5.05527e-06	FALSE
CAPS_m5914439	2596.06	996.73	1.06996e-08	1	9.03045e-06	FALSE
SGK1_m134495702	2738.22	4367.59	0.999846	0.000154165	0.0191165	TRUE
PLXNA1_m126707561	5438.32	3044.43	3.17589e-07	1	0.000138428	FALSE
MED10_m6378531	1372.77	269.282	3.20495e-11	1	5.92916e-08	FALSE
TMEM8C_p136389912	1820.06	530.814	1.60275e-09	1	1.80149e-06	FALSE
IL16_p81591786	3964.63	1969.24	1.46491e-07	1	7.29527e-05	FALSE
TMEM150C_m83424049	3394.78	1570.16	9.02013e-08	1	5.08735e-05	FALSE
CDK10_p89757006	1925.3	599.588	3.34365e-09	1	3.41721e-06	FALSE
DRAP1_m65687313	837.022	8.71775	1.34474e-24	1	4.91824e-20	FALSE
RPL7A_m136216486	1863.84	566.654	3.05036e-09	1	3.16017e-06	FALSE
TPPP_p678003	1366.31	277.031	7.15483e-11	1	1.16195e-07	FALSE
CDK10_p89757902	3857.31	1915.97	2.01209e-07	1	9.37633e-05	FALSE
MAU2_m19431802	1175.16	179.198	5.02522e-12	1	1.18495e-08	FALSE
DCP2_p112312647	1537.63	379.707	5.60254e-10	1	7.38415e-07	FALSE
SETD7_m140477260	1435.62	322.557	2.41214e-10	1	3.42523e-07	FALSE
CDK19_m111136302	1846.8	565.685	4.20939e-09	1	4.09995e-06	FALSE
SKA3_m21750522	1032.2	109.456	1.26604e-13	1	4.2083e-10	FALSE
TREX1_m48508129	2546.23	1017.07	4.43076e-08	1	2.77366e-05	FALSE
ZBTB7B_m154987231	3163.97	1437.46	1.2207e-07	1	6.27441e-05	FALSE
TLE3_p70388497	2627.04	1074.22	5.67466e-08	1	3.45019e-05	FALSE
RPL12_m130213067	979.171	87.1775	2.5786e-14	1	1.01958e-10	FALSE
RPL3_m39712769	941.007	68.7734	2.64456e-15	1	1.28949e-11	FALSE
ZNF140_p133659765	1832.24	3098.68	0.999721	0.000279064	0.0295808	TRUE
KIAA0391_p35736005	839.049	25.1846	3.04686e-19	1	4.05232e-15	FALSE
WT1_m32450105	2888.05	1262.14	1.17205e-07	1	6.1181e-05	FALSE
BTBD8_m92554275	3231.67	4960.4	0.999796	0.00020429	0.0236976	TRUE
TRIB1_m126443172	1209.85	2205.59	0.99959	0.000410468	0.0394049	TRUE
SMARCC1_p47823129	4655.58	2548.49	7.50899e-07	0.999999	0.000274829	FALSE
FLCN_m17131335	2679.79	1135.24	1.2015e-07	1	6.20043e-05	FALSE
DRAP1_p65686992	1276.42	258.627	2.36104e-10	1	3.38573e-07	FALSE
RPL17_m47017174	2398.03	949.266	7.50851e-08	1	4.39999e-05	FALSE
MEN1_p64577446	1576.55	436.856	4.67489e-09	1	4.40374e-06	FALSE
DSCC1_m120868029	1133.49	187.916	4.63642e-11	1	8.47521e-08	FALSE
NPPA_p11907702	3627.34	1819.1	5.67418e-07	0.999999	0.000221293	FALSE
NSMCE1_m27268806	3498.55	1728.05	5.2149e-07	0.999999	0.000207553	FALSE
ERG_m39795394	1328.28	300.278	1.06172e-09	1	1.28256e-06	FALSE
ING5_p242644076	1650.77	490.131	1.11635e-08	1	9.33269e-06	FALSE
C6orf57_p71276681	1774.33	567.622	2.10837e-08	1	1.50116e-05	FALSE
ETV6_m11905496	1479.76	393.267	5.17372e-09	1	4.72878e-06	FALSE
IGF1R_m99192874	1543.22	2654.07	0.999551	0.00044857	0.0421656	TRUE
BCL11A_p60780384	1128.48	198.571	1.54084e-10	1	2.29894e-07	FALSE
ABL1_m133729594	998.314	132.704	1.23678e-11	1	2.54778e-08	FALSE
HSP90AA1_p102552146	846.691	59.087	2.67734e-14	1	1.03077e-10	FALSE
ERG_m39795419	1635.47	498.849	2.23109e-08	1	1.57515e-05	FALSE
RPL10_p153628903	1953.43	700.326	8.44607e-08	1	4.83115e-05	FALSE
CCNC_p99997392	1276.86	291.56	2.40477e-09	1	2.54906e-06	FALSE
ZNF354A_p178140578	3683.83	5459.25	0.99968	0.000319714	0.0326108	TRUE
DRAP1_p65687255	1926.21	694.514	1.14485e-07	1	6.01977e-05	FALSE
PDE4DIP_m144994607	1194.32	254.752	1.91936e-09	1	2.1113e-06	FALSE
KAT2A_p40273301	1672.43	537.595	5.23005e-08	1	3.22171e-05	FALSE
WBP4_p41636826	954.066	125.923	2.66968e-11	1	5.13647e-08	FALSE
POM121_m72413601	1635.43	515.316	4.6163e-08	1	2.87134e-05	FALSE
KDM1A_p23346097	2269.49	926.988	3.24241e-07	1	0.000140441	FALSE
MAU2_p19431859	1898.61	684.828	1.36647e-07	1	6.87513e-05	FALSE
USP39_p85846376	1389.49	370.989	1.38352e-08	1	1.07084e-05	FALSE
ANAPC13_m134201719	1204.82	265.407	3.09418e-09	1	3.18701e-06	FALSE
SMARCAD1_m95185925	1226.42	2174.59	0.999304	0.000696088	0.0584714	TRUE
ZFP3_p4994942	1464.33	421.358	3.0707e-08	1	2.05737e-05	FALSE
MAK16_m33346042	758.976	37.7769	4.09253e-15	1	1.87029e-11	FALSE
C19orf40_p33464186	1328.42	341.93	1.29298e-08	1	1.02662e-05	FALSE
CDK11A_m1650874	4613	2629.86	3.47299e-06	0.999997	0.0009516	FALSE
PAK2_m196529959	2142.18	853.371	3.4571e-07	1	0.000146581	FALSE

## Sheet: S16
Supplementary Table 16: MAGeCK pathway analysis of negatively selected genes in KBM7 CRISPR-Cas9 knockout treated cells compared with HL60 CRISPR-Cas9 knockout treated cells (Supplementary Table 17).
KBM7 treatment vs. HL-60 treatment
group_id	#_items_in_group	lo_value	FDR
KEGG_RIBOSOME	79	2.0165e-38	0.0009
KEGG_PYRIMIDINE_METABOLISM	50	1.9828e-07	0.0009
KEGG_SPLICEOSOME	103	5.0695e-07	0.0009
KEGG_PURINE_METABOLISM	58	1.0772e-05	0.0009
KEGG_DNA_REPLICATION	34	1.3961e-05	0.0009
KEGG_CHRONIC_MYELOID_LEUKEMIA	55	1.9953e-05	0.0009
KEGG_HOMOLOGOUS_RECOMBINATION	25	0.00031734	0.049505
KEGG_NUCLEOTIDE_EXCISION_REPAIR	42	0.00038688	0.053465
KEGG_RNA_POLYMERASE	24	0.00052543	0.063483
KEGG_HUNTINGTONS_DISEASE	54	0.00095284	0.096404
KEGG_PROTEASOME	40	0.0020986	0.17586
KEGG_RNA_DEGRADATION	42	0.0022809	0.177787
KEGG_PATHWAYS_IN_CANCER	197	0.0025858	0.178614
KEGG_CELL_CYCLE	116	0.0033509	0.206454
KEGG_ACUTE_MYELOID_LEUKEMIA	46	0.0047342	0.263494
KEGG_PATHOGENIC_ESCHERICHIA_COLI_INFECTION	22	0.0050255	0.263494
KEGG_MISMATCH_REPAIR	22	0.0083016	0.374137
KEGG_REGULATION_OF_AUTOPHAGY	9	0.010601	0.423479
KEGG_PANTOTHENATE_AND_COA_BIOSYNTHESIS	2	0.011649	0.425207
KEGG_ERBB_SIGNALING_PATHWAY	61	0.013271	0.429123
KEGG_JAK_STAT_SIGNALING_PATHWAY	43	0.013656	0.429123
KEGG_BASE_EXCISION_REPAIR	31	0.021241	0.586359
KEGG_UBIQUITIN_MEDIATED_PROTEOLYSIS	96	0.022294	0.586359
KEGG_AMYOTROPHIC_LATERAL_SCLEROSIS_ALS	21	0.031203	0.726143
KEGG_RENAL_CELL_CARCINOMA	45	0.036378	0.763541
KEGG_CHEMOKINE_SIGNALING_PATHWAY	64	0.036691	0.763541
KEGG_LYSINE_DEGRADATION	26	0.045529	0.824214
KEGG_AXON_GUIDANCE	52	0.045791	0.824214
KEGG_LYSOSOME	16	0.046659	0.824214
KEGG_ETHER_LIPID_METABOLISM	2	0.049921	0.840577
KEGG_VIRAL_MYOCARDITIS	19	0.05273	0.843532
KEGG_ADHERENS_JUNCTION	47	0.063871	0.881871
KEGG_MTOR_SIGNALING_PATHWAY	31	0.074768	0.881871
KEGG_WNT_SIGNALING_PATHWAY	83	0.076237	0.881871
KEGG_NON_SMALL_CELL_LUNG_CANCER	38	0.097154	0.881871
KEGG_NEUROTROPHIN_SIGNALING_PATHWAY	81	0.10264	0.881871
KEGG_PROGESTERONE_MEDIATED_OOCYTE_MATURATION	62	0.10555	0.881871
KEGG_GLIOMA	40	0.1059	0.881871
KEGG_ALANINE_ASPARTATE_AND_GLUTAMATE_METABOLISM	5	0.10699	0.881871
KEGG_N_GLYCAN_BIOSYNTHESIS	3	0.10711	0.881871
KEGG_PENTOSE_PHOSPHATE_PATHWAY	4	0.10785	0.881871
KEGG_AMINOACYL_TRNA_BIOSYNTHESIS	5	0.11048	0.881871
KEGG_TERPENOID_BACKBONE_BIOSYNTHESIS	3	0.11582	0.881871
KEGG_FOCAL_ADHESION	73	0.11993	0.881871
KEGG_PROTEIN_EXPORT	6	0.12048	0.881871
KEGG_OXIDATIVE_PHOSPHORYLATION	6	0.12107	0.881871
KEGG_COLORECTAL_CANCER	48	0.12257	0.881871
KEGG_PRION_DISEASES	17	0.12505	0.881871
KEGG_DRUG_METABOLISM_OTHER_ENZYMES	3	0.12542	0.881871
KEGG_DORSO_VENTRAL_AXIS_FORMATION	18	0.14227	0.881871
KEGG_NOTCH_SIGNALING_PATHWAY	29	0.14426	0.881871
KEGG_GAP_JUNCTION	42	0.14524	0.881871
KEGG_NON_HOMOLOGOUS_END_JOINING	13	0.1472	0.881871
KEGG_VASOPRESSIN_REGULATED_WATER_REABSORPTION	19	0.14832	0.881871
KEGG_PEROXISOME	15	0.14903	0.881871
KEGG_FC_EPSILON_RI_SIGNALING_PATHWAY	35	0.14909	0.881871
KEGG_ONE_CARBON_POOL_BY_FOLATE	2	0.15254	0.881871
KEGG_VASCULAR_SMOOTH_MUSCLE_CONTRACTION	43	0.15815	0.881871
KEGG_BASAL_TRANSCRIPTION_FACTORS	31	0.15899	0.881871
KEGG_ANTIGEN_PROCESSING_AND_PRESENTATION	20	0.16075	0.881871
KEGG_INSULIN_SIGNALING_PATHWAY	66	0.16525	0.881871
KEGG_B_CELL_RECEPTOR_SIGNALING_PATHWAY	38	0.16975	0.881871
KEGG_GLYCOSAMINOGLYCAN_DEGRADATION	1	0.17156	0.881871
KEGG_GLYCEROPHOSPHOLIPID_METABOLISM	7	0.17289	0.881871
KEGG_BUTANOATE_METABOLISM	8	0.17425	0.881871
KEGG_PRIMARY_BILE_ACID_BIOSYNTHESIS	1	0.17637	0.881871
KEGG_ABC_TRANSPORTERS	3	0.17703	0.881871
KEGG_PROSTATE_CANCER	67	0.18798	0.881871
KEGG_TYROSINE_METABOLISM	5	0.18798	0.881871
KEGG_HISTIDINE_METABOLISM	5	0.18798	0.881871
KEGG_SELENOAMINO_ACID_METABOLISM	5	0.18798	0.881871
KEGG_PANCREATIC_CANCER	48	0.19128	0.881871
NA	5476	0.19351	0.881871
KEGG_EPITHELIAL_CELL_SIGNALING_IN_HELICOBACTER_PYLORI_INFECTION	29	0.20576	0.888536
KEGG_OOCYTE_MEIOSIS	79	0.22106	0.888536
KEGG_TIGHT_JUNCTION	53	0.2232	0.888536
KEGG_VALINE_LEUCINE_AND_ISOLEUCINE_BIOSYNTHESIS	2	0.22347	0.888536
KEGG_LONG_TERM_POTENTIATION	40	0.22391	0.888536
KEGG_ENDOMETRIAL_CANCER	34	0.22684	0.888536
KEGG_T_CELL_RECEPTOR_SIGNALING_PATHWAY	65	0.22717	0.888536
KEGG_CYTOSOLIC_DNA_SENSING_PATHWAY	30	0.24087	0.900383
KEGG_LONG_TERM_DEPRESSION	22	0.24106	0.900383
KEGG_BLADDER_CANCER	29	0.25098	0.907317
KEGG_LEUKOCYTE_TRANSENDOTHELIAL_MIGRATION	34	0.25422	0.907317
KEGG_PORPHYRIN_AND_CHLOROPHYLL_METABOLISM	4	0.25745	0.907317
KEGG_PHENYLALANINE_METABOLISM	1	0.26458	0.911177
KEGG_FC_GAMMA_R_MEDIATED_PHAGOCYTOSIS	36	0.26928	0.911177
KEGG_TRYPTOPHAN_METABOLISM	9	0.27994	0.923395
KEGG_VALINE_LEUCINE_AND_ISOLEUCINE_DEGRADATION	11	0.28441	0.923589
KEGG_LINOLEIC_ACID_METABOLISM	1	0.30022	0.925337
KEGG_NATURAL_KILLER_CELL_MEDIATED_CYTOTOXICITY	38	0.30307	0.925337
KEGG_THYROID_CANCER	23	0.30419	0.925337
KEGG_BETA_ALANINE_METABOLISM	4	0.33133	0.94557
KEGG_LIMONENE_AND_PINENE_DEGRADATION	4	0.33133	0.94557
KEGG_MELANOMA	41	0.3354	0.94557
KEGG_TGF_BETA_SIGNALING_PATHWAY	54	0.33943	0.94557
KEGG_REGULATION_OF_ACTIN_CYTOSKELETON	79	0.37135	0.986559
KEGG_SMALL_CELL_LUNG_CANCER	48	0.38018	0.990353
KEGG_GALACTOSE_METABOLISM	3	0.40161	0.998737
KEGG_P53_SIGNALING_PATHWAY	53	0.40778	0.998737
KEGG_TYPE_II_DIABETES_MELLITUS	19	0.41209	0.998737
KEGG_PENTOSE_AND_GLUCURONATE_INTERCONVERSIONS	1	0.41532	0.998737
KEGG_HEDGEHOG_SIGNALING_PATHWAY	25	0.42615	0.998737
KEGG_TYPE_I_DIABETES_MELLITUS	7	0.42724	0.998737
KEGG_GLUTATHIONE_METABOLISM	10	0.44069	0.998737
KEGG_GLYCOSYLPHOSPHATIDYLINOSITOL_GPI_ANCHOR_BIOSYNTHESIS	1	0.44527	0.998737
KEGG_NOD_LIKE_RECEPTOR_SIGNALING_PATHWAY	36	0.4494	0.998737
KEGG_PRIMARY_IMMUNODEFICIENCY	14	0.45021	0.998737
KEGG_ENDOCYTOSIS	90	0.46039	0.998737
KEGG_GNRH_SIGNALING_PATHWAY	48	0.48782	0.998737
KEGG_STARCH_AND_SUCROSE_METABOLISM	4	0.49575	0.998737
KEGG_NICOTINATE_AND_NICOTINAMIDE_METABOLISM	5	0.49913	0.998737
KEGG_PARKINSONS_DISEASE	18	0.50019	0.998737
KEGG_PROPANOATE_METABOLISM	7	0.50555	0.998737
KEGG_INTESTINAL_IMMUNE_NETWORK_FOR_IGA_PRODUCTION	5	0.50921	0.998737
KEGG_BIOSYNTHESIS_OF_UNSATURATED_FATTY_ACIDS	2	0.53144	0.998737
KEGG_SYSTEMIC_LUPUS_ERYTHEMATOSUS	30	0.53472	0.998737
KEGG_GLYOXYLATE_AND_DICARBOXYLATE_METABOLISM	3	0.54018	0.998737
KEGG_STEROID_BIOSYNTHESIS	2	0.54597	0.998737
KEGG_SULFUR_METABOLISM	2	0.54894	0.998737
KEGG_SNARE_INTERACTIONS_IN_VESICULAR_TRANSPORT	6	0.55609	0.998737
KEGG_ASCORBATE_AND_ALDARATE_METABOLISM	2	0.5619	0.998737
KEGG_AMINO_SUGAR_AND_NUCLEOTIDE_SUGAR_METABOLISM	5	0.57508	0.998737
KEGG_BASAL_CELL_CARCINOMA	19	0.5894	0.998737
KEGG_GLYCOLYSIS_GLUCONEOGENESIS	12	0.61014	0.998737
KEGG_NITROGEN_METABOLISM	3	0.61766	0.998737
KEGG_RIBOFLAVIN_METABOLISM	3	0.62475	0.998737
KEGG_MELANOGENESIS	44	0.62904	0.998737
KEGG_FATTY_ACID_METABOLISM	10	0.63438	0.998737
KEGG_FOLATE_BIOSYNTHESIS	2	0.63848	0.998737
KEGG_MAPK_SIGNALING_PATHWAY	153	0.65204	0.998737
KEGG_GLYCEROLIPID_METABOLISM	7	0.66987	0.998737
KEGG_HEMATOPOIETIC_CELL_LINEAGE	8	0.67173	0.998737
KEGG_VEGF_SIGNALING_PATHWAY	37	0.67426	0.998737
KEGG_ADIPOCYTOKINE_SIGNALING_PATHWAY	39	0.6834	0.998737
KEGG_STEROID_HORMONE_BIOSYNTHESIS	3	0.69707	0.998737
KEGG_ALLOGRAFT_REJECTION	5	0.70993	0.998737
KEGG_FRUCTOSE_AND_MANNOSE_METABOLISM	4	0.72934	0.998737
KEGG_PROXIMAL_TUBULE_BICARBONATE_RECLAMATION	4	0.73843	0.998737
KEGG_ARACHIDONIC_ACID_METABOLISM	15	0.74276	0.998737
KEGG_INOSITOL_PHOSPHATE_METABOLISM	20	0.74327	0.998737
KEGG_LEISHMANIA_INFECTION	32	0.76449	0.998737
KEGG_ALZHEIMERS_DISEASE	39	0.77746	0.998737
KEGG_CITRATE_CYCLE_TCA_CYCLE	6	0.78857	0.998737
KEGG_APOPTOSIS	47	0.79576	0.998737
KEGG_TOLL_LIKE_RECEPTOR_SIGNALING_PATHWAY	44	0.79921	0.998737
KEGG_CARDIAC_MUSCLE_CONTRACTION	5	0.81294	0.998737
KEGG_CELL_ADHESION_MOLECULES_CAMS	6	0.81332	0.998737
KEGG_PPAR_SIGNALING_PATHWAY	17	0.81922	0.998737
KEGG_ARRHYTHMOGENIC_RIGHT_VENTRICULAR_CARDIOMYOPATHY_ARVC	16	0.82025	0.998737
KEGG_RENIN_ANGIOTENSIN_SYSTEM	1	0.84449	0.998737
KEGG_PHOSPHATIDYLINOSITOL_SIGNALING_SYSTEM	28	0.85097	0.998737
KEGG_AUTOIMMUNE_THYROID_DISEASE	3	0.8776	0.998737
KEGG_DRUG_METABOLISM_CYTOCHROME_P450	6	0.88823	0.998737
KEGG_ALDOSTERONE_REGULATED_SODIUM_REABSORPTION	17	0.88973	0.998737
KEGG_TASTE_TRANSDUCTION	6	0.89105	0.998737
KEGG_GLYCINE_SERINE_AND_THREONINE_METABOLISM	7	0.8939	0.998737
KEGG_OLFACTORY_TRANSDUCTION	16	0.90611	0.998737
KEGG_ARGININE_AND_PROLINE_METABOLISM	6	0.91592	0.998737
KEGG_CYSTEINE_AND_METHIONINE_METABOLISM	13	0.92097	0.998737
KEGG_METABOLISM_OF_XENOBIOTICS_BY_CYTOCHROME_P450	7	0.92243	0.998737
KEGG_GRAFT_VERSUS_HOST_DISEASE	4	0.93922	0.998737
KEGG_SPHINGOLIPID_METABOLISM	2	0.93974	0.998737
KEGG_VIBRIO_CHOLERAE_INFECTION	11	0.94155	0.998737
KEGG_MATURITY_ONSET_DIABETES_OF_THE_YOUNG	20	0.9443	0.998737
KEGG_PYRUVATE_METABOLISM	7	0.94435	0.998737
KEGG_GLYCOSPHINGOLIPID_BIOSYNTHESIS_GANGLIO_SERIES	1	0.94517	0.998737
KEGG_O_GLYCAN_BIOSYNTHESIS	1	0.94581	0.998737
KEGG_NEUROACTIVE_LIGAND_RECEPTOR_INTERACTION	22	0.94991	0.998737
KEGG_ECM_RECEPTOR_INTERACTION	5	0.95196	0.998737
KEGG_CIRCADIAN_RHYTHM_MAMMAL	13	0.9589	0.998737
KEGG_DILATED_CARDIOMYOPATHY	19	0.96062	0.998737
KEGG_HYPERTROPHIC_CARDIOMYOPATHY_HCM	20	0.96679	0.998737
KEGG_RETINOL_METABOLISM	7	0.98943	1
KEGG_CYTOKINE_CYTOKINE_RECEPTOR_INTERACTION	39	0.99562	1
KEGG_RIG_I_LIKE_RECEPTOR_SIGNALING_PATHWAY	33	0.99909	1
KEGG_CALCIUM_SIGNALING_PATHWAY	56	0.99951	1

## Sheet: S17
Supplementary Table 17: Top negatively selected genes of MAGeCK by comparing cell-type specific genes in KBM7 cell line and HL60 cell line in the leukemia dataset.
group_id	#_items_in_group	lo_value	FDR
IGF1R	10	8.9688e-11	0.00198		Column	Content
PRMT7	10	7.0776e-10	0.00198		group_id	Gene ID
CASP8	10	3.6278e-09	0.00198		#_items_in_group	The number of sgRNAs targeting this gene
TRIB1	10	1.1455e-06	0.015559		lo_value	The original p value
RBFOX2	10	5.5072e-06	0.047305		FDR	The false discovery rate
CREB3	10	1.4758e-05	0.072907
TGIF1	10	3.0288e-05	0.148515
RPS4Y2	49	6.2155e-05	0.227723
ARID3A	10	6.835e-05	0.227723
HCFC2	10	8.2159e-05	0.227723
NR1D2	10	8.6518e-05	0.227723
CDK6	10	9.0913e-05	0.227723
TP53	10	0.00015065	0.333069
IGFN1	10	0.00020504	0.385068
C1orf141	10	0.00021945	0.385068
FAM184A	10	0.00023263	0.385068
ZNF774	10	0.00026282	0.385068
ZNF518A	10	0.00026638	0.385068
ZNF385B	10	0.00027495	0.385068
RPS6KA2	10	0.00031046	0.413309
TGS1	10	0.00034171	0.413309
EN2	10	0.00034345	0.413309
DMC1	10	0.000388	0.428167
RNF14	10	0.0003996	0.428167
RPS4Y1	38	0.00040744	0.428167
HOXD8	10	0.00045331	0.444502
SGK1	10	0.00047836	0.444502
MAD2L1	10	0.00049836	0.444502
GAS7	10	0.00050188	0.444502
STK33	10	0.00052626	0.444873
ZNF222	10	0.00058101	0.478734
ZNF140	10	0.000615	0.478734
STK25	10	0.00062641	0.478734
ATXN2	10	0.00065335	0.478734
ZBTB14	10	0.00066254	0.478734
UTP18	10	0.000676	0.478734
BTBD8	10	0.00075162	0.519736
SOX13	10	0.00076814	0.519736
NXF3	10	0.00079501	0.524495
ADNP	10	0.00090746	0.573184
ZNF93	10	0.00093955	0.573184
ZNF384	10	0.00094947	0.573184
PML	10	0.00098237	0.578374
RGS12	10	0.0010054	0.578374
SREBF2	10	0.0010199	0.578374
LMCD1	10	0.0010939	0.589262
TBX22	10	0.0011524	0.589262
RFX6	10	0.0011565	0.589262
ZNF354A	10	0.0011614	0.589262
KIAA0825	10	0.0012301	0.590874
SMARCAD1	10	0.0012979	0.590874
FLYWCH1	10	0.001323	0.590874
ALKBH8	10	0.001349	0.590874
CDYL	10	0.0013687	0.590874
TMEM41A	10	0.0014233	0.590874
ZRANB3	10	0.0014345	0.590874
UNC45A	10	0.0014421	0.590874
ZNF283	10	0.0014624	0.590874
C6orf165	10	0.0015451	0.593159
ZNF226	10	0.0015591	0.593159
PDK2	10	0.001571	0.593159
C1orf111	10	0.0016733	0.611601
GCC2	10	0.0017075	0.611601
KATNA1	10	0.0017318	0.611601
KDM5A	10	0.001788	0.616548
NCAPG2	10	0.0019329	0.645832
AFF2	10	0.0019804	0.646393
TMEM74	10	0.0020851	0.656675
COMMD6	10	0.0021169	0.656675
FGD2	10	0.0021455	0.656675
FOXJ1	10	0.0022266	0.656675
UTY	10	0.0022445	0.656675
TMEM180	10	0.0022533	0.656675
RBM22	10	0.0023618	0.659872
FBXL3	10	0.0023626	0.659872
ACTR1A	10	0.0023897	0.659872
MAP4K3	10	0.0024135	0.659872
STK17A	10	0.0025096	0.66785
TMEM156	10	0.0025261	0.66785
ZNF212	10	0.0025539	0.66785
C16orf86	10	0.0026526	0.669127
EPC2	10	0.0026617	0.669127
SPOP	10	0.0026625	0.669127
TIAL1	10	0.0028225	0.675896
C1orf95	10	0.0028461	0.675896
PAK7	10	0.0029103	0.675896
PASK	10	0.002931	0.675896
STK17B	10	0.0029352	0.675896
ZCRB1	10	0.0029363	0.675896
TMEM173	10	0.0032325	0.727914
CCDC108	10	0.0032589	0.727914
TMEM119	10	0.0033308	0.729409
SNCA	10	0.0033442	0.729409
BRDT	10	0.0034159	0.730548
C9orf91	10	0.0034569	0.730548
BMPR1A	10	0.0034805	0.730548
ZNF75A	10	0.0035524	0.735392
FAM65B	10	0.0036495	0.740365
LPIN1	10	0.0037224	0.740365
ZNF25	10	0.003753	0.740365

## Sheet: S18
Supplementary Table 18: Top positively selected genes of MAGeCK by comparing cell-type specific genes in KBM7 cell line and HL60 cell line in the leukemia dataset.
group_id	#_items_in_group	lo_value	FDR
DRAP1	10	1.0314e-15	0.000521		Column	Content
CDK10	10	6.2859e-15	0.000521		group_id	Gene ID
DR1	10	1.1699e-10	0.000521		#_items_in_group	The number of sgRNAs targeting this gene
FBXW7	10	5.4797e-09	0.000521		lo_value	The original p value
STAT5B	10	7.5416e-09	0.000521		FDR	The false discovery rate
DSCC1	10	1.1476e-08	0.000521
RYBP	10	2.3916e-08	0.000521
MAU2	10	2.4151e-08	0.000521
RUNX1	10	3.6601e-08	0.000521
RPRD1B	10	5.3113e-08	0.000521
SKA3	10	1.1268e-07	0.001291
ERG	10	1.2109e-07	0.001291
BCR	10	5.7236e-07	0.001597
IKZF2	10	5.7745e-07	0.001597
RPL3	93	6.6492e-07	0.001597
HSF1	10	6.674e-07	0.001597
ABL1	10	7.9819e-07	0.00198
MEN1	10	8.6518e-07	0.00198
CDK12	10	1.4436e-06	0.002944
RPL37	22	1.5643e-06	0.0033
PDE4DIP	10	1.7799e-06	0.003622
RPL7L1	40	1.8007e-06	0.003914
RPL36	23	2.1242e-06	0.00462
RPL27	21	2.1998e-06	0.004845
METTL3	10	2.4652e-06	0.005044
PSMD6	10	2.5791e-06	0.005044
RPL11	34	2.9195e-06	0.005044
NIPBL	10	3.463e-06	0.005221
COASY	10	4.1897e-06	0.005732
RPL7A	53	4.8118e-06	0.005873
RPS12	28	5.4461e-06	0.005941
SPEN	10	6.1278e-06	0.005941
CDK11A	10	6.353e-06	0.005941
RBM14	10	1.2406e-05	0.009605
PSMG2	10	2.2771e-05	0.019085
METTL1	10	2.4205e-05	0.019384
IRF2BP2	10	2.5197e-05	0.019406
RPL31	26	2.5525e-05	0.019406
RPL13A	52	2.8034e-05	0.020178
CCAR1	10	2.8791e-05	0.020178
SOD1	10	3.0833e-05	0.020902
RPL17	28	3.2081e-05	0.022784
NUDC	10	3.8637e-05	0.031567
PPP6R1	10	4.4855e-05	0.033572
RPL19	46	4.9071e-05	0.033903
TIMELESS	10	4.9379e-05	0.033903
TADA3	10	5.0196e-05	0.033903
MAF1	10	5.1125e-05	0.033903
DCP2	10	5.2543e-05	0.033903
PHB	10	5.3264e-05	0.033903
RPS19	25	7.0799e-05	0.044407
TNPO1	10	9.0405e-05	0.051427
MRE11A	10	9.4406e-05	0.051957
SSRP1	10	9.6424e-05	0.052096
RPS5	44	0.00010491	0.053185
GRB2	10	0.00010556	0.053185
PCGF5	10	0.00010666	0.053185
ATR	10	0.00010919	0.053465
KIAA2018	10	0.00011569	0.054752
RPL4	68	0.00011956	0.054996
PWP2	10	0.00012134	0.055396
RPA1	10	0.00012377	0.055623
ING5	10	0.00012917	0.057267
VCP	10	0.00014022	0.059479
TMEM40	10	0.00014403	0.059479
RPL23	26	0.0001448	0.059479
HNRNPD	10	0.00014682	0.059479
PPP1CB	10	0.00014843	0.059479
ANAPC15	10	0.00015679	0.061791
ZFC3H1	10	0.00016542	0.062572
RBM27	10	0.00016601	0.062572
WDR43	10	0.00016939	0.062572
PRIM2	10	0.00017375	0.062572
KIF18A	10	0.0001746	0.062572
RPL27A	32	0.00017773	0.062881
NOP16	10	0.00017857	0.062881
RPL21	25	0.00018472	0.064518
PPP2R2A	10	0.00019446	0.067391
LYN	10	0.00020571	0.071451
CPSF7	10	0.00023244	0.079146
DNAJC2	10	0.00025042	0.083642
PAK1IP1	10	0.00025271	0.083642
INO80	10	0.00026479	0.085149
SUPV3L1	10	0.0002717	0.085907
SMG6	10	0.00029748	0.09293
TADA2B	10	0.00029964	0.09293
LSM10	10	0.00031285	0.09488
RHOA	10	0.00031555	0.09488
POLR2C	10	0.00032235	0.09571
KCTD5	10	0.00032834	0.095968
PPP2R4	10	0.00033504	0.096767
CNOT3	10	0.00035357	0.100687
CHMP3	10	0.00040713	0.115067
RPS18	40	0.00041644	0.115067
PSMB2	10	0.00041972	0.115067
UHRF1	10	0.00042416	0.115067
E2F3	10	0.00042538	0.115067
GABPB1	10	0.00043828	0.116048
CREBBP	10	0.00043961	0.116048
KAT2B	10	0.00047836	0.123097
