# Supplementary material for: MAGeCK enables robust identification of essential genes from genome-scale CRISPR/Cas9 knockout screens
Source: Genome Biol. 2014 Dec 5;15(12):554. doi: 10.1186/s13059-014-0554-4 (PMC4290824; doi:10.1186/s13059-014-0554-4)
Supplement: Supplementary file 4 — Raw read counts of the leukemia, melanoma and ESC datasets. [file 13059_2014_554_MOESM4_ESM.xlsx]

## Sheet: leukemia dataset
sgRNA	Gene	HL60.initial	KBM7.initial	HL60.final	KBM7.final
A1CF_m52595977	A1CF	213	274	883	175
A1CF_m52596017	A1CF	294	412	1554	1891
A1CF_m52596056	A1CF	421	368	566	759
A1CF_m52603842	A1CF	274	243	314	855
A1CF_m52603847	A1CF	0	50	145	266
A1CF_p52595870	A1CF	623	583	1503	1117
A1CF_p52595881	A1CF	486	378	1775	1585
A1CF_p52596023	A1CF	195	429	783	774
A1CF_p52601638	A1CF	744	459	1233	2407
A1CF_p52603829	A1CF	76	142	332	471
AAAS_m53714382	AAAS	704	671	799	1426
AAAS_m53715169	AAAS	651	627	797	1690
AAAS_m53715176	AAAS	545	89	392	664
AAAS_m53715212	AAAS	254	340	429	742
AAAS_m53715238	AAAS	32	135	421	77
AAAS_p53714367	AAAS	323	328	652	469
AAAS_p53714374	AAAS	293	261	856	968
AAAS_p53714391	AAAS	283	399	954	940
AAAS_p53714405	AAAS	1119	856	2212	2715
AAAS_p53714441	AAAS	273	327	1093	829
AAK1_m69870049	AAK1	364	465	693	2006
AAK1_m69870056	AAK1	635	707	2234	3515
AAK1_m69870103	AAK1	485	452	914	629
AAK1_m69870119	AAK1	405	275	806	837
AAK1_m69870125	AAK1	274	350	1822	2101
AAK1_m69870131	AAK1	754	763	1411	2637
AAK1_m69870137	AAK1	905	294	512	798
AAK1_p69870063	AAK1	330	167	364	1139
AAK1_p69870070	AAK1	991	718	1790	1682
AAK1_p69870105	AAK1	190	163	922	1118
AATF_m35306444	AATF	449	456	1396	1402
AATF_m35306475	AATF	493	612	1102	537
AATF_m35306482	AATF	569	726	743	311
AATF_m35306509	AATF	250	322	476	204
AATF_m35307516	AATF	353	356	995	540
AATF_m35307525	AATF	276	146	514	291
AATF_p35306410	AATF	1426	1104	2494	1101
AATF_p35306466	AATF	189	245	289	0
AATF_p35307505	AATF	677	269	1154	481
AATF_p35307527	AATF	1487	835	2761	3255
AATK_m79102275	AATK	621	435	4568	1109
AATK_m79102281	AATK	465	460	1736	2651
AATK_m79102298	AATK	726	798	2538	2676
AATK_m79102320	AATK	1003	655	1932	3223
AATK_m79102325	AATK	633	722	1874	2030
AATK_p79102286	AATK	1284	562	1844	1624
AATK_p79102311	AATK	73	184	843	281
AATK_p79104850	AATK	298	316	507	602
AATK_p79104858	AATK	284	346	905	852
AATK_p79104864	AATK	597	640	2244	2543
ABCB8_m150725643	ABCB8	407	583	1738	2951
ABCB8_m150725669	ABCB8	821	425	1510	1077
ABCB8_m150730720	ABCB8	100	150	464	433
ABCB8_p150725600	ABCB8	298	225	350	482
ABCB8_p150725605	ABCB8	102	146	1396	428
ABCB8_p150725612	ABCB8	251	107	1110	685
ABCB8_p150725675	ABCB8	642	426	975	2565
ABCB8_p150730680	ABCB8	526	481	1012	1108
ABCB8_p150730705	ABCB8	743	522	1400	2105
ABCB8_p150730712	ABCB8	170	215	999	1004
ABCC1_m16043636	ABCC1	48	208	563	817
ABCC1_m16043645	ABCC1	1095	551	1280	1793
ABCC1_m16101705	ABCC1	873	593	1320	1374
ABCC1_m16101777	ABCC1	476	410	1487	1117
ABCC1_m16101788	ABCC1	453	296	754	857
ABCC1_m16101799	ABCC1	497	511	779	1023
ABCC1_p16043597	ABCC1	209	232	484	581
ABCC1_p16101667	ABCC1	218	140	392	695
ABCC1_p16101710	ABCC1	36	15	323	392
ABCC1_p16101721	ABCC1	1007	684	1399	2741
ABCF1_m30539291	ABCF1	147	163	305	871
ABCF1_p30539251	ABCF1	767	675	589	647
ABCF1_p30539272	ABCF1	756	585	1503	1612
ABCF1_p30545181	ABCF1	792	678	2674	3651
ABCF1_p30545587	ABCF1	33	140	1055	435
ABCF1_p30545605	ABCF1	341	218	692	550
ABCF1_p30545610	ABCF1	1344	1012	2581	2254
ABCF1_p30545638	ABCF1	145	212	641	844
ABCF1_p30545878	ABCF1	1369	1120	1687	755
ABCF1_p30545888	ABCF1	180	199	701	335
ABHD14B_m52004073	ABHD14B	322	191	616	546
ABHD14B_m52004106	ABHD14B	304	222	823	595
ABHD14B_m52004113	ABHD14B	394	367	1469	905
ABHD14B_m52004122	ABHD14B	1220	1034	1559	2275
ABHD14B_p52004005	ABHD14B	127	234	529	826
ABHD14B_p52004011	ABHD14B	341	358	1060	1399
ABHD14B_p52004019	ABHD14B	28	160	268	454
ABHD14B_p52004061	ABHD14B	265	341	598	324
ABHD14B_p52004076	ABHD14B	1415	1062	3286	2836
ABHD14B_p52004124	ABHD14B	584	546	1254	1988
ABI1_m27149710	ABI1	433	671	1145	574
ABI1_m27149743	ABI1	961	396	1282	1685
ABI1_m27149751	ABI1	839	489	1142	929
ABI1_m27149764	ABI1	139	187	322	470
ABI1_p27112164	ABI1	1163	932	1935	2368
ABI1_p27112174	ABI1	1010	740	3367	2458
ABI1_p27112180	ABI1	310	214	532	667
ABI1_p27149695	ABI1	158	43	242	324
ABI1_p27149701	ABI1	475	439	2839	1808
ABI1_p27149733	ABI1	84	265	395	348
ABL1_m133729449	ABL1	408	211	2194	1051
ABL1_m133729456	ABL1	779	555	1893	837
ABL1_m133729467	ABL1	670	449	2105	689
ABL1_m133729488	ABL1	423	367	1091	62
ABL1_m133729532	ABL1	953	825	3447	2456
ABL1_m133729594	ABL1	531	283	1802	137
ABL1_p133729441	ABL1	429	235	785	491
ABL1_p133729469	ABL1	633	614	1603	2103
ABL1_p133729492	ABL1	752	660	1616	701
ABL1_p133729502	ABL1	527	298	1071	400
ABL2_m179100447	ABL2	970	578	2465	2558
ABL2_m179100544	ABL2	442	151	868	527
ABL2_m179100554	ABL2	718	407	1451	1761
ABL2_m179100597	ABL2	423	431	1458	1285
ABL2_p179095768	ABL2	364	325	1280	822
ABL2_p179100489	ABL2	1567	840	2727	3472
ABL2_p179100503	ABL2	647	560	1579	881
ABL2_p179100524	ABL2	471	266	1198	1935
ABL2_p179100556	ABL2	412	283	1336	813
ABL2_p179100578	ABL2	424	321	871	886
ABLIM2_m8108265	ABLIM2	1080	672	1816	2314
ABLIM2_m8108274	ABLIM2	372	784	2237	2717
ABLIM2_m8108279	ABLIM2	458	338	755	1004
ABLIM2_m8108294	ABLIM2	709	1285	2947	3905
ABLIM2_m8108316	ABLIM2	198	173	245	304
ABLIM2_m8160405	ABLIM2	909	1005	2217	2001
ABLIM2_p8108286	ABLIM2	637	561	1768	2749
ABLIM2_p8108299	ABLIM2	639	836	2576	3115
ABLIM2_p8108320	ABLIM2	102	38	155	410
ABLIM2_p8108331	ABLIM2	885	652	2079	1885
ABT1_m26597238	ABT1	332	207	495	771
ABT1_m26597359	ABT1	244	222	940	469
ABT1_m26597388	ABT1	1186	1115	1327	492
ABT1_p26597221	ABT1	1087	825	1689	1735
ABT1_p26597240	ABT1	81	213	294	225
ABT1_p26597266	ABT1	671	420	520	528
ABT1_p26597293	ABT1	356	391	534	1045
ABT1_p26597300	ABT1	1063	430	669	385
ABT1_p26597313	ABT1	21	101	378	323
ABT1_p26597361	ABT1	231	252	492	360
ABTB1_m127395233	ABTB1	407	308	765	550
ABTB1_m127395403	ABTB1	576	877	765	2182
ABTB1_m127395808	ABTB1	806	366	1408	1592
ABTB1_m127395813	ABTB1	335	199	1368	1279
ABTB1_m127395855	ABTB1	381	500	1765	1327
ABTB1_m127395860	ABTB1	643	621	1404	2053
ABTB1_p127395220	ABTB1	444	627	1291	518
ABTB1_p127395242	ABTB1	573	802	1353	1655
ABTB1_p127395252	ABTB1	358	225	652	1348
ABTB1_p127395834	ABTB1	342	485	656	1442
ACAD11_m132378487	ACAD11	372	404	1310	1207
ACAD11_m132378519	ACAD11	273	248	719	639
ACAD11_m132378564	ACAD11	673	870	1657	2599
ACAD11_m132378578	ACAD11	358	334	789	810
ACAD11_p132378460	ACAD11	1103	627	1294	1663
ACAD11_p132378489	ACAD11	510	745	1345	1522
ACAD11_p132378501	ACAD11	725	418	1432	1513
ACAD11_p132378525	ACAD11	557	648	1139	2025
ACAD11_p132378547	ACAD11	35	262	398	250
ACAD11_p132378566	ACAD11	462	438	713	1096
ACAD9_m128598565	ACAD9	503	521	4007	3584
ACAD9_m128598607	ACAD9	91	121	326	476
ACAD9_m128598614	ACAD9	460	544	2733	923
ACAD9_m128598631	ACAD9	272	343	446	699
ACAD9_m128598636	ACAD9	388	297	489	253
ACAD9_p128598519	ACAD9	433	425	921	393
ACAD9_p128598525	ACAD9	391	299	430	1624
ACAD9_p128598545	ACAD9	564	619	1072	706
ACAD9_p128598551	ACAD9	789	752	1776	2200
ACAD9_p128598592	ACAD9	627	436	791	821
ACAT2_m160183168	ACAT2	448	147	568	619
ACAT2_m160183956	ACAT2	542	577	2289	1422
ACAT2_m160183968	ACAT2	1236	1603	2875	3082
ACAT2_p160183107	ACAT2	1384	1266	1743	3058
ACAT2_p160183121	ACAT2	1135	1085	3564	2633
ACAT2_p160183133	ACAT2	354	378	1046	1292
ACAT2_p160183141	ACAT2	846	475	973	2007
ACAT2_p160183152	ACAT2	1487	1057	3365	4954
ACAT2_p160183940	ACAT2	15	0	41	39
ACAT2_p160183972	ACAT2	94	156	700	1177
ACBD6_m180471277	ACBD6	800	292	1321	827
ACBD6_m180471338	ACBD6	764	459	692	1002
ACBD6_m180471378	ACBD6	403	325	1241	864
ACBD6_p180471251	ACBD6	332	115	896	609
ACBD6_p180471256	ACBD6	73	161	877	1202
ACBD6_p180471263	ACBD6	242	161	441	371
ACBD6_p180471279	ACBD6	539	700	1081	808
ACBD6_p180471286	ACBD6	492	567	1482	749
ACBD6_p180471344	ACBD6	708	728	2207	2977
ACBD6_p180471350	ACBD6	413	303	1196	1451
ACD_m67694254	ACD	799	526	2606	3199
ACD_m67694260	ACD	809	931	2093	1708
ACD_m67694316	ACD	190	254	648	674
ACD_m67694376	ACD	1262	800	1718	2069
ACD_p67694194	ACD	979	589	1841	2020
ACD_p67694285	ACD	414	279	874	1102
ACD_p67694333	ACD	209	137	249	449
ACD_p67694350	ACD	370	138	469	679
ACD_p67694355	ACD	512	448	1735	1603
ACD_p67694362	ACD	1082	618	2113	2505
ACHE_m100491721	ACHE	732	492	1307	991
ACHE_m100491729	ACHE	331	468	1364	1276
ACHE_m100491735	ACHE	1034	902	2107	2308
ACHE_m100491767	ACHE	1059	990	1539	1648
ACHE_m100491773	ACHE	384	219	257	395
ACHE_m100491779	ACHE	191	296	473	883
ACHE_m100491816	ACHE	201	237	603	592
ACHE_p100491631	ACHE	368	331	1066	1230
ACHE_p100491656	ACHE	1787	961	2773	4492
ACHE_p100491821	ACHE	588	627	606	579
ACIN1_m23535193	ACIN1	382	464	679	1012
ACIN1_m23538698	ACIN1	2330	2150	3158	1206
ACIN1_m23538715	ACIN1	576	555	531	727
ACIN1_m23538803	ACIN1	1655	1195	1692	272
ACIN1_m23538815	ACIN1	890	1231	2350	1743
ACIN1_p23538701	ACIN1	276	151	270	192
ACIN1_p23538719	ACIN1	436	315	1128	1105
ACIN1_p23538730	ACIN1	644	265	1051	800
ACIN1_p23538735	ACIN1	168	100	45	0
ACIN1_p23538745	ACIN1	387	345	894	473
ACLY_m40069993	ACLY	863	795	1801	1055
ACLY_m40070008	ACLY	223	256	82	42
ACLY_m40070029	ACLY	90	136	195	115
ACLY_m40070097	ACLY	337	330	443	426
ACLY_m40070116	ACLY	687	621	1961	1756
ACLY_p40069998	ACLY	597	403	853	1039
ACLY_p40070033	ACLY	1085	624	960	223
ACLY_p40070039	ACLY	214	142	141	629
ACLY_p40070062	ACLY	349	152	326	221
ACLY_p40070105	ACLY	518	268	887	1043
ACO2_m41865159	ACO2	811	495	1351	659
ACO2_m41895784	ACO2	561	488	1799	2344
ACO2_m41895810	ACO2	1517	1009	2303	2170
ACO2_m41895824	ACO2	402	188	463	1188
ACO2_m41903807	ACO2	323	634	1371	1351
ACO2_p41865164	ACO2	440	175	1056	852
ACO2_p41895716	ACO2	206	196	641	842
ACO2_p41895844	ACO2	180	296	596	1008
ACO2_p41903797	ACO2	386	375	598	175
ACO2_p41903813	ACO2	711	275	1887	1213
ACP1_m264983	ACP1	1432	979	2488	3262
ACP1_m264989	ACP1	991	751	2780	2161
ACP1_m272095	ACP1	348	377	785	1370
ACP1_m272137	ACP1	1177	407	1252	1058
ACP1_p264954	ACP1	862	787	1473	2180
ACP1_p272032	ACP1	1100	804	2170	2224
ACP1_p272042	ACP1	587	667	1412	1531
ACP1_p272054	ACP1	439	242	245	784
ACP1_p272099	ACP1	240	183	548	776
ACP1_p272185	ACP1	1106	449	1508	2250
ACRC_m70811980	ACRC	314	283	706	1554
ACRC_m70814198	ACRC	52	51	709	624
ACRC_p70800656	ACRC	176	386	846	980
ACRC_p70800697	ACRC	158	384	437	817
ACRC_p70800703	ACRC	948	829	1648	931
ACRC_p70800708	ACRC	1630	1375	3904	4302
ACRC_p70811990	ACRC	337	341	1838	2827
ACRC_p70814182	ACRC	464	463	2492	2331
ACRC_p70814187	ACRC	654	618	1521	1582
ACRC_p70814200	ACRC	1320	726	1494	1929
ACSL6_m131326625	ACSL6	436	107	1422	1026
ACSL6_m131326630	ACSL6	702	341	1272	2201
ACSL6_m131326651	ACSL6	429	390	1691	2488
ACSL6_m131329874	ACSL6	541	602	2163	1428
ACSL6_m131329908	ACSL6	688	488	884	734
ACSL6_p131329816	ACSL6	1223	605	1955	1719
ACSL6_p131329824	ACSL6	699	551	2121	725
ACSL6_p131329830	ACSL6	524	414	824	706
ACSL6_p131329859	ACSL6	165	127	515	533
ACSL6_p131329878	ACSL6	618	808	1583	2013
ACSS2_m33470722	ACSS2	500	202	859	662
ACSS2_m33500924	ACSS2	405	333	1683	1551
ACSS2_m33500940	ACSS2	1126	531	1695	3562
ACSS2_m33500955	ACSS2	426	498	820	1500
ACSS2_m33501214	ACSS2	463	421	845	1776
ACSS2_m33501222	ACSS2	451	438	1371	1376
ACSS2_p33470688	ACSS2	599	350	1065	1819
ACSS2_p33500893	ACSS2	64	252	1128	1621
ACSS2_p33500928	ACSS2	272	454	1819	1851
ACSS2_p33501184	ACSS2	475	299	799	608
ACTL6A_m179287950	ACTL6A	259	218	304	159
ACTL6A_m179287986	ACTL6A	450	202	470	590
ACTL6A_p179287878	ACTL6A	353	283	157	417
ACTL6A_p179287892	ACTL6A	283	377	1190	1878
ACTL6A_p179287902	ACTL6A	513	498	988	1159
ACTL6A_p179287911	ACTL6A	872	670	1947	1268
ACTL6A_p179287920	ACTL6A	818	657	1910	1654
ACTL6A_p179287966	ACTL6A	1006	410	869	304
ACTL6A_p179287976	ACTL6A	216	555	1954	1047
ACTL6A_p179291144	ACTL6A	126	253	232	721
ACTL6B_m100253076	ACTL6B	629	628	2063	1552
ACTL6B_m100253081	ACTL6B	396	389	750	916
ACTL6B_m100253086	ACTL6B	434	521	1882	2074
ACTL6B_m100253168	ACTL6B	511	529	748	2164
ACTL6B_m100253443	ACTL6B	758	723	2678	2516
ACTL6B_m100253971	ACTL6B	329	258	361	1120
ACTL6B_p100253037	ACTL6B	949	460	1018	2309
ACTL6B_p100253066	ACTL6B	669	576	889	767
ACTL6B_p100253094	ACTL6B	643	793	2197	1129
ACTL6B_p100253446	ACTL6B	823	466	1720	826
ACTL7A_m111624641	ACTL7A	1314	876	2510	3213
ACTL7A_m111624669	ACTL7A	377	215	956	842
ACTL7A_m111624684	ACTL7A	363	196	962	1151
ACTL7A_m111624726	ACTL7A	276	171	661	450
ACTL7A_m111624736	ACTL7A	594	467	578	763
ACTL7A_p111624607	ACTL7A	236	403	885	1854
ACTL7A_p111624631	ACTL7A	449	404	599	568
ACTL7A_p111624686	ACTL7A	232	67	168	519
ACTL7A_p111624691	ACTL7A	228	280	953	1363
ACTL7A_p111624699	ACTL7A	826	437	1417	950
ACTN1_m69392359	ACTN1	371	199	1423	1037
ACTN1_m69392382	ACTN1	466	515	1342	2479
ACTN1_m69445694	ACTN1	212	355	816	193
ACTN1_m69445700	ACTN1	476	322	1643	1666
ACTN1_m69445718	ACTN1	739	356	1746	1278
ACTN1_m69445724	ACTN1	1001	742	2437	2097
ACTN1_p69392370	ACTN1	1446	919	3111	3490
ACTN1_p69445679	ACTN1	175	74	381	334
ACTN1_p69445708	ACTN1	122	142	395	420
ACTN1_p69445745	ACTN1	591	419	1213	1105
ACTN4_m39138399	ACTN4	540	400	1210	1730
ACTN4_m39138430	ACTN4	111	149	596	620
ACTN4_m39138527	ACTN4	146	90	398	67
ACTN4_p39138381	ACTN4	447	358	1075	1450
ACTN4_p39138403	ACTN4	570	837	1744	2822
ACTN4_p39138433	ACTN4	590	473	1627	1689
ACTN4_p39138459	ACTN4	1072	1136	1897	2800
ACTN4_p39138465	ACTN4	1160	610	1726	2233
ACTN4_p39138476	ACTN4	306	268	1675	1709
ACTN4_p39138482	ACTN4	927	566	2530	2890
ACTR1A_m104248862	ACTR1A	719	1214	2213	2147
ACTR1A_m104250350	ACTR1A	284	126	189	193
ACTR1A_m104250365	ACTR1A	274	91	1128	1252
ACTR1A_p104248833	ACTR1A	547	420	1032	1967
ACTR1A_p104248866	ACTR1A	664	375	741	301
ACTR1A_p104250290	ACTR1A	412	416	3242	1959
ACTR1A_p104250304	ACTR1A	445	586	1731	2020
ACTR1A_p104262351	ACTR1A	662	619	1218	4097
ACTR1A_p104262374	ACTR1A	910	407	1189	1732
ACTR1A_p104262383	ACTR1A	844	471	342	627
ACTR3_m114684932	ACTR3	697	767	1401	693
ACTR3_m114688941	ACTR3	781	589	1286	326
ACTR3_p114674498	ACTR3	896	664	2125	1851
ACTR3_p114684915	ACTR3	609	464	1110	998
ACTR3_p114684941	ACTR3	648	616	1964	2548
ACTR3_p114684946	ACTR3	524	309	1193	643
ACTR3_p114684953	ACTR3	58	358	287	1091
ACTR3_p114688931	ACTR3	491	433	927	1553
ACTR3_p114691883	ACTR3	369	437	663	816
ACTR3_p114691894	ACTR3	1477	1267	2229	2034
ACTR5_m37377141	ACTR5	589	527	2529	2963
ACTR5_m37377155	ACTR5	65	208	659	363
ACTR5_m37377161	ACTR5	233	309	842	355
ACTR5_m37377171	ACTR5	298	250	764	685
ACTR5_m37377189	ACTR5	462	436	2502	1189
ACTR5_p37377163	ACTR5	362	463	1571	789
ACTR5_p37377178	ACTR5	258	374	1370	888
ACTR5_p37377198	ACTR5	254	270	673	1140
ACTR5_p37377204	ACTR5	198	172	570	543
ACTR5_p37377211	ACTR5	695	416	755	492
ACTR8_m53916047	ACTR8	1690	1323	3444	1592
ACTR8_m53916057	ACTR8	675	566	1179	350
ACTR8_m53916067	ACTR8	862	651	398	74
ACTR8_m53916073	ACTR8	1021	741	1269	2580
ACTR8_m53916081	ACTR8	1310	1157	309	411
ACTR8_m53916091	ACTR8	239	440	361	1091
ACTR8_m53916096	ACTR8	1170	567	565	388
ACTR8_m53916103	ACTR8	615	814	2350	1844
ACTR8_m53916111	ACTR8	443	609	913	1874
ACTR8_m53916121	ACTR8	194	230	157	78
ACTRT3_m169487192	ACTRT3	347	97	346	310
ACTRT3_m169487204	ACTRT3	257	156	950	1253
ACTRT3_m169487242	ACTRT3	1477	907	1672	2552
ACTRT3_m169487247	ACTRT3	294	470	457	812
ACTRT3_m169487252	ACTRT3	193	481	553	1045
ACTRT3_m169487267	ACTRT3	432	381	1343	1621
ACTRT3_m169487273	ACTRT3	549	406	282	1198
ACTRT3_m169487289	ACTRT3	760	300	752	681
ACTRT3_p169487206	ACTRT3	24	229	715	1043
ACTRT3_p169487280	ACTRT3	1000	564	2005	1704
ACVR1B_m52369170	ACVR1B	280	468	1538	2861
ACVR1B_m52369187	ACVR1B	707	652	1605	1647
ACVR1B_m52369192	ACVR1B	430	268	2364	748
ACVR1B_m52369211	ACVR1B	1029	754	1684	2786
ACVR1B_m52369226	ACVR1B	35	205	515	205
ACVR1B_m52369237	ACVR1B	1002	865	1931	1920
ACVR1B_p52369196	ACVR1B	276	160	275	415
ACVR1B_p52369243	ACVR1B	471	422	963	783
ACVR1B_p52369255	ACVR1B	114	94	70	263
ACVR1B_p52369266	ACVR1B	796	679	2414	2199
ACVR1C_m158401016	ACVR1C	305	258	723	1114
ACVR1C_m158401030	ACVR1C	748	808	2126	3206
ACVR1C_m158401075	ACVR1C	193	176	471	1063
ACVR1C_m158401097	ACVR1C	654	444	1557	1665
ACVR1C_m158401113	ACVR1C	224	185	486	717
ACVR1C_m158443700	ACVR1C	675	359	1390	2446
ACVR1C_m158443841	ACVR1C	323	290	1419	1520
ACVR1C_p158443781	ACVR1C	335	259	1156	1715
ACVR1C_p158443786	ACVR1C	959	517	2009	2015
ACVR1C_p158443795	ACVR1C	1008	588	2106	2524
ACVR1_m158637033	ACVR1	652	426	2567	2204
ACVR1_m158637046	ACVR1	485	382	2055	1724
ACVR1_m158637054	ACVR1	198	488	904	680
ACVR1_m158637066	ACVR1	483	371	1070	1150
ACVR1_m158655997	ACVR1	918	1304	2692	3010
ACVR1_p158637019	ACVR1	455	605	1145	1331
ACVR1_p158637035	ACVR1	1370	776	2676	3298
ACVR1_p158637068	ACVR1	469	810	2288	2807
ACVR1_p158655928	ACVR1	196	173	851	587
ACVR1_p158655958	ACVR1	279	203	1070	569
ACVR2A_m148602752	ACVR2A	955	561	1182	1126
ACVR2A_m148602767	ACVR2A	1084	799	1782	3155
ACVR2A_m148653941	ACVR2A	396	368	746	2145
ACVR2A_m148653961	ACVR2A	587	243	1032	954
ACVR2A_p148602720	ACVR2A	961	403	2354	3163
ACVR2A_p148602754	ACVR2A	350	142	731	943
ACVR2A_p148653859	ACVR2A	169	350	959	1370
ACVR2A_p148653946	ACVR2A	648	263	1457	2080
ACVR2A_p148653965	ACVR2A	390	95	190	583
ACVR2A_p148653997	ACVR2A	1091	1020	2469	2845
ACVR2B_m38495825	ACVR2B	1404	1332	3150	2677
ACVR2B_m38518828	ACVR2B	275	617	2219	2134
ACVR2B_m38518849	ACVR2B	440	415	1134	662
ACVR2B_p38495805	ACVR2B	547	437	872	1040
ACVR2B_p38495827	ACVR2B	789	618	1598	2756
ACVR2B_p38518810	ACVR2B	780	728	2390	2354
ACVR2B_p38518817	ACVR2B	861	991	2617	3970
ACVR2B_p38518836	ACVR2B	997	438	1180	1663
ACVR2B_p38518841	ACVR2B	400	279	1162	1254
ACVR2B_p38518854	ACVR2B	1460	918	2715	3235
ACVRL1_m52306276	ACVRL1	627	496	2249	2456
ACVRL1_m52306307	ACVRL1	557	550	1651	1462
ACVRL1_m52306881	ACVRL1	1133	621	2525	2059
ACVRL1_m52306910	ACVRL1	868	640	2322	2264
ACVRL1_m52306921	ACVRL1	504	296	2326	958
ACVRL1_p52306245	ACVRL1	569	548	1736	2092
ACVRL1_p52306281	ACVRL1	813	505	2675	2225
ACVRL1_p52306287	ACVRL1	1148	859	2205	3686
ACVRL1_p52306296	ACVRL1	906	633	1150	1272
ACVRL1_p52306883	ACVRL1	1056	636	1842	2022
ADAD1_m123301295	ADAD1	405	500	1518	1011
ADAD1_m123301308	ADAD1	531	425	878	2224
ADAD1_m123301332	ADAD1	711	630	1699	1668
ADAD1_m123301345	ADAD1	350	264	1162	654
ADAD1_m123301366	ADAD1	358	314	1423	1337
ADAD1_p123301314	ADAD1	991	793	2078	2170
ADAD1_p123301335	ADAD1	538	230	595	508
ADAD1_p123301349	ADAD1	651	161	802	1162
ADAD1_p123301358	ADAD1	1190	1074	3236	4172
ADAD1_p123301373	ADAD1	628	471	1456	1346
ADAM10_m58974490	ADAM10	417	394	676	702
ADAM10_m59009777	ADAM10	367	575	1729	1785
ADAM10_m59009866	ADAM10	415	353	538	1216
ADAM10_m59009883	ADAM10	815	1060	2685	3758
ADAM10_m59041689	ADAM10	61	56	79	309
ADAM10_m59041696	ADAM10	340	258	649	592
ADAM10_p58974401	ADAM10	659	487	936	448
ADAM10_p58974481	ADAM10	911	649	2327	2141
ADAM10_p59009761	ADAM10	246	134	293	508
ADAM10_p59009767	ADAM10	603	423	1536	912
ADAM12_m128018982	ADAM12	438	199	661	612
ADAM12_m128019019	ADAM12	753	735	1714	1670
ADAM12_m128019025	ADAM12	381	485	1516	1073
ADAM12_m128076635	ADAM12	242	399	825	1111
ADAM12_m128076658	ADAM12	523	432	2270	2731
ADAM12_p128018991	ADAM12	35	39	132	389
ADAM12_p128019039	ADAM12	1241	459	1049	1058
ADAM12_p128076618	ADAM12	82	131	305	410
ADAM12_p128076641	ADAM12	768	751	2339	3211
ADAM12_p128076650	ADAM12	530	365	673	1328
ADAMTS5_m28338537	ADAMTS5	668	722	1079	2252
ADAMTS5_m28338697	ADAMTS5	727	422	859	1530
ADAMTS5_m28338702	ADAMTS5	410	280	994	1053
ADAMTS5_p28338524	ADAMTS5	614	586	1600	1039
ADAMTS5_p28338585	ADAMTS5	662	529	853	1072
ADAMTS5_p28338596	ADAMTS5	572	322	592	1002
ADAMTS5_p28338607	ADAMTS5	758	530	2009	1206
ADAMTS5_p28338612	ADAMTS5	78	166	278	479
ADAMTS5_p28338620	ADAMTS5	272	118	566	822
ADAMTS5_p28338667	ADAMTS5	759	520	1914	3378
ADAP1_m975089	ADAP1	321	356	830	1158
ADAP1_m975116	ADAP1	399	189	602	758
ADAP1_m975132	ADAP1	651	530	1919	1445
ADAP1_m994042	ADAP1	199	208	720	1240
ADAP1_m994066	ADAP1	114	38	324	622
ADAP1_m994071	ADAP1	781	405	416	603
ADAP1_m994091	ADAP1	598	686	569	1671
ADAP1_m994101	ADAP1	781	449	1441	1951
ADAP1_m994106	ADAP1	300	372	1070	872
ADAP1_p975103	ADAP1	619	400	837	2124
ADARB1_m46591572	ADARB1	140	105	358	629
ADARB1_m46595675	ADARB1	387	265	1117	697
ADARB1_m46595697	ADARB1	485	319	952	1089
ADARB1_m46595715	ADARB1	510	213	749	1177
ADARB1_m46595721	ADARB1	156	414	1880	1598
ADARB1_m46595779	ADARB1	453	98	304	253
ADARB1_p46595645	ADARB1	738	566	2401	2617
ADARB1_p46595700	ADARB1	503	515	1573	1321
ADARB1_p46595705	ADARB1	1352	1069	2843	4330
ADARB1_p46595724	ADARB1	234	73	485	397
ADARB2_m1779246	ADARB2	1268	893	2792	2559
ADARB2_m1779251	ADARB2	505	337	1496	1434
ADARB2_m1779266	ADARB2	1067	1173	2870	3299
ADARB2_m1779272	ADARB2	693	289	1077	1441
ADARB2_m1779308	ADARB2	776	671	1395	1709
ADARB2_m1779330	ADARB2	92	67	557	699
ADARB2_m1779337	ADARB2	453	395	1564	1305
ADARB2_p1421307	ADARB2	285	169	597	1128
ADARB2_p1421336	ADARB2	382	306	1398	1015
ADARB2_p1779233	ADARB2	301	129	627	1138
ADAR_m154574098	ADAR	1070	579	1931	1523
ADAR_m154574103	ADAR	90	75	441	1151
ADAR_m154574108	ADAR	1085	615	2361	1748
ADAR_m154574165	ADAR	458	292	865	1012
ADAR_m154574219	ADAR	432	715	2566	1758
ADAR_p154574043	ADAR	521	589	1702	1435
ADAR_p154574114	ADAR	68	110	61	35
ADAR_p154574121	ADAR	0	5	0	0
ADAR_p154574126	ADAR	233	227	372	594
ADAR_p154574157	ADAR	701	294	1072	1160
ADCK1_m78285328	ADCK1	451	568	1746	2962
ADCK1_m78285358	ADCK1	1053	1107	2964	4114
ADCK1_m78285376	ADCK1	993	664	2055	2136
ADCK1_m78285413	ADCK1	812	763	2571	3331
ADCK1_p78285311	ADCK1	591	395	1142	1055
ADCK1_p78285331	ADCK1	543	433	2344	3069
ADCK1_p78285341	ADCK1	795	511	1394	1709
ADCK1_p78285386	ADCK1	551	387	1076	1513
ADCK1_p78285402	ADCK1	848	424	2063	2210
ADCK1_p78285416	ADCK1	562	449	1550	3612
ADCK2_m140373155	ADCK2	53	55	158	371
ADCK2_m140373168	ADCK2	469	309	710	1295
ADCK2_m140373177	ADCK2	396	453	1181	747
ADCK2_m140373210	ADCK2	587	354	2377	1644
ADCK2_m140373220	ADCK2	235	328	1346	846
ADCK2_m140373231	ADCK2	894	647	1868	2104
ADCK2_p140373122	ADCK2	394	525	1206	1142
ADCK2_p140373137	ADCK2	132	30	193	44
ADCK2_p140373158	ADCK2	570	537	1365	1700
ADCK2_p140373194	ADCK2	854	572	2422	1834
ADCK3_m227149096	ADCK3	184	234	688	919
ADCK3_m227149144	ADCK3	179	95	300	405
ADCK3_m227149153	ADCK3	844	1373	2964	3638
ADCK3_m227149163	ADCK3	759	599	2130	3197
ADCK3_p227149079	ADCK3	1573	613	2063	2888
ADCK3_p227149104	ADCK3	1108	940	3375	3744
ADCK3_p227149124	ADCK3	822	569	1637	1858
ADCK3_p227149133	ADCK3	493	365	1114	1747
ADCK3_p227149155	ADCK3	1548	1255	4648	5233
ADCK3_p227149165	ADCK3	380	472	1686	2046
ADCK4_m41220243	ADCK4	565	487	2139	1295
ADCK4_m41220249	ADCK4	1008	1123	3240	3165
ADCK4_m41220284	ADCK4	840	732	2152	3902
ADCK4_m41220291	ADCK4	153	106	1110	142
ADCK4_m41220465	ADCK4	553	476	1500	1747
ADCK4_m41220474	ADCK4	1346	986	4215	4983
ADCK4_m41220523	ADCK4	385	437	1392	779
ADCK4_p41220276	ADCK4	463	301	873	1793
ADCK4_p41220422	ADCK4	110	188	436	813
ADCK4_p41220480	ADCK4	1717	1377	3413	2651
ADCK5_m145603095	ADCK5	617	573	1345	2054
ADCK5_m145603137	ADCK5	813	610	1046	1919
ADCK5_m145603170	ADCK5	584	452	1694	958
ADCK5_m145608301	ADCK5	715	396	2393	2309
ADCK5_m145608343	ADCK5	637	445	2314	2374
ADCK5_p145597774	ADCK5	392	305	1063	531
ADCK5_p145603106	ADCK5	1009	755	3670	2825
ADCK5_p145603142	ADCK5	871	833	2002	2685
ADCK5_p145608305	ADCK5	256	349	597	165
ADCK5_p145608311	ADCK5	409	418	1942	1575
ADCY1_m45614206	ADCY1	122	176	649	351
ADCY1_m45614243	ADCY1	688	682	769	1474
ADCY1_m45614270	ADCY1	454	346	861	1526
ADCY1_m45614323	ADCY1	483	514	1591	2080
ADCY1_p45614127	ADCY1	1174	1279	2832	2521
ADCY1_p45614255	ADCY1	307	465	1300	901
ADCY1_p45614284	ADCY1	296	284	589	810
ADCY1_p45614294	ADCY1	102	176	456	419
ADCY1_p45614309	ADCY1	265	110	279	66
ADCY1_p45614315	ADCY1	2	41	334	327
ADD1_m2877698	ADD1	325	227	747	430
ADD1_m2877722	ADD1	326	204	806	817
ADD1_m2877771	ADD1	361	456	1293	1306
ADD1_m2877776	ADD1	385	247	855	962
ADD1_p2877627	ADD1	161	175	797	1406
ADD1_p2877644	ADD1	558	574	1946	1334
ADD1_p2877730	ADD1	132	14	378	366
ADD1_p2877736	ADD1	751	456	1220	969
ADD1_p2877743	ADD1	390	787	1155	1591
ADD1_p2877761	ADD1	960	365	1696	1882
ADD3_m111860427	ADD3	193	292	1082	1216
ADD3_m111860445	ADD3	862	391	1646	934
ADD3_m111860450	ADD3	1087	846	2617	3137
ADD3_m111860456	ADD3	1010	495	2002	1201
ADD3_m111860540	ADD3	794	741	2167	1575
ADD3_p111860411	ADD3	404	470	829	1630
ADD3_p111860500	ADD3	351	591	1798	1978
ADD3_p111860505	ADD3	665	476	984	1023
ADD3_p111860545	ADD3	940	681	1977	2029
ADD3_p111860553	ADD3	1280	776	2512	1755
ADH5_m100003154	ADH5	381	424	416	798
ADH5_m100003254	ADH5	802	700	1376	1879
ADH5_m100006267	ADH5	911	907	3313	3502
ADH5_m100006354	ADH5	971	652	2604	2435
ADH5_m100009841	ADH5	1322	1273	3324	3483
ADH5_p100002504	ADH5	455	404	1225	1641
ADH5_p100002510	ADH5	302	136	716	1270
ADH5_p100002584	ADH5	1479	666	2178	2515
ADH5_p100003219	ADH5	215	330	71	223
ADH5_p100003224	ADH5	378	204	542	1124
ADH7_m100349694	ADH7	552	581	1627	1566
ADH7_m100350690	ADH7	116	403	581	668
ADH7_m100350735	ADH7	553	374	1228	793
ADH7_m100350762	ADH7	1263	889	2255	2111
ADH7_p100349698	ADH7	740	477	1576	2712
ADH7_p100349706	ADH7	316	222	272	956
ADH7_p100349757	ADH7	412	324	814	1257
ADH7_p100350692	ADH7	398	255	649	1596
ADH7_p100350718	ADH7	117	181	363	114
ADH7_p100350724	ADH7	233	217	712	560
ADI1_m3517677	ADI1	282	275	359	706
ADI1_m3523156	ADI1	523	407	1020	1658
ADI1_m3523162	ADI1	403	400	575	1011
ADI1_m3523239	ADI1	394	178	644	1113
ADI1_m3523246	ADI1	545	375	1984	1698
ADI1_m3523251	ADI1	1062	1025	3383	3536
ADI1_p3517642	ADI1	178	225	644	1989
ADI1_p3517660	ADI1	667	470	1496	1344
ADI1_p3523164	ADI1	762	685	1012	1748
ADI1_p3523171	ADI1	433	88	894	437
ADIRF_m88728302	ADIRF	335	125	491	180
ADIRF_m88728350	ADIRF	166	135	207	305
ADIRF_m88729968	ADIRF	500	379	984	823
ADIRF_p88728292	ADIRF	731	535	1745	1300
ADIRF_p88728315	ADIRF	478	569	2047	1778
ADIRF_p88728321	ADIRF	1121	428	1087	1063
ADIRF_p88729942	ADIRF	647	487	962	1344
ADIRF_p88729951	ADIRF	296	245	437	594
ADIRF_p88729975	ADIRF	61	118	331	532
ADIRF_p88729984	ADIRF	904	885	1780	2371
ADK_m75960552	ADK	1002	1030	2002	2299
ADK_m75960590	ADK	142	37	463	612
ADK_m76153995	ADK	688	657	1035	1504
ADK_m76154033	ADK	379	386	1387	1782
ADK_p75960554	ADK	247	465	1168	611
ADK_p76074446	ADK	1024	254	1036	1732
ADK_p76074475	ADK	135	16	396	200
ADK_p76074481	ADK	298	42	404	404
ADK_p76153940	ADK	547	266	2118	2103
ADK_p76154015	ADK	309	276	1421	1198
ADNP2_m77891006	ADNP2	0	0	25	295
ADNP2_p77875445	ADNP2	446	349	891	1167
ADNP2_p77875475	ADNP2	169	60	454	806
ADNP2_p77875482	ADNP2	382	220	761	1355
ADNP2_p77875499	ADNP2	507	346	719	1609
ADNP2_p77875511	ADNP2	880	734	1596	2475
ADNP2_p77890985	ADNP2	528	721	1784	2201
ADNP2_p77891013	ADNP2	505	342	833	1052
ADNP2_p77891042	ADNP2	162	131	662	956
ADNP2_p77891053	ADNP2	241	181	536	504
ADNP_m49511043	ADNP	278	295	767	1226
ADNP_m49518579	ADNP	1228	808	2714	3762
ADNP_m49518587	ADNP	2053	1488	2908	6245
ADNP_m49520451	ADNP	1122	441	1226	2328
ADNP_m49520507	ADNP	653	787	2266	4913
ADNP_p49510837	ADNP	337	170	534	970
ADNP_p49510899	ADNP	1015	750	3309	3466
ADNP_p49510949	ADNP	292	501	900	1980
ADNP_p49511011	ADNP	291	323	1039	1572
ADNP_p49520498	ADNP	470	432	1649	1736
ADPRHL2_m36554512	ADPRHL2	337	456	1255	1717
ADPRHL2_m36554557	ADPRHL2	1087	589	1204	1823
ADPRHL2_m36554563	ADPRHL2	823	237	1247	1066
ADPRHL2_m36554576	ADPRHL2	748	628	2075	2502
ADPRHL2_m36554620	ADPRHL2	239	168	388	130
ADPRHL2_p36554501	ADPRHL2	407	391	1071	1610
ADPRHL2_p36554520	ADPRHL2	750	594	2176	1591
ADPRHL2_p36554568	ADPRHL2	335	447	881	1510
ADPRHL2_p36554580	ADPRHL2	578	527	1481	1293
ADPRHL2_p36554606	ADPRHL2	175	138	84	355
ADRA1A_m26722399	ADRA1A	110	130	597	857
ADRA1A_m26722428	ADRA1A	0	0	108	322
ADRA1A_m26722434	ADRA1A	716	734	1561	1900
ADRA1A_m26722473	ADRA1A	552	327	1172	1094
ADRA1A_p26722329	ADRA1A	1069	820	2273	2416
ADRA1A_p26722406	ADRA1A	227	314	1002	1190
ADRA1A_p26722412	ADRA1A	689	554	1599	1443
ADRA1A_p26722419	ADRA1A	386	286	793	647
ADRA1A_p26722438	ADRA1A	744	526	1152	1461
ADRA1A_p26722465	ADRA1A	378	280	1518	394
ADRA1B_m159343921	ADRA1B	46	138	311	193
ADRA1B_m159343926	ADRA1B	358	462	1834	1238
ADRA1B_m159343934	ADRA1B	509	676	1632	1313
ADRA1B_m159343996	ADRA1B	509	295	1458	1358
ADRA1B_m159344001	ADRA1B	224	174	1398	1182
ADRA1B_m159344006	ADRA1B	341	125	345	760
ADRA1B_m159344028	ADRA1B	731	297	1475	1304
ADRA1B_p159343905	ADRA1B	279	165	70	585
ADRA1B_p159343912	ADRA1B	782	825	1522	1899
ADRA1B_p159343940	ADRA1B	731	705	2012	2117
ADRB1_m115803922	ADRB1	157	126	616	620
ADRB1_m115803930	ADRB1	300	124	716	632
ADRB1_m115803938	ADRB1	588	662	1530	2374
ADRB1_m115803996	ADRB1	439	290	1119	700
ADRB1_m115804005	ADRB1	916	892	1255	1108
ADRB1_m115804012	ADRB1	1474	1094	1733	1233
ADRB1_m115804041	ADRB1	282	646	958	1752
ADRB1_m115804047	ADRB1	434	307	611	563
ADRB1_p115803878	ADRB1	298	647	2027	1533
ADRB1_p115803909	ADRB1	393	357	1120	1694
ADRB2_m148206406	ADRB2	564	485	1573	1390
ADRB2_m148206447	ADRB2	562	463	1395	1143
ADRB2_p148206408	ADRB2	731	425	2455	1785
ADRB2_p148206418	ADRB2	302	232	732	632
ADRB2_p148206432	ADRB2	318	630	939	939
ADRB2_p148206450	ADRB2	414	494	1514	932
ADRB2_p148206455	ADRB2	3368	2002	6329	7676
ADRB2_p148206462	ADRB2	920	529	1751	2621
ADRB2_p148206467	ADRB2	518	521	1030	1397
ADRB2_p148206474	ADRB2	101	249	664	626
ADRB3_m37823829	ADRB3	214	158	1095	887
ADRB3_m37823842	ADRB3	97	0	0	242
ADRB3_m37823867	ADRB3	171	134	398	767
ADRB3_m37823894	ADRB3	827	1050	3426	3963
ADRB3_p37823813	ADRB3	862	396	837	792
ADRB3_p37823900	ADRB3	123	135	443	359
ADRB3_p37823908	ADRB3	321	225	1162	1331
ADRB3_p37823913	ADRB3	309	215	833	744
ADRB3_p37823952	ADRB3	839	821	2409	2329
ADRB3_p37823958	ADRB3	1511	550	2208	2013
ADRBK1_m67034181	ADRBK1	253	494	3797	2735
ADRBK1_m67034219	ADRBK1	755	641	1538	1746
ADRBK1_m67034242	ADRBK1	995	681	2437	2655
ADRBK1_m67034255	ADRBK1	399	556	1179	2293
ADRBK1_p67034160	ADRBK1	693	404	1697	2000
ADRBK1_p67034166	ADRBK1	864	683	2522	2840
ADRBK1_p67034172	ADRBK1	899	1011	2344	2162
ADRBK1_p67034193	ADRBK1	618	469	2599	2217
ADRBK1_p67034199	ADRBK1	628	427	2345	2230
ADRBK1_p67034261	ADRBK1	463	357	505	1103
ADRBK2_m25961078	ADRBK2	215	236	789	926
ADRBK2_m25961092	ADRBK2	1140	544	2086	3062
ADRBK2_m25961108	ADRBK2	702	221	1434	1217
ADRBK2_m26000349	ADRBK2	179	217	917	455
ADRBK2_m26000370	ADRBK2	484	243	906	740
ADRBK2_m26057580	ADRBK2	415	459	1917	1560
ADRBK2_p25960997	ADRBK2	892	242	1961	1439
ADRBK2_p25961098	ADRBK2	1384	463	1717	1821
ADRBK2_p26040592	ADRBK2	290	342	410	1075
ADRBK2_p26057601	ADRBK2	991	947	2744	3634
ADRM1_m60878634	ADRM1	279	370	690	623
ADRM1_m60878651	ADRM1	501	373	891	915
ADRM1_m60878679	ADRM1	1078	907	2696	2532
ADRM1_p60878615	ADRM1	325	474	280	783
ADRM1_p60878642	ADRM1	64	70	112	789
ADRM1_p60878671	ADRM1	286	76	488	546
ADRM1_p60878682	ADRM1	688	402	1256	1923
ADRM1_p60878687	ADRM1	138	180	680	90
ADRM1_p60878704	ADRM1	186	378	576	565
ADRM1_p60878730	ADRM1	423	358	622	1086
AEBP1_m44144289	AEBP1	1334	1186	2582	3782
AEBP1_m44144302	AEBP1	402	478	786	1505
AEBP1_m44144319	AEBP1	675	505	775	1012
AEBP1_m44144326	AEBP1	782	647	2562	2633
AEBP1_m44144338	AEBP1	395	198	1099	513
AEBP1_m44144355	AEBP1	357	1109	1602	1473
AEBP1_p44144293	AEBP1	613	649	1571	2284
AEBP1_p44144306	AEBP1	661	532	1463	891
AEBP1_p44144347	AEBP1	707	560	1087	1375
AEBP1_p44144359	AEBP1	524	496	916	1847
AEBP2_m19615484	AEBP2	71	218	511	716
AEBP2_m19615553	AEBP2	933	301	1372	1392
AEBP2_m19615572	AEBP2	696	264	1156	1354
AEBP2_m19615578	AEBP2	237	378	1301	1044
AEBP2_p19615440	AEBP2	701	615	1392	1934
AEBP2_p19615465	AEBP2	175	242	252	143
AEBP2_p19615492	AEBP2	497	218	640	1437
AEBP2_p19615498	AEBP2	637	511	990	1441
AEBP2_p19615544	AEBP2	507	423	1167	1352
AEBP2_p19615557	AEBP2	808	484	2226	1828
AEN_m89169460	AEN	1093	875	2182	1989
AEN_m89169478	AEN	940	749	2392	572
AEN_m89169484	AEN	903	509	1547	1436
AEN_m89169489	AEN	64	0	278	214
AEN_m89169495	AEN	451	335	1322	685
AEN_m89169500	AEN	462	320	1175	861
AEN_m89169507	AEN	386	415	528	1381
AEN_m89169544	AEN	365	387	800	689
AEN_p89169516	AEN	983	602	2722	1738
AEN_p89169534	AEN	701	600	2356	790
AES_m3056311	AES	515	347	1414	2030
AES_m3056337	AES	563	690	1812	2204
AES_m3057678	AES	591	446	1183	1776
AES_m3057717	AES	680	578	1487	2171
AES_m3061159	AES	385	371	1586	1251
AES_m3061215	AES	356	510	1912	1476
AES_p3056318	AES	734	371	1264	1467
AES_p3061179	AES	183	175	179	695
AES_p3061186	AES	162	150	269	806
AES_p3061195	AES	367	200	1323	339
AFAP1L2_m116092987	AFAP1L2	598	262	1008	1705
AFAP1L2_m116093045	AFAP1L2	482	477	1193	1342
AFAP1L2_m116100394	AFAP1L2	453	557	1363	906
AFAP1L2_m116100466	AFAP1L2	311	244	775	934
AFAP1L2_p116092995	AFAP1L2	941	487	1418	1489
AFAP1L2_p116100376	AFAP1L2	150	289	593	940
AFAP1L2_p116100409	AFAP1L2	915	638	3685	2371
AFAP1L2_p116100418	AFAP1L2	264	204	1090	1162
AFAP1L2_p116100433	AFAP1L2	227	167	549	378
AFAP1L2_p116164194	AFAP1L2	402	206	961	965
AFF1_m87967374	AFF1	175	108	270	664
AFF1_m87967382	AFF1	253	196	229	920
AFF1_m87967432	AFF1	118	339	234	376
AFF1_m87967920	AFF1	511	918	1733	1106
AFF1_m87967978	AFF1	374	206	595	1219
AFF1_p87967338	AFF1	422	361	1309	2027
AFF1_p87967353	AFF1	1215	822	1522	2879
AFF1_p87967869	AFF1	489	702	1911	1568
AFF1_p87967890	AFF1	561	567	835	2301
AFF1_p87967926	AFF1	539	580	2082	1397
AFF2_m147891407	AFF2	242	211	431	1053
AFF2_m147891412	AFF2	527	282	1329	1264
AFF2_m147891420	AFF2	344	69	183	320
AFF2_m147924509	AFF2	83	46	50	201
AFF2_m147924918	AFF2	584	640	1261	4264
AFF2_m147924923	AFF2	409	185	588	318
AFF2_m147967463	AFF2	411	513	1474	1929
AFF2_m147967470	AFF2	607	720	1417	2796
AFF2_p147891422	AFF2	83	353	593	530
AFF2_p147967406	AFF2	710	592	2176	2168
AFF3_m100623802	AFF3	426	108	207	324
AFF3_m100623914	AFF3	165	122	178	388
AFF3_m100625275	AFF3	355	134	962	902
AFF3_m100625319	AFF3	505	440	1515	1741
AFF3_m100625326	AFF3	318	254	825	1101
AFF3_m100625363	AFF3	789	429	801	533
AFF3_p100623773	AFF3	1294	1028	2494	1487
AFF3_p100623814	AFF3	646	605	968	2285
AFF3_p100623867	AFF3	637	316	1053	1051
AFF3_p100623873	AFF3	217	247	690	368
AFF4_m132272813	AFF4	649	422	1198	2157
AFF4_m132272826	AFF4	786	1234	3211	3711
AFF4_m132272833	AFF4	929	1084	1731	2189
AFF4_m132272841	AFF4	164	359	448	1402
AFF4_m132272866	AFF4	816	826	2232	2605
AFF4_p132272747	AFF4	359	64	115	579
AFF4_p132272762	AFF4	382	267	1139	1059
AFF4_p132272771	AFF4	375	781	1818	2643
AFF4_p132272844	AFF4	408	530	1920	2421
AFF4_p132272853	AFF4	515	381	1400	1598
AFMID_m76183481	AFMID	477	551	978	1588
AFMID_m76183493	AFMID	304	108	349	365
AFMID_m76187074	AFMID	611	496	803	543
AFMID_m76187079	AFMID	269	265	866	440
AFMID_p76183445	AFMID	620	482	1487	1754
AFMID_p76183450	AFMID	543	878	962	1761
AFMID_p76183465	AFMID	108	337	504	414
AFMID_p76183473	AFMID	261	241	1321	746
AFMID_p76187060	AFMID	309	636	1105	1222
AFMID_p76187082	AFMID	774	579	1274	1548
AFTPH_m64778617	AFTPH	283	165	385	65
AFTPH_m64778646	AFTPH	680	529	1310	2559
AFTPH_m64778724	AFTPH	34	72	168	117
AFTPH_m64778773	AFTPH	41	91	367	335
AFTPH_m64778841	AFTPH	508	257	1696	967
AFTPH_m64778905	AFTPH	315	199	981	1187
AFTPH_p64778649	AFTPH	1173	845	2103	2885
AFTPH_p64778713	AFTPH	1178	849	2447	1747
AFTPH_p64778754	AFTPH	578	485	1208	1349
AFTPH_p64778890	AFTPH	422	298	581	1149
AGAP2_m58128438	AGAP2	556	505	1856	1455
AGAP2_m58128444	AGAP2	1673	906	3114	3687
AGAP2_m58128454	AGAP2	825	649	1423	1588
AGAP2_m58129187	AGAP2	624	433	1675	1954
AGAP2_m58129192	AGAP2	541	409	1625	662
AGAP2_p58128423	AGAP2	287	288	635	725
AGAP2_p58129143	AGAP2	515	282	1256	456
AGAP2_p58129148	AGAP2	519	670	986	1154
AGAP2_p58129153	AGAP2	208	115	403	489
AGAP2_p58129171	AGAP2	346	511	2100	2182
AGAP3_m150784003	AGAP3	944	631	1925	1942
AGAP3_p150783818	AGAP3	264	287	1479	1311
AGAP3_p150783825	AGAP3	222	358	1523	1076
AGAP3_p150783857	AGAP3	904	585	2134	2790
AGAP3_p150783866	AGAP3	240	132	492	750
AGAP3_p150783903	AGAP3	472	382	1243	1565
AGAP3_p150783915	AGAP3	570	405	594	1737
AGAP3_p150783972	AGAP3	249	208	529	1305
AGAP3_p150784007	AGAP3	481	358	1327	2561
AGAP3_p150784015	AGAP3	331	379	1244	1284
AGBL5_m27275887	AGBL5	436	339	487	337
AGBL5_m27275950	AGBL5	241	158	324	482
AGBL5_m27275975	AGBL5	530	525	1234	1582
AGBL5_m27276001	AGBL5	425	312	588	976
AGBL5_m27276006	AGBL5	771	785	1013	1977
AGBL5_p27275820	AGBL5	288	232	356	746
AGBL5_p27275854	AGBL5	202	467	776	2155
AGBL5_p27275870	AGBL5	466	308	625	990
AGBL5_p27275876	AGBL5	300	355	689	799
AGBL5_p27275898	AGBL5	754	1109	1690	2331
AGFG1_m228337138	AGFG1	714	564	2746	1557
AGFG1_m228337178	AGFG1	374	575	1247	1529
AGFG1_m228337201	AGFG1	635	496	1007	1334
AGFG1_m228337208	AGFG1	457	440	879	1340
AGFG1_m228337217	AGFG1	229	348	573	750
AGFG1_m228337248	AGFG1	669	378	1071	587
AGFG1_m228337276	AGFG1	1621	1273	2485	2620
AGFG1_p228337142	AGFG1	0	24	0	137
AGFG1_p228337168	AGFG1	454	376	780	1240
AGFG1_p228337221	AGFG1	306	241	1131	1122
AGL_m100327112	AGL	777	539	1842	2115
AGL_m100327128	AGL	83	140	505	640
AGL_m100327135	AGL	151	67	664	807
AGL_m100327186	AGL	94	90	635	232
AGL_m100327263	AGL	516	261	650	368
AGL_p100327060	AGL	497	260	523	675
AGL_p100327074	AGL	413	555	1032	899
AGL_p100327114	AGL	32	83	380	54
AGL_p100327219	AGL	134	162	66	137
AGL_p100327246	AGL	315	143	320	626
AGPAT3_m45379563	AGPAT3	179	141	81	288
AGPAT3_m45379570	AGPAT3	87	130	303	281
AGPAT3_m45379578	AGPAT3	69	88	328	395
AGPAT3_m45379590	AGPAT3	819	918	2207	1744
AGPAT3_m45379606	AGPAT3	256	166	527	358
AGPAT3_p45379552	AGPAT3	710	651	2228	2263
AGPAT3_p45379592	AGPAT3	734	254	476	439
AGPAT3_p45379613	AGPAT3	407	172	740	481
AGPAT3_p45379618	AGPAT3	40	396	699	1463
AGPAT3_p45379648	AGPAT3	701	370	934	719
AGPAT5_m6566202	AGPAT5	195	321	307	227
AGPAT5_m6566212	AGPAT5	1668	1381	3410	4278
AGPAT5_m6566223	AGPAT5	782	1145	2701	2379
AGPAT5_m6566233	AGPAT5	2271	2181	4502	4135
AGPAT5_m6566240	AGPAT5	546	898	1383	1661
AGPAT5_m6566254	AGPAT5	520	268	586	1373
AGPAT5_m6566307	AGPAT5	196	141	369	188
AGPAT5_p6566182	AGPAT5	329	233	790	1033
AGPAT5_p6566257	AGPAT5	941	738	1815	1921
AGPAT5_p6566262	AGPAT5	474	274	1506	1191
AGTPBP1_m88296213	AGTPBP1	531	492	2269	2580
AGTPBP1_m88296222	AGTPBP1	1138	509	1909	2637
AGTPBP1_m88307605	AGTPBP1	495	251	796	824
AGTPBP1_m88307687	AGTPBP1	1353	700	2269	2760
AGTPBP1_m88307696	AGTPBP1	0	204	694	669
AGTPBP1_p88296203	AGTPBP1	298	192	727	1188
AGTPBP1_p88307644	AGTPBP1	206	189	435	608
AGTPBP1_p88307675	AGTPBP1	800	646	1441	2138
AGTPBP1_p88307700	AGTPBP1	107	67	64	1054
AGTPBP1_p88307705	AGTPBP1	446	253	716	903
AHCTF1_m247067252	AHCTF1	134	170	672	60
AHCTF1_m247068844	AHCTF1	753	595	2763	1411
AHCTF1_m247068867	AHCTF1	509	275	380	835
AHCTF1_m247068886	AHCTF1	745	497	1328	638
AHCTF1_m247068945	AHCTF1	461	178	973	1432
AHCTF1_m247070906	AHCTF1	734	906	553	339
AHCTF1_m247070995	AHCTF1	978	617	508	282
AHCTF1_m247094617	AHCTF1	575	372	858	1120
AHCTF1_p247076572	AHCTF1	375	417	1749	1088
AHCTF1_p247079429	AHCTF1	409	507	1166	1318
AHCY_m32883210	AHCY	205	370	362	240
AHCY_m32883247	AHCY	777	619	179	176
AHCY_m32883267	AHCY	537	378	1147	1029
AHCY_m32883301	AHCY	267	232	530	374
AHCY_m32883330	AHCY	1367	1259	3863	3387
AHCY_p32883227	AHCY	729	229	1023	611
AHCY_p32883238	AHCY	42	123	974	791
AHCY_p32883253	AHCY	443	495	376	33
AHCY_p32883304	AHCY	1106	794	3402	3472
AHCY_p32883309	AHCY	717	497	169	185
AHNAK2_m105423801	AHNAK2	827	932	2364	2698
AHNAK2_m105423809	AHNAK2	275	265	776	1124
AHNAK2_m105423822	AHNAK2	215	414	1125	1162
AHNAK2_m105423829	AHNAK2	502	495	890	704
AHNAK2_m105423836	AHNAK2	200	460	2170	1886
AHNAK2_m105444536	AHNAK2	260	256	1122	1064
AHNAK2_m105444541	AHNAK2	518	374	1342	1589
AHNAK2_m105444555	AHNAK2	343	156	257	1290
AHNAK2_p105423957	AHNAK2	460	311	497	1143
AHNAK2_p105423983	AHNAK2	247	219	1549	972
AHNAK_m62303488	AHNAK	272	284	1238	1124
AHNAK_m62303507	AHNAK	79	133	464	34
AHNAK_m62303523	AHNAK	122	168	238	534
AHNAK_m62303528	AHNAK	181	449	1074	1467
AHNAK_m62303548	AHNAK	591	552	1143	573
AHNAK_m62303560	AHNAK	479	540	1629	2630
AHNAK_p62303470	AHNAK	258	412	1397	1743
AHNAK_p62303477	AHNAK	446	282	879	831
AHNAK_p62303510	AHNAK	322	254	948	862
AHNAK_p62303551	AHNAK	35	23	186	55
AHRR_m344006	AHRR	235	92	752	841
AHRR_m344069	AHRR	283	210	337	610
AHRR_m353878	AHRR	1	47	0	110
AHRR_m353892	AHRR	239	85	458	728
AHRR_m353898	AHRR	382	96	316	720
AHRR_p344008	AHRR	171	125	2480	2626
AHRR_p344030	AHRR	501	503	1767	803
AHRR_p344036	AHRR	230	342	600	114
AHRR_p344042	AHRR	837	296	1327	1652
AHRR_p353901	AHRR	673	699	1778	2365
AHR_m17338889	AHR	648	651	1926	1131
AHR_m17338907	AHR	1483	1589	6164	3911
AHR_m17338922	AHR	50	92	46	123
AHR_m17349569	AHR	312	620	1890	2647
AHR_m17349574	AHR	316	415	855	590
AHR_m17349599	AHR	118	217	978	1524
AHR_p17338910	AHR	850	530	1457	1075
AHR_p17349560	AHR	578	649	2358	2229
AHR_p17349585	AHR	356	266	1027	596
AHR_p17349613	AHR	996	630	2515	1937
AIF1_m31583902	AIF1	308	486	1320	2212
AIF1_m31584119	AIF1	848	373	1073	1471
AIF1_m31584132	AIF1	621	957	2191	2469
AIF1_m31584164	AIF1	359	225	1000	894
AIF1_m31584175	AIF1	105	0	214	106
AIF1_p31583885	AIF1	727	464	2285	1335
AIF1_p31583891	AIF1	74	296	699	648
AIF1_p31584124	AIF1	1389	696	2100	2297
AIF1_p31584134	AIF1	220	236	674	802
AIF1_p31584178	AIF1	159	99	316	279
AIFM1_m129299534	AIFM1	1273	796	1683	1291
AIFM1_m129299540	AIFM1	1150	883	1546	2905
AIFM1_m129299570	AIFM1	609	553	1152	1308
AIFM1_m129299604	AIFM1	264	400	1501	1905
AIFM1_m129299611	AIFM1	238	218	753	905
AIFM1_m129299616	AIFM1	415	312	433	251
AIFM1_m129299624	AIFM1	635	321	1589	752
AIFM1_p129299543	AIFM1	127	69	115	1
AIFM1_p129299555	AIFM1	1306	791	831	989
AIFM1_p129299590	AIFM1	0	0	402	1021
AIFM3_m21322233	AIFM3	645	373	840	850
AIFM3_m21322251	AIFM3	495	277	671	1038
AIFM3_m21322256	AIFM3	598	441	1436	1869
AIFM3_p21322217	AIFM3	591	426	1164	1508
AIFM3_p21322241	AIFM3	411	229	952	359
AIFM3_p21327593	AIFM3	606	339	903	1311
AIFM3_p21327608	AIFM3	293	255	1166	1022
AIFM3_p21327615	AIFM3	691	529	1776	1041
AIFM3_p21327620	AIFM3	783	466	1357	1821
AIFM3_p21327632	AIFM3	1633	848	1650	2627
AIM2_m159038473	AIM2	582	470	952	1276
AIM2_m159043029	AIM2	616	650	1657	2942
AIM2_m159043231	AIM2	846	473	1382	2479
AIM2_m159043249	AIM2	744	1204	2449	2838
AIM2_m159043254	AIM2	789	780	2262	3616
AIM2_m159043273	AIM2	651	506	1352	1226
AIM2_p159038409	AIM2	647	363	1479	1471
AIM2_p159038433	AIM2	311	282	613	1292
AIM2_p159038439	AIM2	375	518	1163	1471
AIM2_p159043160	AIM2	1070	708	2154	2839
AIMP1_m107249252	AIMP1	485	376	978	1259
AIMP1_m107249322	AIMP1	66	50	121	177
AIMP1_p107246177	AIMP1	121	45	67	168
AIMP1_p107246187	AIMP1	732	472	1528	1105
AIMP1_p107246195	AIMP1	441	531	1623	1003
AIMP1_p107248680	AIMP1	1084	706	2507	2087
AIMP1_p107249260	AIMP1	297	362	851	1793
AIMP1_p107249309	AIMP1	474	345	660	1172
AIMP1_p107252880	AIMP1	0	46	842	27
AIMP1_p107252893	AIMP1	612	638	1158	3331
AIMP2_m6049078	AIMP2	332	379	1040	1222
AIMP2_m6049122	AIMP2	365	340	627	484
AIMP2_m6054790	AIMP2	625	500	1561	1193
AIMP2_m6054868	AIMP2	286	579	913	1601
AIMP2_m6054873	AIMP2	564	280	1124	980
AIMP2_m6054890	AIMP2	554	482	1014	1879
AIMP2_p6049089	AIMP2	1450	862	2526	2586
AIMP2_p6054842	AIMP2	401	460	971	593
AIMP2_p6054880	AIMP2	401	406	953	1071
AIMP2_p6054904	AIMP2	504	287	857	624
AIPL1_m6330313	AIPL1	138	241	688	684
AIPL1_m6330344	AIPL1	400	603	1062	763
AIPL1_m6338338	AIPL1	200	222	461	601
AIPL1_m6338394	AIPL1	557	300	1557	1569
AIPL1_m6338399	AIPL1	522	796	2224	2912
AIPL1_p6330316	AIPL1	464	132	701	1115
AIPL1_p6330334	AIPL1	136	592	502	629
AIPL1_p6330346	AIPL1	333	389	835	564
AIPL1_p6338329	AIPL1	371	328	611	1037
AIPL1_p6338403	AIPL1	777	767	1344	1695
AIP_m67250694	AIP	520	109	622	557
AIP_m67250706	AIP	496	274	816	642
AIP_m67254480	AIP	258	423	1607	911
AIP_m67254487	AIP	1105	875	1465	3414
AIP_p67250633	AIP	397	521	994	674
AIP_p67250641	AIP	283	173	733	516
AIP_p67250674	AIP	607	563	1006	577
AIP_p67250685	AIP	430	287	1029	256
AIP_p67250698	AIP	328	276	402	606
AIP_p67254471	AIP	528	676	2501	2354
AIRE_m45705889	AIRE	499	526	1419	2446
AIRE_m45705915	AIRE	782	693	1649	1362
AIRE_m45705933	AIRE	807	672	1239	2164
AIRE_m45705953	AIRE	428	659	1193	1985
AIRE_m45705965	AIRE	1064	716	2281	2284
AIRE_m45705970	AIRE	291	123	662	895
AIRE_p45705893	AIRE	512	665	1678	2060
AIRE_p45705902	AIRE	38	95	52	114
AIRE_p45705924	AIRE	1641	480	2055	2840
AIRE_p45705978	AIRE	806	412	983	1816
AJUBA_m23443317	AJUBA	679	641	2114	1737
AJUBA_m23444242	AJUBA	579	772	1161	1673
AJUBA_p23444032	AJUBA	427	498	707	1283
AJUBA_p23444066	AJUBA	113	149	321	1023
AJUBA_p23444172	AJUBA	273	406	1244	2010
AJUBA_p23444189	AJUBA	867	652	2337	3165
AJUBA_p23444211	AJUBA	604	279	501	526
AJUBA_p23444249	AJUBA	574	318	867	1582
AJUBA_p23444260	AJUBA	900	835	2012	1662
AJUBA_p23444268	AJUBA	1818	1489	4189	5210
AK1_m130635029	AK1	487	310	1426	1713
AK1_m130635058	AK1	255	290	425	378
AK1_m130635080	AK1	883	556	2910	2850
AK1_m130635113	AK1	608	778	1800	1030
AK1_m130635118	AK1	930	772	2849	3073
AK1_m130635125	AK1	392	507	1257	2277
AK1_m130636891	AK1	1159	1152	2182	3771
AK1_p130635084	AK1	344	659	1164	1275
AK1_p130635104	AK1	201	89	236	256
AK1_p130635302	AK1	393	144	582	943
AKAP11_m42866543	AKAP11	312	341	301	827
AKAP11_m42866626	AKAP11	0	38	0	75
AKAP11_m42871213	AKAP11	233	347	1293	1596
AKAP11_p42866552	AKAP11	1149	772	1843	2921
AKAP11_p42866576	AKAP11	1015	506	2223	2577
AKAP11_p42866591	AKAP11	490	510	1215	1388
AKAP11_p42866615	AKAP11	385	385	631	1042
AKAP11_p42869820	AKAP11	631	356	1189	2073
AKAP11_p42869856	AKAP11	284	265	1347	607
AKAP11_p42871182	AKAP11	60	147	260	721
AKAP13_m86182637	AKAP13	389	322	863	1299
AKAP13_m86182668	AKAP13	541	466	1107	1332
AKAP13_m86189139	AKAP13	432	483	1687	2348
AKAP13_m86189152	AKAP13	529	293	1757	1531
AKAP13_p86182639	AKAP13	139	198	510	586
AKAP13_p86182658	AKAP13	422	438	681	515
AKAP13_p86189043	AKAP13	80	120	252	389
AKAP13_p86189050	AKAP13	193	551	1397	1310
AKAP13_p86189055	AKAP13	1229	927	2534	1604
AKAP13_p86189142	AKAP13	722	502	385	524
AKAP6_m32902700	AKAP6	631	533	2013	1380
AKAP6_m32902730	AKAP6	646	714	1725	1548
AKAP6_m32902746	AKAP6	123	228	774	749
AKAP6_m32902753	AKAP6	1	206	250	265
AKAP6_m32902774	AKAP6	39	166	490	443
AKAP6_m32902781	AKAP6	95	301	1069	1349
AKAP6_p32902734	AKAP6	884	462	1512	2489
AKAP6_p32902755	AKAP6	272	98	203	911
AKAP6_p32902785	AKAP6	585	329	1686	998
AKAP6_p32902791	AKAP6	1437	798	2539	2820
AKAP8L_m15514822	AKAP8L	380	224	1116	487
AKAP8L_m15514833	AKAP8L	920	403	1159	749
AKAP8L_m15521332	AKAP8L	550	419	1508	1480
AKAP8L_m15521363	AKAP8L	526	477	1331	1217
AKAP8L_m15521395	AKAP8L	422	238	638	713
AKAP8L_m15529723	AKAP8L	344	362	630	1262
AKAP8L_p15521319	AKAP8L	679	705	1382	775
AKAP8L_p15521334	AKAP8L	954	902	1138	1985
AKAP8L_p15521375	AKAP8L	395	616	1522	1615
AKAP8L_p15529713	AKAP8L	544	807	1824	930
AKAP8_m15484827	AKAP8	781	636	2125	2404
AKAP8_m15485415	AKAP8	306	677	1358	1207
AKAP8_m15485420	AKAP8	819	595	1993	1685
AKAP8_m15487788	AKAP8	683	591	1400	2005
AKAP8_m15490525	AKAP8	842	653	1056	1393
AKAP8_m15490534	AKAP8	833	739	1326	1514
AKAP8_p15484817	AKAP8	599	455	2209	1480
AKAP8_p15485402	AKAP8	614	1091	2784	2914
AKAP8_p15487775	AKAP8	460	241	1320	1019
AKAP8_p15490514	AKAP8	335	611	932	871
AKIP1_m8932997	AKIP1	369	270	969	994
AKIP1_m8933040	AKIP1	655	390	2600	1534
AKIP1_m8933093	AKIP1	445	363	1260	1228
AKIP1_p8932989	AKIP1	800	509	2070	2053
AKIP1_p8933008	AKIP1	36	266	149	468
AKIP1_p8933042	AKIP1	496	686	1640	1637
AKIP1_p8933075	AKIP1	585	387	398	783
AKIP1_p8933082	AKIP1	436	495	222	125
AKIP1_p8933100	AKIP1	505	518	830	614
AKIP1_p8933113	AKIP1	471	653	1999	2211
AKIRIN1_m39457082	AKIRIN1	166	369	621	1207
AKIRIN1_m39457182	AKIRIN1	776	373	729	956
AKIRIN1_m39457187	AKIRIN1	223	606	866	2001
AKIRIN1_m39457213	AKIRIN1	433	161	447	15
AKIRIN1_m39457245	AKIRIN1	318	448	1385	1004
AKIRIN1_m39457261	AKIRIN1	96	272	545	343
AKIRIN1_p39457041	AKIRIN1	777	787	2935	2625
AKIRIN1_p39457072	AKIRIN1	314	233	412	411
AKIRIN1_p39457249	AKIRIN1	320	179	256	403
AKIRIN1_p39463866	AKIRIN1	514	705	1334	1098
AKIRIN2_m88411242	AKIRIN2	565	196	652	1062
AKIRIN2_m88411311	AKIRIN2	906	349	1023	1095
AKIRIN2_m88411347	AKIRIN2	637	344	1619	1356
AKIRIN2_p88411231	AKIRIN2	464	423	588	818
AKIRIN2_p88411249	AKIRIN2	714	425	1016	1372
AKIRIN2_p88411262	AKIRIN2	506	733	2029	1449
AKIRIN2_p88411295	AKIRIN2	1744	1406	1107	1326
AKIRIN2_p88411316	AKIRIN2	521	456	1512	2757
AKIRIN2_p88411338	AKIRIN2	662	414	328	179
AKIRIN2_p88411381	AKIRIN2	477	340	514	206
AKNA_m117143492	AKNA	1304	322	1269	1235
AKNA_m117143569	AKNA	685	763	2215	2946
AKNA_m117143575	AKNA	593	313	881	1200
AKNA_m117143585	AKNA	125	296	962	295
AKNA_p117143411	AKNA	449	613	1799	2212
AKNA_p117143426	AKNA	313	389	1614	1280
AKNA_p117143433	AKNA	87	74	373	1329
AKNA_p117143511	AKNA	111	212	1035	630
AKNA_p117143517	AKNA	395	434	431	1190
AKNA_p117143593	AKNA	820	803	1190	3515
AKR1B1_m134136457	AKR1B1	452	201	958	1105
AKR1B1_m134136471	AKR1B1	549	595	1186	506
AKR1B1_m134143768	AKR1B1	658	539	1850	2351
AKR1B1_p134136429	AKR1B1	1694	1479	4703	4276
AKR1B1_p134136445	AKR1B1	717	491	1848	1396
AKR1B1_p134136476	AKR1B1	857	489	2402	2898
AKR1B1_p134143733	AKR1B1	339	226	276	1069
AKR1B1_p134143777	AKR1B1	480	471	970	1091
AKR1B1_p134143783	AKR1B1	378	476	1058	1363
AKR1B1_p134143793	AKR1B1	1146	701	1780	2608
AKR1C3_m5136646	AKR1C3	561	307	1002	1950
AKR1C3_m5136653	AKR1C3	379	255	1221	1461
AKR1C3_m5138600	AKR1C3	144	183	603	308
AKR1C3_m5138657	AKR1C3	148	112	344	654
AKR1C3_m5139711	AKR1C3	735	408	1311	1611
AKR1C3_m5139730	AKR1C3	345	493	1616	1332
AKR1C3_p5136671	AKR1C3	915	969	3614	3561
AKR1C3_p5138603	AKR1C3	511	239	555	679
AKR1C3_p5139675	AKR1C3	490	797	1653	1950
AKR1C3_p5139720	AKR1C3	148	143	439	957
AKT1S1_m50376455	AKT1S1	697	348	969	826
AKT1S1_m50376476	AKT1S1	349	237	812	1287
AKT1S1_m50376481	AKT1S1	667	287	754	1333
AKT1S1_m50376486	AKT1S1	93	178	777	722
AKT1S1_m50376512	AKT1S1	755	761	310	93
AKT1S1_m50376544	AKT1S1	510	205	1306	1430
AKT1S1_p50376396	AKT1S1	261	490	1281	1173
AKT1S1_p50376402	AKT1S1	597	1068	1997	3473
AKT1S1_p50376464	AKT1S1	676	401	1028	1890
AKT1S1_p50376514	AKT1S1	527	623	905	1572
AKT1_m105246504	AKT1	348	687	693	1726
AKT1_m105246533	AKT1	165	451	657	1251
AKT1_m105258936	AKT1	468	550	861	1798
AKT1_m105258950	AKT1	490	344	1434	1154
AKT1_m105258955	AKT1	790	612	1687	2634
AKT1_m105258970	AKT1	716	752	1803	1808
AKT1_p105246496	AKT1	190	228	467	1001
AKT1_p105246507	AKT1	557	437	1252	2124
AKT1_p105246515	AKT1	599	509	2219	4194
AKT1_p105258959	AKT1	359	321	1381	1736
AKT2_m40761066	AKT2	796	507	1142	2209
AKT2_m40761083	AKT2	216	609	1358	2133
AKT2_m40761096	AKT2	938	647	726	1157
AKT2_m40761114	AKT2	710	506	1405	1896
AKT2_p40761052	AKT2	479	397	1810	2062
AKT2_p40761069	AKT2	897	635	2606	2032
AKT2_p40761087	AKT2	800	452	1350	1574
AKT2_p40761120	AKT2	1043	964	2200	2338
AKT2_p40761127	AKT2	855	822	2606	2854
AKT2_p40761135	AKT2	249	426	1313	1551
AKT3_m243828123	AKT3	559	280	1560	815
AKT3_m243858931	AKT3	249	388	643	1468
AKT3_m243858957	AKT3	761	647	2185	4115
AKT3_m244006429	AKT3	115	209	537	600
AKT3_m244006446	AKT3	408	378	1639	1723
AKT3_p243828104	AKT3	1201	374	2086	2074
AKT3_p243828130	AKT3	527	493	1092	1205
AKT3_p243828136	AKT3	504	478	998	1800
AKT3_p243858918	AKT3	342	442	1277	2030
AKT3_p244006436	AKT3	432	157	739	701
ALAS1_m52233277	ALAS1	552	721	1251	1346
ALAS1_m52233303	ALAS1	229	72	335	612
ALAS1_m52233309	ALAS1	333	139	716	559
ALAS1_m52233391	ALAS1	1256	632	1405	1086
ALAS1_m52233405	ALAS1	622	710	1693	1316
ALAS1_m52233442	ALAS1	348	265	485	455
ALAS1_m52233450	ALAS1	427	729	1375	1863
ALAS1_m52236543	ALAS1	748	541	1002	542
ALAS1_m52236550	ALAS1	629	293	1226	662
ALAS1_m52236560	ALAS1	221	195	482	606
ALDH1A2_m58287300	ALDH1A2	635	403	1870	1911
ALDH1A2_m58302848	ALDH1A2	458	376	1263	1474
ALDH1A2_m58302882	ALDH1A2	251	172	461	931
ALDH1A2_m58306069	ALDH1A2	158	216	310	382
ALDH1A2_m58306075	ALDH1A2	241	130	474	1386
ALDH1A2_m58306081	ALDH1A2	411	340	421	878
ALDH1A2_m58306115	ALDH1A2	373	225	272	559
ALDH1A2_p58302835	ALDH1A2	134	272	967	930
ALDH1A2_p58302942	ALDH1A2	330	339	645	1164
ALDH1A2_p58302952	ALDH1A2	395	218	701	1218
ALDH1B1_m38395767	ALDH1B1	656	459	900	2399
ALDH1B1_m38395780	ALDH1B1	69	137	407	303
ALDH1B1_m38395794	ALDH1B1	924	914	991	2488
ALDH1B1_m38395806	ALDH1B1	542	418	1166	926
ALDH1B1_m38395829	ALDH1B1	620	507	572	935
ALDH1B1_m38395850	ALDH1B1	597	401	1023	1435
ALDH1B1_m38395858	ALDH1B1	456	369	688	938
ALDH1B1_p38395738	ALDH1B1	939	900	2200	2818
ALDH1B1_p38395786	ALDH1B1	248	191	1076	346
ALDH1B1_p38395891	ALDH1B1	485	452	843	799
ALDH6A1_m74541659	ALDH6A1	183	135	1280	589
ALDH6A1_m74541690	ALDH6A1	436	337	537	1039
ALDH6A1_m74541710	ALDH6A1	263	174	881	731
ALDH6A1_m74551051	ALDH6A1	482	421	577	1075
ALDH6A1_m74551075	ALDH6A1	198	137	436	929
ALDH6A1_m74551081	ALDH6A1	526	355	764	1127
ALDH6A1_p74541651	ALDH6A1	485	514	1007	1374
ALDH6A1_p74541669	ALDH6A1	1091	1071	2685	1565
ALDH6A1_p74541678	ALDH6A1	742	920	3081	2874
ALDH6A1_p74551039	ALDH6A1	877	416	670	1548
ALDH7A1_m125919652	ALDH7A1	498	548	749	1318
ALDH7A1_m125919666	ALDH7A1	532	444	1505	697
ALDH7A1_m125928373	ALDH7A1	474	226	988	1462
ALDH7A1_m125928414	ALDH7A1	1107	553	1854	2081
ALDH7A1_m125930756	ALDH7A1	904	930	2156	3004
ALDH7A1_p125919619	ALDH7A1	943	650	1040	2520
ALDH7A1_p125919635	ALDH7A1	177	291	1219	1107
ALDH7A1_p125929055	ALDH7A1	113	362	527	1097
ALDH7A1_p125929063	ALDH7A1	713	489	776	1737
ALDH7A1_p125930758	ALDH7A1	322	178	703	1038
ALG2_m101984105	ALG2	523	255	362	0
ALG2_m101984130	ALG2	372	107	365	546
ALG2_m101984145	ALG2	379	227	573	371
ALG2_m101984151	ALG2	569	782	1057	1057
ALG2_m101984163	ALG2	730	397	536	680
ALG2_m101984169	ALG2	1250	1203	1073	934
ALG2_p101984111	ALG2	698	358	500	246
ALG2_p101984116	ALG2	679	452	528	888
ALG2_p101984136	ALG2	337	680	1773	1480
ALG2_p101984155	ALG2	169	340	691	531
ALKBH2_m109530461	ALKBH2	220	401	1083	1421
ALKBH2_m109530468	ALKBH2	624	295	1227	1066
ALKBH2_m109530474	ALKBH2	1250	859	2540	3800
ALKBH2_m109530480	ALKBH2	246	267	547	1363
ALKBH2_m109530499	ALKBH2	610	627	1707	2063
ALKBH2_m109530523	ALKBH2	434	421	935	1567
ALKBH2_m109530570	ALKBH2	476	397	744	789
ALKBH2_m109530578	ALKBH2	437	604	400	1332
ALKBH2_p109530490	ALKBH2	782	526	1995	1921
ALKBH2_p109530505	ALKBH2	134	168	658	446
ALKBH3_m43904269	ALKBH3	188	355	821	837
ALKBH3_m43904640	ALKBH3	207	185	469	723
ALKBH3_m43904659	ALKBH3	831	719	1222	976
ALKBH3_m43904669	ALKBH3	669	571	2084	2896
ALKBH3_m43904674	ALKBH3	222	135	382	246
ALKBH3_m43904679	ALKBH3	609	555	698	1426
ALKBH3_p43904213	ALKBH3	410	561	1613	2020
ALKBH3_p43904221	ALKBH3	432	631	1011	2095
ALKBH3_p43904259	ALKBH3	314	417	975	1125
ALKBH3_p43904648	ALKBH3	479	397	768	1495
ALKBH4_m102100211	ALKBH4	889	824	1275	1601
ALKBH4_m102100216	ALKBH4	371	596	1237	1524
ALKBH4_m102105177	ALKBH4	328	211	842	544
ALKBH4_m102105194	ALKBH4	484	326	589	691
ALKBH4_m102105223	ALKBH4	894	298	1757	1133
ALKBH4_m102105230	ALKBH4	369	281	706	1356
ALKBH4_p102100200	ALKBH4	1076	769	2009	2691
ALKBH4_p102105196	ALKBH4	199	314	1105	1259
ALKBH4_p102105201	ALKBH4	520	385	1258	944
ALKBH4_p102105235	ALKBH4	298	157	584	160
ALKBH5_m18087558	ALKBH5	61	123	176	854
ALKBH5_m18087567	ALKBH5	419	422	1135	1126
ALKBH5_m18087586	ALKBH5	406	446	1103	1218
ALKBH5_m18087606	ALKBH5	455	316	1416	568
ALKBH5_m18087666	ALKBH5	348	219	804	780
ALKBH5_m18087684	ALKBH5	95	260	365	23
ALKBH5_m18087690	ALKBH5	822	317	703	1279
ALKBH5_p18087594	ALKBH5	606	542	871	920
ALKBH5_p18087610	ALKBH5	461	140	669	559
ALKBH5_p18087618	ALKBH5	768	550	1246	1491
ALKBH6_m36504268	ALKBH6	383	422	773	1045
ALKBH6_m36504289	ALKBH6	756	428	1239	1664
ALKBH6_m36504295	ALKBH6	751	598	2174	1755
ALKBH6_m36504307	ALKBH6	1116	765	1882	1673
ALKBH6_m36505093	ALKBH6	623	688	1323	2214
ALKBH6_p36503962	ALKBH6	712	357	1342	1717
ALKBH6_p36504240	ALKBH6	101	34	422	220
ALKBH6_p36504247	ALKBH6	386	178	991	1131
ALKBH6_p36504252	ALKBH6	375	232	1025	1051
ALKBH6_p36504260	ALKBH6	494	219	545	872
ALKBH7_m6372838	ALKBH7	650	230	522	822
ALKBH7_m6372899	ALKBH7	356	242	403	1796
ALKBH7_m6372904	ALKBH7	0	0	0	0
ALKBH7_p6372817	ALKBH7	135	290	705	645
ALKBH7_p6372822	ALKBH7	295	337	792	610
ALKBH7_p6372830	ALKBH7	716	562	1595	918
ALKBH7_p6372849	ALKBH7	249	214	678	324
ALKBH7_p6372859	ALKBH7	362	331	444	533
ALKBH7_p6372867	ALKBH7	984	1222	3583	3718
ALKBH7_p6372872	ALKBH7	962	554	1633	2548
ALKBH8_m107427687	ALKBH8	1884	1067	3017	2935
ALKBH8_m107427703	ALKBH8	877	754	1551	2058
ALKBH8_m107427709	ALKBH8	135	530	1213	1251
ALKBH8_m107431492	ALKBH8	882	930	2373	2174
ALKBH8_m107431521	ALKBH8	187	395	834	1157
ALKBH8_m107431562	ALKBH8	128	93	21	669
ALKBH8_p107427693	ALKBH8	696	549	1011	1035
ALKBH8_p107431481	ALKBH8	222	251	647	1166
ALKBH8_p107431523	ALKBH8	371	227	671	441
ALKBH8_p107431585	ALKBH8	202	151	172	1331
ALK_m30143375	ALK	598	434	1539	1514
ALK_m30143457	ALK	235	211	241	126
ALK_m30143469	ALK	115	87	275	641
ALK_m30143504	ALK	0	13	234	488
ALK_m30143513	ALK	1817	834	3671	3481
ALK_p30143383	ALK	591	871	2006	1902
ALK_p30143459	ALK	445	473	1169	1823
ALK_p30143472	ALK	908	829	1897	2821
ALK_p30143485	ALK	533	321	1063	750
ALK_p30143495	ALK	898	775	3001	3185
ALMS1_p73612986	ALMS1	787	746	1833	1707
ALMS1_p73612997	ALMS1	331	173	590	945
ALMS1_p73613002	ALMS1	511	350	940	1218
ALMS1_p73613010	ALMS1	426	352	1979	1271
ALMS1_p73613016	ALMS1	345	296	418	729
ALMS1_p73613022	ALMS1	858	844	127	179
ALMS1_p73613070	ALMS1	1005	239	704	131
ALMS1_p73613097	ALMS1	1075	583	2481	2148
ALMS1_p73613103	ALMS1	721	515	1222	1736
ALMS1_p73613109	ALMS1	308	366	2146	1735
ALOX15_m4542891	ALOX15	1048	909	2764	1686
ALOX15_m4544819	ALOX15	794	704	1517	1944
ALOX15_m4544829	ALOX15	352	265	376	92
ALOX15_m4544856	ALOX15	492	523	1178	1276
ALOX15_m4544866	ALOX15	482	420	1151	1424
ALOX15_m4544885	ALOX15	399	386	1269	1092
ALOX15_m4544916	ALOX15	316	303	851	1112
ALOX15_p4544871	ALOX15	499	441	1314	1269
ALOX15_p4544877	ALOX15	1024	447	1268	1474
ALOX15_p4544889	ALOX15	915	543	1480	2784
ALOX5AP_m31309774	ALOX5AP	777	449	2285	1237
ALOX5AP_m31309782	ALOX5AP	1962	1661	2635	3077
ALOX5AP_m31309791	ALOX5AP	411	663	1976	2086
ALOX5AP_m31309807	ALOX5AP	62	128	227	265
ALOX5AP_m31318208	ALOX5AP	639	667	983	1403
ALOX5AP_m31318235	ALOX5AP	800	596	1680	2064
ALOX5AP_p31309739	ALOX5AP	735	844	1345	2150
ALOX5AP_p31309756	ALOX5AP	267	367	852	747
ALOX5AP_p31318194	ALOX5AP	82	77	258	251
ALOX5AP_p31318219	ALOX5AP	209	412	576	703
ALOX5_m45869728	ALOX5	462	433	850	898
ALOX5_m45869733	ALOX5	922	1052	1319	2229
ALOX5_m45869749	ALOX5	188	26	254	543
ALOX5_m45869755	ALOX5	573	214	1020	827
ALOX5_m45869765	ALOX5	421	477	2491	620
ALOX5_m45869776	ALOX5	666	319	924	1084
ALOX5_p45869720	ALOX5	637	354	1168	1063
ALOX5_p45869736	ALOX5	902	642	1875	978
ALOX5_p45869786	ALOX5	526	426	945	1005
ALOX5_p45869792	ALOX5	211	136	439	1168
ALPK1_m113299043	ALPK1	749	784	2257	2143
ALPK1_m113332981	ALPK1	850	574	1493	2385
ALPK1_m113332989	ALPK1	597	400	2334	1410
ALPK1_m113332998	ALPK1	795	763	3390	2508
ALPK1_m113333005	ALPK1	663	565	2017	2106
ALPK1_p113298998	ALPK1	470	267	834	1571
ALPK1_p113299004	ALPK1	505	676	2325	1488
ALPK1_p113299032	ALPK1	907	776	3663	3176
ALPK1_p113332971	ALPK1	133	188	0	337
ALPK1_p113333008	ALPK1	501	374	915	1144
ALPK2_m56274621	ALPK2	804	583	1734	2138
ALPK2_m56274632	ALPK2	797	475	1843	1717
ALPK2_m56274637	ALPK2	278	321	1161	1537
ALPK2_m56274656	ALPK2	1210	394	1060	1931
ALPK2_m56278922	ALPK2	407	432	1008	1660
ALPK2_m56278965	ALPK2	136	169	470	1248
ALPK2_m56279014	ALPK2	273	359	910	1147
ALPK2_p56274642	ALPK2	467	425	1898	1341
ALPK2_p56278937	ALPK2	865	460	1897	2063
ALPK2_p56278947	ALPK2	532	372	584	990
ALPK3_p85360064	ALPK3	968	606	1196	2623
ALPK3_p85360069	ALPK3	636	861	1494	1503
ALPK3_p85360085	ALPK3	367	445	1113	898
ALPK3_p85360100	ALPK3	337	247	888	511
ALPK3_p85360105	ALPK3	649	543	1665	1857
ALPK3_p85360110	ALPK3	321	258	2848	2712
ALPK3_p85360115	ALPK3	1410	905	2336	3249
ALPK3_p85360126	ALPK3	1400	1453	2034	2739
ALPK3_p85360137	ALPK3	621	381	1541	1842
ALPK3_p85360143	ALPK3	657	613	3025	1558
ALS2CR8_m203806660	ALS2CR8	171	177	443	1037
ALS2CR8_m203807528	ALS2CR8	1114	460	1158	1559
ALS2CR8_m203807583	ALS2CR8	644	284	1212	1564
ALS2CR8_p203806646	ALS2CR8	223	198	1022	1115
ALS2CR8_p203806681	ALS2CR8	284	208	429	909
ALS2CR8_p203807463	ALS2CR8	254	218	1085	442
ALS2CR8_p203807477	ALS2CR8	387	245	1572	729
ALS2CR8_p203807555	ALS2CR8	59	239	491	1140
ALS2CR8_p203807605	ALS2CR8	435	295	487	494
ALS2CR8_p203807647	ALS2CR8	392	402	1341	1385
ALX1_m85674067	ALX1	343	330	1185	928
ALX1_m85674211	ALX1	814	868	1324	2171
ALX1_m85674217	ALX1	731	555	1060	1779
ALX1_m85674244	ALX1	917	745	2424	2889
ALX1_p85674101	ALX1	560	553	1607	882
ALX1_p85674113	ALX1	465	369	1848	1162
ALX1_p85674122	ALX1	681	331	2120	1210
ALX1_p85674170	ALX1	1684	844	2586	2390
ALX1_p85674177	ALX1	784	675	2325	1698
ALX1_p85674233	ALX1	597	364	1336	1629
ALX3_m110613044	ALX3	343	276	189	237
ALX3_m110613148	ALX3	299	340	1079	1634
ALX3_m110613202	ALX3	821	662	924	2309
ALX3_p110613013	ALX3	538	459	1642	1369
ALX3_p110613018	ALX3	546	382	1358	1091
ALX3_p110613036	ALX3	360	207	337	661
ALX3_p110613066	ALX3	325	262	802	537
ALX3_p110613076	ALX3	56	73	129	33
ALX3_p110613117	ALX3	403	458	2050	983
ALX3_p110613204	ALX3	591	730	1935	1228
ALX4_m44331448	ALX4	233	136	412	614
ALX4_m44331467	ALX4	126	463	864	883
ALX4_m44331526	ALX4	795	637	1397	1558
ALX4_m44331531	ALX4	413	260	562	947
ALX4_m44331545	ALX4	413	259	628	767
ALX4_m44331563	ALX4	616	331	902	1199
ALX4_m44331575	ALX4	698	422	948	2121
ALX4_p44331477	ALX4	920	621	1720	2289
ALX4_p44331534	ALX4	304	92	1610	905
ALX4_p44331549	ALX4	336	160	304	596
ALYREF_m79849260	ALYREF	294	101	370	396
ALYREF_m79849270	ALYREF	335	401	1018	1762
ALYREF_m79849279	ALYREF	308	158	374	552
ALYREF_m79849373	ALYREF	80	138	223	200
ALYREF_m79849387	ALYREF	231	280	814	757
ALYREF_p79849252	ALYREF	490	308	637	98
ALYREF_p79849282	ALYREF	239	312	670	287
ALYREF_p79849423	ALYREF	28	266	741	338
ALYREF_p79849429	ALYREF	594	605	1600	1280
ALYREF_p79849436	ALYREF	406	453	896	684
AMER1_m63413020	AMER1	317	271	615	1187
AMER1_m63413053	AMER1	1052	700	2506	2922
AMER1_m63413115	AMER1	725	542	1677	2260
AMER1_m63413131	AMER1	130	340	632	629
AMER1_p63412977	AMER1	424	215	1500	1028
AMER1_p63413004	AMER1	467	503	1918	1353
AMER1_p63413010	AMER1	234	354	1199	1739
AMER1_p63413022	AMER1	616	691	1603	1962
AMER1_p63413058	AMER1	735	414	1233	2346
AMER1_p63413097	AMER1	396	424	1394	668
AMHR2_m53817754	AMHR2	288	537	923	786
AMHR2_m53818078	AMHR2	1578	839	2663	3685
AMHR2_m53818172	AMHR2	819	342	1083	975
AMHR2_m53818183	AMHR2	806	997	3433	3285
AMHR2_m53818189	AMHR2	1341	925	2474	2318
AMHR2_p53817703	AMHR2	617	566	1530	1810
AMHR2_p53817711	AMHR2	995	496	1965	2172
AMHR2_p53817741	AMHR2	351	550	1392	615
AMHR2_p53818084	AMHR2	611	534	1552	2533
AMHR2_p53818136	AMHR2	783	589	1770	1448
AMIGO2_m47472672	AMIGO2	742	586	1801	2327
AMIGO2_m47472681	AMIGO2	166	333	1123	780
AMIGO2_m47472687	AMIGO2	504	609	1289	1111
AMIGO2_m47472724	AMIGO2	524	522	1427	1794
AMIGO2_m47472732	AMIGO2	289	190	798	426
AMIGO2_m47472750	AMIGO2	186	109	906	275
AMIGO2_p47472620	AMIGO2	1236	932	3140	2281
AMIGO2_p47472635	AMIGO2	628	723	2637	1356
AMIGO2_p47472711	AMIGO2	181	62	402	264
AMIGO2_p47472734	AMIGO2	701	574	1499	1433
AMOTL1_m94501676	AMOTL1	670	690	1807	1621
AMOTL1_m94501716	AMOTL1	212	76	236	565
AMOTL1_m94528202	AMOTL1	260	171	524	498
AMOTL1_m94528246	AMOTL1	575	490	1067	2498
AMOTL1_p94501663	AMOTL1	532	436	1260	932
AMOTL1_p94501678	AMOTL1	853	1069	1964	1660
AMOTL1_p94501704	AMOTL1	699	265	1264	2056
AMOTL1_p94528248	AMOTL1	134	80	156	70
AMOTL1_p94528270	AMOTL1	137	355	702	990
AMOTL1_p94528276	AMOTL1	449	742	1254	2269
AMOT_m112058587	AMOT	634	467	1253	2306
AMOT_m112058602	AMOT	1140	632	1939	2380
AMOT_m112058619	AMOT	394	420	616	1180
AMOT_m112058633	AMOT	441	240	441	781
AMOT_m112058668	AMOT	442	227	1335	656
AMOT_p112058635	AMOT	168	241	281	560
AMOT_p112058653	AMOT	34	54	294	138
AMOT_p112058660	AMOT	465	383	2748	1780
AMOT_p112058708	AMOT	645	518	972	1968
AMOT_p112058724	AMOT	1502	970	2601	2719
ANAPC10_m145916742	ANAPC10	771	696	1294	942
ANAPC10_m145985725	ANAPC10	457	237	1145	1583
ANAPC10_m145985757	ANAPC10	1349	849	228	318
ANAPC10_m146002813	ANAPC10	722	423	1284	1865
ANAPC10_p145916669	ANAPC10	1134	1121	2564	1120
ANAPC10_p145916692	ANAPC10	226	208	239	357
ANAPC10_p145985716	ANAPC10	478	370	1310	1652
ANAPC10_p146002797	ANAPC10	391	239	1293	710
ANAPC10_p146017191	ANAPC10	321	121	504	520
ANAPC10_p146017219	ANAPC10	580	551	1114	1570
ANAPC11_m79852354	ANAPC11	316	454	1445	1461
ANAPC11_m79852390	ANAPC11	393	574	567	130
ANAPC11_p79852359	ANAPC11	1085	997	1173	369
ANAPC11_p79852364	ANAPC11	871	356	820	276
ANAPC11_p79852372	ANAPC11	566	667	1310	2496
ANAPC11_p79852378	ANAPC11	359	757	1645	746
ANAPC11_p79852401	ANAPC11	555	593	141	41
ANAPC11_p79852411	ANAPC11	876	674	774	167
ANAPC11_p79852425	ANAPC11	686	436	1385	1591
ANAPC11_p79857785	ANAPC11	1544	923	4805	4505
ANAPC13_m134197488	ANAPC13	207	164	422	152
ANAPC13_m134201649	ANAPC13	844	385	1246	904
ANAPC13_m134201667	ANAPC13	854	1103	2538	1143
ANAPC13_m134201692	ANAPC13	1152	724	2748	3420
ANAPC13_m134201712	ANAPC13	261	493	1193	449
ANAPC13_m134201719	ANAPC13	1479	1310	2073	274
ANAPC13_p134197497	ANAPC13	472	292	1550	1231
ANAPC13_p134197519	ANAPC13	717	588	1973	2594
ANAPC13_p134197525	ANAPC13	480	613	1354	1464
ANAPC13_p134201651	ANAPC13	343	306	1505	954
ANAPC15_m71821618	ANAPC15	506	388	1480	299
ANAPC15_m71821636	ANAPC15	691	1016	2061	1903
ANAPC15_m71822204	ANAPC15	590	488	2087	2109
ANAPC15_m71822210	ANAPC15	424	223	289	135
ANAPC15_m71822249	ANAPC15	1304	1116	2493	273
ANAPC15_m71822274	ANAPC15	1008	441	749	446
ANAPC15_p71821597	ANAPC15	108	212	344	233
ANAPC15_p71821624	ANAPC15	323	308	202	576
ANAPC15_p71822232	ANAPC15	172	278	408	296
ANAPC15_p71822283	ANAPC15	692	656	1098	189
ANAPC16_m73983789	ANAPC16	109	51	394	561
ANAPC16_m73992836	ANAPC16	666	551	1584	1250
ANAPC16_p73983681	ANAPC16	502	130	604	589
ANAPC16_p73983708	ANAPC16	708	382	2348	2314
ANAPC16_p73983714	ANAPC16	266	301	1292	1724
ANAPC16_p73983792	ANAPC16	727	765	2097	2549
ANAPC16_p73992752	ANAPC16	623	405	1084	2108
ANAPC16_p73992786	ANAPC16	454	368	1325	1890
ANAPC16_p73992800	ANAPC16	402	727	3039	2353
ANAPC16_p73992828	ANAPC16	878	1213	3532	3632
ANAPC1_m112596027	ANAPC1	1103	579	3152	3947
ANAPC1_m112601025	ANAPC1	583	461	1358	1112
ANAPC1_m112605303	ANAPC1	935	242	800	2309
ANAPC1_m112620052	ANAPC1	156	78	414	155
ANAPC1_m112638359	ANAPC1	1052	676	1324	806
ANAPC1_p112592394	ANAPC1	105	157	544	1309
ANAPC1_p112615868	ANAPC1	536	451	1519	747
ANAPC1_p112621329	ANAPC1	546	141	407	459
ANAPC1_p112621341	ANAPC1	616	467	1473	1395
ANAPC1_p112625646	ANAPC1	988	1237	3442	2808
ANAPC2_m140082874	ANAPC2	333	274	459	1231
ANAPC2_m140082884	ANAPC2	605	241	1571	947
ANAPC2_m140082893	ANAPC2	984	918	2782	2210
ANAPC2_m140082898	ANAPC2	1137	1572	1759	591
ANAPC2_m140082915	ANAPC2	548	743	1198	1537
ANAPC2_m140082920	ANAPC2	36	47	125	0
ANAPC2_m140082932	ANAPC2	584	457	257	235
ANAPC2_m140082958	ANAPC2	1246	725	1038	375
ANAPC2_m140082965	ANAPC2	397	256	134	0
ANAPC2_m140082977	ANAPC2	282	353	83	0
ANAPC4_m25379064	ANAPC4	601	812	761	710
ANAPC4_m25379075	ANAPC4	126	102	439	300
ANAPC4_m25379080	ANAPC4	236	255	62	56
ANAPC4_m25379139	ANAPC4	530	664	228	84
ANAPC4_m25379164	ANAPC4	349	207	1636	635
ANAPC4_p25379066	ANAPC4	330	221	53	0
ANAPC4_p25379090	ANAPC4	359	416	336	51
ANAPC4_p25379122	ANAPC4	729	570	385	48
ANAPC4_p25379151	ANAPC4	535	631	1022	157
ANAPC4_p25379156	ANAPC4	1	127	64	49
ANAPC5_m121783708	ANAPC5	1335	1183	3225	2733
ANAPC5_m121783740	ANAPC5	341	257	779	994
ANAPC5_m121783810	ANAPC5	629	534	1804	1382
ANAPC5_m121784722	ANAPC5	477	415	1007	605
ANAPC5_m121784773	ANAPC5	690	801	1191	471
ANAPC5_m121784779	ANAPC5	679	642	815	863
ANAPC5_m121784790	ANAPC5	301	348	560	500
ANAPC5_p121783762	ANAPC5	405	344	616	1045
ANAPC5_p121783784	ANAPC5	472	288	394	0
ANAPC5_p121784731	ANAPC5	138	476	975	715
ANAPC7_m110841394	ANAPC7	306	832	1778	600
ANAPC7_m110841401	ANAPC7	2035	1780	2845	1245
ANAPC7_m110841410	ANAPC7	1164	726	1313	598
ANAPC7_m110841449	ANAPC7	550	618	1503	1427
ANAPC7_p110834222	ANAPC7	854	334	812	373
ANAPC7_p110841347	ANAPC7	837	725	886	191
ANAPC7_p110841360	ANAPC7	497	417	584	163
ANAPC7_p110841429	ANAPC7	454	263	663	421
ANAPC7_p110841436	ANAPC7	328	403	592	1602
ANAPC7_p110841476	ANAPC7	353	147	407	747
ANGPT2_m6420307	ANGPT2	326	277	1483	391
ANGPT2_m6420341	ANGPT2	409	240	423	837
ANGPT2_m6420352	ANGPT2	1333	1157	4076	4382
ANGPT2_m6420369	ANGPT2	1214	890	3678	2903
ANGPT2_m6420379	ANGPT2	1011	626	1508	1468
ANGPT2_m6420412	ANGPT2	184	163	465	1009
ANGPT2_p6420298	ANGPT2	557	401	727	1628
ANGPT2_p6420314	ANGPT2	654	1082	2822	2112
ANGPT2_p6420325	ANGPT2	547	720	2020	1306
ANGPT2_p6420386	ANGPT2	93	176	1171	344
ANG_m21161782	ANG	921	831	625	929
ANG_m21161790	ANG	195	234	380	417
ANG_m21161808	ANG	378	255	1119	1105
ANG_m21161824	ANG	665	680	1491	2155
ANG_m21161829	ANG	705	501	2424	1697
ANG_p21161710	ANG	137	109	290	321
ANG_p21161716	ANG	335	335	1460	765
ANG_p21161743	ANG	185	298	283	525
ANG_p21161749	ANG	361	405	1786	637
ANG_p21161835	ANG	368	286	496	880
ANK3_m61898739	ANK3	82	246	1675	958
ANK3_m61898760	ANK3	398	386	1087	975
ANK3_m61898791	ANK3	467	546	2997	2297
ANK3_m61898800	ANK3	197	206	962	691
ANK3_m61898807	ANK3	157	119	376	171
ANK3_m61898828	ANK3	565	406	1131	1026
ANK3_p61898745	ANK3	737	609	1387	1401
ANK3_p61898750	ANK3	458	597	1796	1478
ANK3_p61898773	ANK3	672	654	2020	1846
ANK3_p61898781	ANK3	35	19	69	44
ANKHD1_m139781586	ANKHD1	398	586	1008	1011
ANKHD1_m139781599	ANKHD1	149	118	629	675
ANKHD1_m139781708	ANKHD1	191	175	602	233
ANKHD1_p139781546	ANKHD1	1133	712	2043	1327
ANKHD1_p139781552	ANKHD1	483	677	1222	1742
ANKHD1_p139781569	ANKHD1	437	266	941	878
ANKHD1_p139781578	ANKHD1	355	186	442	666
ANKHD1_p139781672	ANKHD1	217	532	1255	2040
ANKHD1_p139781699	ANKHD1	116	376	496	0
ANKHD1_p139781711	ANKHD1	1434	946	2328	2519
ANKK1_m113258621	ANKK1	73	236	750	611
ANKK1_m113258648	ANKK1	734	458	1664	3908
ANKK1_m113258658	ANKK1	620	559	921	1171
ANKK1_m113258686	ANKK1	26	18	784	1330
ANKK1_p113258650	ANKK1	709	518	2684	2276
ANKK1_p113258668	ANKK1	826	1133	3863	3971
ANKK1_p113258675	ANKK1	716	310	1091	1117
ANKK1_p113258689	ANKK1	619	563	2554	3329
ANKK1_p113258698	ANKK1	130	316	1004	638
ANKK1_p113258703	ANKK1	391	216	714	557
ANKLE2_m133338249	ANKLE2	552	421	952	767
ANKLE2_m133338280	ANKLE2	143	334	857	1340
ANKLE2_m133338285	ANKLE2	327	371	512	695
ANKLE2_m133338293	ANKLE2	863	581	809	1571
ANKLE2_m133338300	ANKLE2	0	59	287	47
ANKLE2_m133338320	ANKLE2	587	185	762	953
ANKLE2_m133338328	ANKLE2	764	656	1704	2909
ANKLE2_m133338338	ANKLE2	582	445	833	1551
ANKLE2_m133338368	ANKLE2	608	398	538	1173
ANKLE2_p133338220	ANKLE2	218	243	405	723
ANKRA2_m72858557	ANKRA2	464	518	308	930
ANKRA2_m72858569	ANKRA2	874	577	2205	1490
ANKRA2_m72858580	ANKRA2	415	423	1549	1312
ANKRA2_m72858663	ANKRA2	372	122	438	555
ANKRA2_m72858680	ANKRA2	683	918	2463	3699
ANKRA2_m72858687	ANKRA2	187	196	539	465
ANKRA2_p72858572	ANKRA2	317	297	653	1073
ANKRA2_p72858615	ANKRA2	346	176	1266	667
ANKRA2_p72858628	ANKRA2	510	552	1147	811
ANKRA2_p72858651	ANKRA2	555	622	1260	1060
ANKRD11_m89371685	ANKRD11	1115	1136	2888	2403
ANKRD11_m89371691	ANKRD11	823	564	1393	997
ANKRD11_m89371698	ANKRD11	1817	1237	3220	3731
ANKRD11_m89383349	ANKRD11	879	411	1216	936
ANKRD11_m89383415	ANKRD11	1335	1178	2190	1315
ANKRD11_m89383420	ANKRD11	1123	1218	1948	1103
ANKRD11_p89371653	ANKRD11	439	379	824	643
ANKRD11_p89383357	ANKRD11	218	516	1266	1143
ANKRD11_p89383386	ANKRD11	276	378	1023	1485
ANKRD11_p89383400	ANKRD11	393	164	789	699
ANKRD12_m9182505	ANKRD12	675	405	1274	1196
ANKRD12_m9195664	ANKRD12	202	104	267	915
ANKRD12_m9211587	ANKRD12	850	825	1448	1680
ANKRD12_m9211592	ANKRD12	1357	1195	3013	4293
ANKRD12_p9182471	ANKRD12	42	158	724	555
ANKRD12_p9182487	ANKRD12	210	471	942	1081
ANKRD12_p9195589	ANKRD12	914	341	1842	1515
ANKRD12_p9195674	ANKRD12	747	858	1643	1610
ANKRD12_p9208641	ANKRD12	67	110	541	331
ANKRD12_p9208779	ANKRD12	1012	998	1702	3103
ANKRD17_m74124229	ANKRD17	383	387	538	483
ANKRD17_m74124246	ANKRD17	635	566	965	928
ANKRD17_m74124266	ANKRD17	130	223	855	92
ANKRD17_m74124334	ANKRD17	563	597	1686	1014
ANKRD17_m74124341	ANKRD17	211	298	679	628
ANKRD17_m74124357	ANKRD17	339	291	464	464
ANKRD17_m74124363	ANKRD17	1134	637	345	29
ANKRD17_p74124186	ANKRD17	75	149	557	227
ANKRD17_p74124212	ANKRD17	586	436	1547	845
ANKRD17_p74124220	ANKRD17	341	494	1209	510
ANKRD1_m92678910	ANKRD1	158	61	279	491
ANKRD1_m92679927	ANKRD1	1148	708	3091	3083
ANKRD1_m92679968	ANKRD1	238	79	585	395
ANKRD1_m92680005	ANKRD1	441	519	1202	2866
ANKRD1_m92680081	ANKRD1	708	1167	3001	3986
ANKRD1_m92680088	ANKRD1	328	351	822	932
ANKRD1_m92680100	ANKRD1	459	374	1616	2017
ANKRD1_m92680759	ANKRD1	277	364	631	834
ANKRD1_p92678952	ANKRD1	345	287	1048	865
ANKRD1_p92680037	ANKRD1	404	369	1097	1874
ANKRD23_m97508170	ANKRD23	622	460	837	1789
ANKRD23_m97508182	ANKRD23	247	410	1316	1414
ANKRD23_m97508189	ANKRD23	161	291	401	205
ANKRD23_m97508204	ANKRD23	62	267	708	876
ANKRD23_m97508216	ANKRD23	402	461	504	1119
ANKRD23_m97508227	ANKRD23	694	530	645	1231
ANKRD23_m97508243	ANKRD23	335	309	787	715
ANKRD23_m97509704	ANKRD23	306	125	459	1025
ANKRD23_p97508174	ANKRD23	569	559	1597	1953
ANKRD23_p97509708	ANKRD23	313	729	1833	1648
ANKRD28_m15762614	ANKRD28	839	358	1007	1593
ANKRD28_m15765934	ANKRD28	344	344	1105	825
ANKRD28_m15765977	ANKRD28	1430	718	2515	3734
ANKRD28_m15765997	ANKRD28	434	487	1665	1316
ANKRD28_m15776931	ANKRD28	689	447	1412	1423
ANKRD28_m15776981	ANKRD28	200	226	817	664
ANKRD28_p15762602	ANKRD28	303	426	1139	834
ANKRD28_p15765918	ANKRD28	354	245	496	1200
ANKRD28_p15776913	ANKRD28	553	238	982	655
ANKRD28_p15776985	ANKRD28	884	568	1527	2530
ANKRD30A_m37414905	ANKRD30A	251	79	582	406
ANKRD30A_m37414912	ANKRD30A	56	106	190	144
ANKRD30A_m37414929	ANKRD30A	594	557	951	2554
ANKRD30A_m37418840	ANKRD30A	265	457	1563	370
ANKRD30A_m37418853	ANKRD30A	281	142	756	572
ANKRD30A_m37419146	ANKRD30A	717	584	1892	1951
ANKRD30A_p37414872	ANKRD30A	919	974	1959	2638
ANKRD30A_p37414914	ANKRD30A	309	238	549	967
ANKRD30A_p37418897	ANKRD30A	1037	693	1775	2660
ANKRD30A_p37419128	ANKRD30A	901	690	1683	2399
ANKRD32_m93964532	ANKRD32	463	481	1647	1237
ANKRD32_m93964547	ANKRD32	299	323	2158	1517
ANKRD32_m93966225	ANKRD32	256	205	372	663
ANKRD32_m93966312	ANKRD32	1100	492	1119	1375
ANKRD32_m93966323	ANKRD32	985	721	1857	1914
ANKRD32_p93964503	ANKRD32	320	212	500	1090
ANKRD32_p93966192	ANKRD32	35	107	98	279
ANKRD32_p93966205	ANKRD32	790	505	1869	1113
ANKRD32_p93966264	ANKRD32	267	155	358	547
ANKRD32_p93966350	ANKRD32	115	401	1295	1999
ANKRD34B_m79855712	ANKRD34B	727	636	2099	2233
ANKRD34B_m79855775	ANKRD34B	404	277	901	862
ANKRD34B_m79855809	ANKRD34B	228	65	225	444
ANKRD34B_m79855825	ANKRD34B	472	391	1678	1157
ANKRD34B_m79855830	ANKRD34B	762	662	2316	2440
ANKRD34B_p79855681	ANKRD34B	441	133	999	599
ANKRD34B_p79855715	ANKRD34B	422	403	1795	569
ANKRD34B_p79855753	ANKRD34B	288	280	1212	1028
ANKRD34B_p79855762	ANKRD34B	300	405	1051	1364
ANKRD34B_p79855778	ANKRD34B	115	194	528	892
ANKRD37_m186318356	ANKRD37	602	323	736	1052
ANKRD37_m186318363	ANKRD37	941	639	877	707
ANKRD37_m186318391	ANKRD37	373	511	1262	1319
ANKRD37_p186318067	ANKRD37	450	473	1186	1626
ANKRD37_p186318288	ANKRD37	480	533	1111	1379
ANKRD37_p186318305	ANKRD37	490	253	1029	1140
ANKRD37_p186318312	ANKRD37	0	127	191	122
ANKRD37_p186318372	ANKRD37	310	395	762	750
ANKRD37_p186318378	ANKRD37	756	758	1300	1976
ANKRD37_p186318400	ANKRD37	132	232	997	833
ANKRD42_m82905739	ANKRD42	1093	1346	2257	2265
ANKRD42_p82905697	ANKRD42	855	659	2341	2353
ANKRD42_p82909512	ANKRD42	461	540	1461	2171
ANKRD42_p82909549	ANKRD42	642	455	1775	928
ANKRD42_p82909578	ANKRD42	298	310	968	255
ANKRD42_p82917097	ANKRD42	291	296	761	829
ANKRD42_p82917102	ANKRD42	220	154	330	537
ANKRD42_p82917132	ANKRD42	909	1198	2814	2106
ANKRD42_p82917163	ANKRD42	278	308	843	1492
ANKRD42_p82917185	ANKRD42	1272	453	3067	2045
ANKRD49_m94230080	ANKRD49	292	196	873	659
ANKRD49_m94231243	ANKRD49	191	221	706	1031
ANKRD49_m94231375	ANKRD49	1023	816	3196	3565
ANKRD49_m94231441	ANKRD49	644	487	1178	419
ANKRD49_p94229927	ANKRD49	101	31	510	139
ANKRD49_p94231228	ANKRD49	719	780	775	424
ANKRD49_p94231267	ANKRD49	1222	624	2594	3435
ANKRD49_p94231331	ANKRD49	532	320	1861	1048
ANKRD49_p94231346	ANKRD49	756	690	966	393
ANKRD49_p94231408	ANKRD49	105	174	743	769
ANKRD54_m38240105	ANKRD54	199	174	680	486
ANKRD54_m38240172	ANKRD54	939	1265	1972	2779
ANKRD54_m38240186	ANKRD54	644	305	427	238
ANKRD54_m38240204	ANKRD54	508	713	1472	2212
ANKRD54_m38240230	ANKRD54	690	321	1795	2368
ANKRD54_p38240040	ANKRD54	442	514	1281	2014
ANKRD54_p38240138	ANKRD54	460	722	1181	947
ANKRD54_p38240144	ANKRD54	477	417	481	1035
ANKRD54_p38240178	ANKRD54	489	612	1306	1319
ANKRD54_p38240189	ANKRD54	378	238	945	371
ANKRD6_m90276703	ANKRD6	89	107	805	361
ANKRD6_m90276736	ANKRD6	267	121	881	701
ANKRD6_m90276760	ANKRD6	272	411	1619	1470
ANKRD6_m90305650	ANKRD6	164	168	510	973
ANKRD6_p90276691	ANKRD6	698	635	1458	2455
ANKRD6_p90276751	ANKRD6	992	707	990	2326
ANKRD6_p90276769	ANKRD6	582	346	1426	956
ANKRD6_p90276777	ANKRD6	51	26	167	309
ANKRD6_p90276784	ANKRD6	601	592	1792	1273
ANKRD6_p90276793	ANKRD6	379	423	842	1495
ANKRD7_m117864927	ANKRD7	551	573	444	1201
ANKRD7_m117864934	ANKRD7	157	216	541	346
ANKRD7_m117865018	ANKRD7	89	112	457	471
ANKRD7_m117874491	ANKRD7	455	471	477	1534
ANKRD7_m117874499	ANKRD7	450	385	1177	1870
ANKRD7_m117874504	ANKRD7	601	507	772	1049
ANKRD7_m117874589	ANKRD7	1499	1081	1969	2560
ANKRD7_p117864913	ANKRD7	1040	526	1712	1426
ANKRD7_p117864968	ANKRD7	470	280	817	1218
ANKRD7_p117865027	ANKRD7	581	222	968	2042
ANKS1A_m34857226	ANKS1A	160	147	162	106
ANKS1A_m34857366	ANKS1A	778	675	1461	2548
ANKS1A_p34857184	ANKS1A	722	297	535	253
ANKS1A_p34857197	ANKS1A	549	675	2806	1891
ANKS1A_p34857230	ANKS1A	348	590	1066	785
ANKS1A_p34857237	ANKS1A	398	266	765	838
ANKS1A_p34857248	ANKS1A	1226	853	2100	3255
ANKS1A_p34857254	ANKS1A	513	393	1003	643
ANKS1A_p34857357	ANKS1A	361	257	310	1031
ANKS1A_p34935004	ANKS1A	219	254	866	749
ANKS1B_m99174925	ANKS1B	436	210	251	638
ANKS1B_m99174959	ANKS1B	130	115	621	807
ANKS1B_m99175905	ANKS1B	513	487	1063	1919
ANKS1B_p99174931	ANKS1B	393	270	779	1216
ANKS1B_p99175896	ANKS1B	635	601	1079	1814
ANKS1B_p99194776	ANKS1B	483	284	1309	1069
ANKS1B_p99194817	ANKS1B	501	673	1583	1935
ANKS1B_p99194841	ANKS1B	678	705	1815	3151
ANKS1B_p99194852	ANKS1B	439	258	1214	564
ANKS1B_p99194858	ANKS1B	214	164	1523	632
ANLN_m36435893	ANLN	331	251	241	245
ANLN_m36435899	ANLN	146	59	418	87
ANLN_m36435937	ANLN	1238	1248	2305	1384
ANLN_m36435949	ANLN	1375	1397	592	1523
ANLN_m36435985	ANLN	226	190	471	851
ANLN_m36436013	ANLN	122	215	393	83
ANLN_p36435861	ANLN	466	407	1065	588
ANLN_p36435878	ANLN	600	667	1461	1653
ANLN_p36435929	ANLN	704	555	517	421
ANLN_p36438739	ANLN	614	250	1631	1228
ANO2_m6031813	ANO2	267	264	634	823
ANO2_m6031825	ANO2	456	445	1624	1847
ANO2_m6031870	ANO2	689	315	1354	1090
ANO2_m6031914	ANO2	519	267	993	1264
ANO2_p6031804	ANO2	366	348	852	1190
ANO2_p6031815	ANO2	503	404	946	763
ANO2_p6031834	ANO2	638	984	1643	2851
ANO2_p6031878	ANO2	208	201	168	828
ANO2_p6031919	ANO2	277	351	944	2168
ANO2_p6031924	ANO2	343	299	805	652
ANO7_m242128077	ANO7	922	1063	1195	2193
ANO7_m242128082	ANO7	655	353	929	1690
ANO7_m242128089	ANO7	822	693	799	697
ANO7_m242128115	ANO7	720	472	1604	1170
ANO7_m242128144	ANO7	462	326	656	896
ANO7_p242128013	ANO7	1041	1067	2553	1977
ANO7_p242128027	ANO7	375	345	1392	1738
ANO7_p242128032	ANO7	666	435	1509	1825
ANO7_p242128100	ANO7	209	346	682	968
ANO7_p242128117	ANO7	503	603	1749	570
ANP32A_m69079753	ANP32A	1093	934	1917	1646
ANP32A_m69079791	ANP32A	232	98	694	373
ANP32A_m69079847	ANP32A	1175	815	2089	968
ANP32A_m69080110	ANP32A	197	26	20	393
ANP32A_m69080157	ANP32A	325	369	1385	556
ANP32A_m69080242	ANP32A	429	496	879	1136
ANP32A_p69076821	ANP32A	421	491	889	2127
ANP32A_p69080126	ANP32A	684	451	1484	1607
ANP32A_p69080131	ANP32A	614	756	1544	1882
ANP32A_p69113021	ANP32A	544	347	1014	1071
ANP32B_m100745884	ANP32B	466	259	842	822
ANP32B_m100756998	ANP32B	284	331	823	942
ANP32B_m100760949	ANP32B	691	443	2225	1695
ANP32B_m100767297	ANP32B	719	761	1599	1496
ANP32B_m100767348	ANP32B	253	220	763	705
ANP32B_m100767376	ANP32B	324	518	2030	1130
ANP32B_p100756908	ANP32B	517	434	2015	1683
ANP32B_p100760938	ANP32B	850	679	2269	1427
ANP32B_p100767379	ANP32B	613	628	1445	1195
ANP32B_p100767403	ANP32B	1114	1136	925	412
ANP32E_m150201446	ANP32E	337	321	1269	2032
ANP32E_m150201460	ANP32E	245	209	767	514
ANP32E_m150201515	ANP32E	615	600	1420	738
ANP32E_m150204144	ANP32E	769	504	942	1718
ANP32E_m150204149	ANP32E	645	521	653	1049
ANP32E_m150204164	ANP32E	532	485	1130	450
ANP32E_p150201494	ANP32E	338	174	719	760
ANP32E_p150201518	ANP32E	164	164	219	992
ANP32E_p150204115	ANP32E	119	432	319	885
ANP32E_p150204122	ANP32E	90	69	381	429
ANXA11_m81930562	ANXA11	537	270	830	1906
ANXA11_m81930589	ANXA11	641	555	2021	1036
ANXA11_m81930659	ANXA11	356	395	1935	1072
ANXA11_m81932564	ANXA11	206	215	1119	1224
ANXA11_m81932606	ANXA11	655	580	1251	1990
ANXA11_p81930597	ANXA11	920	753	1923	866
ANXA11_p81930624	ANXA11	725	650	1467	1787
ANXA11_p81932552	ANXA11	365	231	1146	1093
ANXA11_p81932567	ANXA11	424	192	957	887
ANXA11_p81932596	ANXA11	371	226	788	283
ANXA1_m75773474	ANXA1	669	447	1485	1712
ANXA1_m75773629	ANXA1	397	585	1817	3094
ANXA1_m75773658	ANXA1	1059	1164	3166	2987
ANXA1_m75773668	ANXA1	1931	1124	4289	3806
ANXA1_m75773676	ANXA1	1214	922	2687	2549
ANXA1_p75773459	ANXA1	0	102	133	251
ANXA1_p75773464	ANXA1	541	303	1222	1447
ANXA1_p75773610	ANXA1	451	469	1773	1582
ANXA1_p75773619	ANXA1	594	490	1590	1840
[truncated: 71,152 more rows]

## Sheet: melanoma dataset
sgRNA	Gene	plasmid	D7_R1	D7_R2	D14_R1	D14_R2	PLX7_R1	PLX7_R2	PLX14_R1	PLX14_R2
s_1	A1BG	78	139	182	79	82	314	114	56	36
s_10	A2M	141	460	512	417	494	540	422	164	186
s_100	AATK	208	587	486	345	385	713	372	158	116
s_1000	ADAM33	143	452	441	327	224	573	296	159	256
s_10000	CCM2	44	135	154	62	108	217	76	110	254
s_10001	CCM2	604	1528	1613	877	1202	2629	1325	1197	1348
s_10002	CCM2	390	1058	1133	704	738	1735	831	558	817
s_10003	CCM2	591	1686	1727	936	1141	2661	1359	1438	1980
s_10004	CCM2	549	1550	1464	772	1259	1808	1053	347	454
s_10005	CCNA1	267	718	687	245	549	782	410	108	136
s_10006	CCNA1	561	983	1041	611	835	1507	697	559	681
s_10007	CCNA1	571	1610	1610	753	1277	1927	996	604	726
s_10008	CCNA1	578	1923	1949	917	1409	2902	1348	630	769
s_10009	CCNA2	130	180	154	106	138	401	152	55	108
s_1001	ADAM7	125	308	341	178	284	514	245	184	215
s_10010	CCNA2	64	31	32	10	24	56	43	8	4
s_10011	CCNA2	32	27	20	11	8	59	28	10	20
s_10012	CCNA2	36	64	54	37	18	110	34	18	52
s_10013	CCNA2	110	85	82	35	69	110	112	23	14
s_10014	CCNB1	85	80	95	118	152	138	80	20	26
s_10015	CCNB1	121	270	271	107	162	271	184	84	79
s_10016	CCNB1	60	112	157	81	80	198	113	52	69
s_10017	CCNB1IP1	100	130	108	91	93	111	63	16	3
s_10018	CCNB1IP1	63	50	87	38	64	98	27	20	38
s_10019	CCNB1IP1	20	21	22	8	8	28	18	22	13
s_1002	ADAM7	73	188	170	130	91	238	137	15	39
s_10020	CCNB1IP1	26	67	90	54	18	122	23	3	16
s_10021	CCNB2	75	118	107	34	123	174	90	73	80
s_10022	CCNB2	135	260	252	99	257	317	200	52	42
s_10023	CCNB2	5	6	1	0	6	7	3	0	14
s_10024	CCNB3	105	412	363	252	268	518	248	62	32
s_10025	CCNB3	196	509	448	344	355	658	324	112	129
s_10026	CCNC	64	125	82	60	72	156	79	10	16
s_10027	CCNC	407	1482	1656	778	1145	3028	1556	4246	5118
s_10028	CCNC	53	147	159	47	178	376	177	811	819
s_10029	CCNC	47	184	104	138	65	181	66	30	22
s_1003	ADAM7	87	149	133	69	82	213	72	5	26
s_10030	CCNC	123	276	245	136	89	724	313	1360	1501
s_10031	CCND1	25	119	65	84	26	83	77	57	40
s_10032	CCND1	53	48	24	34	3	49	34	8	14
s_10033	CCND1	188	460	541	200	323	572	330	112	117
s_10034	CCND1	108	146	164	43	40	254	96	32	49
s_10035	CCND2	46	108	134	60	100	100	61	15	1
s_10036	CCND2	104	139	175	117	187	291	121	50	28
s_10037	CCND2	79	208	197	136	160	240	130	128	102
s_10038	CCND3	16	48	55	25	30	66	37	13	9
s_10039	CCND3	328	436	505	259	357	640	262	60	122
s_1004	ADAM7	110	153	158	62	79	266	106	20	53
s_10040	CCND3	50	127	85	129	97	209	80	47	31
s_10041	CCND3	387	854	995	582	773	1318	624	300	334
s_10042	CCND3	113	143	149	111	82	231	112	26	33
s_10043	CCND3	98	217	203	80	146	310	161	195	196
s_10044	CCND3	40	91	112	63	97	325	153	100	70
s_10045	CCNDBP1	108	131	133	76	154	414	169	138	45
s_10046	CCNDBP1	153	550	430	465	309	645	334	160	220
s_10047	CCNDBP1	105	251	248	180	176	413	209	169	196
s_10048	CCNDBP1	55	138	63	61	26	95	61	23	65
s_10049	CCNE1	68	128	174	67	108	186	80	32	42
s_1005	ADAM8	117	372	349	261	171	554	285	165	225
s_10050	CCNE1	69	218	113	99	86	218	88	39	19
s_10051	CCNE1	121	286	242	195	190	330	207	87	53
s_10052	CCNE2	36	98	87	34	65	120	52	36	83
s_10053	CCNE2	29	82	83	35	68	160	69	57	94
s_10054	CCNE2	35	124	155	90	154	180	94	26	16
s_10055	CCNE2	115	412	375	255	257	461	243	101	193
s_10056	CCNF	61	99	129	28	65	187	76	9	2
s_10057	CCNF	135	445	441	227	251	556	276	122	162
s_10058	CCNF	29	4	21	0	10	19	14	1	0
s_10059	CCNF	30	154	181	49	89	168	73	18	9
s_1006	ADAM8	237	904	926	460	550	1190	525	228	231
s_10060	CCNG1	64	111	118	117	88	127	78	3	32
s_10061	CCNG1	23	40	42	36	51	78	54	41	45
s_10062	CCNG1	89	379	365	250	275	502	281	270	311
s_10063	CCNG1	81	64	35	9	24	51	43	2	3
s_10064	CCNG2	89	234	260	175	162	268	132	26	48
s_10065	CCNG2	74	168	128	112	96	175	123	48	55
s_10066	CCNG2	57	122	130	72	79	190	97	19	24
s_10067	CCNG2	43	64	80	45	60	116	86	177	226
s_10068	CCNH	126	99	138	52	217	161	82	28	23
s_10069	CCNH	114	63	61	32	49	80	61	4	32
s_1007	ADAM8	184	610	547	334	401	932	385	231	279
s_10070	CCNH	119	39	36	32	7	107	49	30	52
s_10071	CCNI	96	253	220	134	187	332	151	46	75
s_10072	CCNI	51	91	90	71	36	139	83	39	53
s_10073	CCNI	70	126	130	86	152	258	98	97	128
s_10074	CCNI2	118	226	211	65	182	221	114	48	52
s_10075	CCNI2	236	657	621	424	559	1058	430	259	307
s_10076	CCNI2	102	302	198	177	143	357	155	172	210
s_10077	CCNI2	109	298	274	124	159	315	219	96	124
s_10078	CCNJ	300	273	325	171	247	363	224	81	88
s_10079	CCNJ	151	110	103	72	37	167	61	52	71
s_1008	ADAM8	140	260	250	223	158	183	141	36	19
s_10080	CCNJ	284	762	747	525	484	956	510	236	219
s_10081	CCNJL	132	162	249	116	78	189	101	24	17
s_10082	CCNJL	93	331	345	147	248	293	216	175	155
s_10083	CCNJL	22	73	41	4	55	70	22	10	13
s_10084	CCNJL	79	295	274	169	213	346	209	124	170
s_10085	CCNK	112	158	256	45	88	289	183	58	91
s_10086	CCNK	52	115	109	90	89	166	87	24	28
s_10087	CCNK	116	20	24	15	1	17	21	2	6
s_10088	CCNK	44	116	83	49	49	155	84	46	94
s_10089	CCNL1	91	115	162	21	66	223	131	32	17
s_1009	ADAM9	214	548	476	355	388	647	404	206	243
s_10090	CCNL1	100	146	175	44	45	234	106	57	29
s_10091	CCNL1	21	108	115	81	80	121	57	9	5
s_10092	CCNL2	61	126	186	47	37	135	90	21	34
s_10093	CCNL2	41	44	74	18	39	75	32	13	11
s_10094	CCNL2	83	311	264	192	245	385	197	80	132
s_10095	CCNL2	94	295	238	190	229	534	241	343	510
s_10096	CCNL2	121	610	537	368	534	653	340	193	220
s_10097	CCNL2	79	267	225	48	195	361	109	32	52
s_10098	CCNL2	169	722	683	359	583	957	493	325	362
s_10099	CCNL2	114	153	193	89	99	214	126	20	18
s_101	AATK	406	931	998	528	709	1193	651	262	202
s_1010	ADAM9	104	80	68	68	84	152	61	17	17
s_10100	CCNO	38	101	119	91	102	120	74	72	93
s_10101	CCNO	27	79	129	61	108	128	104	20	13
s_10102	CCNO	78	337	230	188	157	304	161	93	92
s_10103	CCNO	125	234	273	107	201	347	202	84	60
s_10104	CCNO	61	171	198	108	159	227	104	13	5
s_10105	CCNO	93	224	167	63	162	340	131	60	46
s_10106	CCNT1	144	295	343	173	214	558	274	119	174
s_10107	CCNT1	49	56	62	26	88	111	57	13	16
s_10108	CCNT1	152	254	237	90	132	368	171	43	26
s_10109	CCNT1	32	56	84	14	82	144	77	68	42
s_1011	ADAM9	83	95	77	27	45	95	42	20	42
s_10110	CCNT2	161	164	178	92	183	196	156	135	170
s_10111	CCNT2	290	737	663	399	421	1029	551	345	324
s_10112	CCNT2	283	650	675	365	521	967	539	674	760
s_10113	CCNY	76	255	184	109	155	337	129	40	43
s_10114	CCNY	158	355	323	152	262	517	219	111	164
s_10115	CCNY	177	238	269	107	155	458	271	354	232
s_10116	CCNY	446	1499	1224	781	1022	2012	992	560	631
s_10117	CCNYL1	171	268	247	154	199	527	197	176	262
s_10118	CCNYL1	71	43	48	40	41	58	36	3	3
s_10119	CCP110	221	644	774	495	573	946	536	158	231
s_1012	ADAM9	173	442	457	303	302	656	362	406	415
s_10120	CCP110	252	517	585	305	395	852	386	237	292
s_10121	CCP110	135	222	209	179	148	379	148	143	134
s_10122	CCPG1	581	3095	3171	1682	2467	4326	2176	994	1248
s_10123	CCPG1	255	635	683	395	527	825	373	172	204
s_10124	CCPG1	223	277	315	159	286	464	191	65	85
s_10125	CCR1	67	177	144	83	115	245	124	42	23
s_10126	CCR1	45	115	142	112	101	592	254	1077	904
s_10127	CCR1	29	179	175	88	181	237	182	72	71
s_10128	CCR10	57	96	125	81	84	118	36	9	4
s_10129	CCR10	11	23	28	0	23	42	13	6	5
s_1013	ADAMDEC1	203	598	754	506	391	877	430	162	261
s_10130	CCR2	175	313	406	222	312	560	332	285	196
s_10131	CCR2	181	435	310	276	392	741	350	334	303
s_10132	CCR2	77	273	264	121	287	319	150	51	44
s_10133	CCR2	130	474	514	148	398	657	313	120	117
s_10134	CCR3	225	447	511	353	359	650	337	159	158
s_10135	CCR3	226	484	528	306	342	671	298	137	205
s_10136	CCR3	89	135	167	68	129	200	122	11	27
s_10137	CCR3	184	797	769	519	499	1003	480	278	246
s_10138	CCR4	162	423	533	271	434	552	328	75	79
s_10139	CCR4	231	312	507	149	365	656	354	206	235
s_1014	ADAMDEC1	147	334	365	200	240	482	262	110	159
s_10140	CCR4	5	19	38	17	27	45	27	16	6
s_10143	CCR7	82	158	218	92	152	235	104	42	54
s_10144	CCR7	73	57	80	37	66	140	79	21	12
s_10145	CCR8	116	329	298	212	243	400	218	112	141
s_10146	CCR8	199	635	673	312	557	886	513	229	269
s_10147	CCR8	142	402	514	242	309	547	264	59	93
s_10148	CCR9	343	820	911	493	709	1454	747	703	736
s_10149	CCR9	189	312	336	182	260	442	254	305	233
s_1015	ADAMDEC1	187	413	388	200	385	761	350	223	328
s_10150	CCR9	187	670	676	475	601	807	457	151	181
s_10151	CCR9	90	274	267	211	210	416	177	94	67
s_10152	CCRL1	68	126	140	66	187	164	94	154	179
s_10153	CCRL1	130	369	350	155	268	336	201	122	166
s_10154	CCRL1	106	275	280	91	149	508	302	1132	1004
s_10155	CCRL2	24	17	22	27	23	25	5	3	0
s_10156	CCRL2	93	230	194	97	110	270	121	36	20
s_10157	CCRL2	82	181	139	86	88	163	97	75	106
s_10158	CCRN4L	20	70	50	24	27	75	44	9	8
s_10159	CCRN4L	40	157	173	32	54	304	141	90	120
s_1016	ADAMDEC1	69	82	55	46	47	121	35	9	12
s_10160	CCRN4L	110	281	237	197	217	380	180	247	195
s_10161	CCRN4L	175	370	389	170	416	557	300	190	303
s_10162	CCRN4L	62	146	168	90	190	204	121	62	63
s_10163	CCS	151	180	151	121	189	290	76	44	70
s_10164	CCS	59	171	168	107	126	211	137	40	51
s_10165	CCS	102	291	339	133	278	403	213	100	29
s_10166	CCSAP	29	66	51	26	48	127	60	43	47
s_10167	CCSAP	141	508	572	297	408	900	449	635	502
s_10168	CCSAP	315	601	656	337	458	748	412	143	194
s_10169	CCSAP	95	197	189	121	156	252	138	20	36
s_1017	ADAMDEC1	86	221	229	132	186	333	215	91	157
s_10170	CCSAP	107	511	438	294	399	728	440	421	448
s_10171	CCSAP	69	176	139	87	92	194	84	64	84
s_10172	CCT2	60	15	21	11	12	21	10	0	1
s_10173	CCT2	77	66	38	17	23	46	28	12	28
s_10174	CCT2	51	98	56	122	55	101	84	9	30
s_10175	CCT2	169	338	381	260	245	450	238	151	153
s_10176	CCT3	169	452	388	277	412	576	278	95	116
s_10177	CCT3	44	75	60	12	26	99	36	203	419
s_10178	CCT3	195	213	201	54	103	369	173	118	111
s_10179	CCT3	58	25	27	11	12	72	39	15	3
s_1018	ADAMDEC1	143	451	358	177	243	557	251	164	223
s_10180	CCT3	223	378	415	149	283	579	293	694	715
s_10181	CCT3	25	78	71	30	75	151	42	14	13
s_10182	CCT3	176	558	604	347	596	864	428	159	280
s_10183	CCT3	212	185	260	104	267	427	188	61	65
s_10184	CCT4	133	15	39	16	35	35	21	9	17
s_10185	CCT4	373	604	716	353	523	872	464	226	168
s_10186	CCT4	49	63	55	23	50	76	49	15	11
s_10187	CCT5	62	20	47	14	49	108	24	13	7
s_10188	CCT5	28	28	23	27	17	24	13	2	1
s_10189	CCT5	114	190	188	98	146	282	119	209	245
s_1019	ADAMDEC1	127	241	261	89	165	324	137	105	112
s_10190	CCT5	78	92	81	66	173	316	72	38	46
s_10191	CCT6A	109	128	122	57	70	217	113	128	185
s_10192	CCT6A	269	258	287	92	122	386	223	115	70
s_10193	CCT6A	44	107	149	36	87	206	84	60	77
s_10194	CCT6B	246	748	699	523	646	1086	523	209	180
s_10195	CCT6B	137	388	406	242	262	686	384	1215	1600
s_10196	CCT6B	194	252	266	148	192	355	209	121	127
s_10197	CCT7	248	1000	1100	584	701	1512	742	268	372
s_10198	CCT7	410	1225	1226	661	1107	1799	898	620	753
s_10199	CCT7	583	680	804	289	430	1342	598	221	337
s_102	AATK	281	529	530	253	396	725	392	140	226
s_1020	ADAMTS1	156	251	255	165	217	497	280	138	94
s_10200	CCT7	589	1008	974	442	695	1736	859	455	555
s_10201	CCT8	97	104	96	59	79	234	129	188	211
s_10202	CCT8	41	36	28	14	6	103	70	119	111
s_10203	CCT8L2	71	201	260	106	150	240	122	34	23
s_10204	CCT8L2	90	180	212	147	147	433	208	328	429
s_10205	CD101	160	464	391	283	260	664	336	82	94
s_10206	CD101	92	278	192	116	120	239	174	46	30
s_10207	CD101	21	61	67	57	64	44	47	20	49
s_10208	CD101	52	30	48	15	28	72	35	80	142
s_10209	CD101	63	94	116	42	49	123	94	33	54
s_1021	ADAMTS1	163	430	427	291	392	431	185	58	74
s_10210	CD101	47	68	109	68	83	162	68	12	26
s_10211	CD109	113	138	159	80	99	174	122	107	152
s_10212	CD109	200	420	407	297	297	699	353	63	127
s_10213	CD109	53	107	121	40	138	223	97	76	53
s_10214	CD109	238	608	506	381	442	727	304	68	90
s_10215	CD14	48	102	115	62	79	141	92	57	58
s_10216	CD14	137	378	404	260	329	609	278	136	210
s_10217	CD151	74	101	133	48	63	156	107	36	66
s_10218	CD151	9	22	46	26	9	83	39	85	150
s_10219	CD160	140	307	355	118	163	521	227	87	82
s_1022	ADAMTS1	146	532	504	316	465	864	416	274	273
s_10220	CD160	143	454	447	205	332	649	340	175	248
s_10221	CD160	58	140	239	141	223	294	207	79	99
s_10222	CD160	76	152	180	86	147	213	127	110	128
s_10223	CD160	27	22	35	12	8	44	22	9	1
s_10224	CD163	161	408	369	173	245	450	247	54	61
s_10225	CD163	148	396	361	197	214	429	222	163	183
s_10226	CD163	113	238	218	93	119	245	150	19	30
s_10227	CD163	348	574	650	429	543	679	376	265	208
s_10228	CD163L1	25	52	54	37	64	99	50	9	6
s_10229	CD163L1	135	295	383	278	245	357	203	51	62
s_1023	ADAMTS10	80	216	261	59	180	250	149	21	53
s_10230	CD163L1	99	285	312	263	242	466	268	245	292
s_10231	CD163L1	112	343	467	188	388	514	240	36	85
s_10232	CD164	488	1339	1405	892	974	1758	904	505	707
s_10233	CD164	73	165	156	98	153	211	110	73	61
s_10234	CD164L2	156	632	500	280	382	774	350	141	163
s_10235	CD164L2	82	298	309	175	274	494	200	76	104
s_10236	CD164L2	58	100	121	54	79	137	93	48	74
s_10237	CD164L2	77	268	315	126	235	456	197	147	174
s_10238	CD164L2	43	177	146	96	69	166	86	22	45
s_10239	CD180	51	112	113	56	96	132	86	23	28
s_1024	ADAMTS10	254	170	274	88	322	490	265	377	425
s_10240	CD180	10	17	25	12	11	69	34	101	172
s_10241	CD180	139	414	397	275	312	557	287	73	178
s_10242	CD19	111	275	217	128	193	265	115	25	30
s_10243	CD19	95	138	199	88	57	203	100	45	53
s_10244	CD19	288	1109	861	746	822	1486	726	364	501
s_10245	CD19	305	991	941	710	683	1491	688	2250	2448
s_10246	CD1A	49	62	71	13	66	74	44	10	17
s_10247	CD1A	227	468	466	256	284	549	308	442	536
s_10248	CD1A	119	248	293	157	233	339	145	63	54
s_10249	CD1A	83	162	165	108	151	203	123	39	32
s_1025	ADAMTS10	159	425	356	137	281	438	281	152	152
s_10250	CD1A	104	191	182	173	140	270	162	48	74
s_10251	CD1B	67	149	202	154	93	241	147	55	34
s_10252	CD1B	83	216	211	142	215	277	180	87	109
s_10253	CD1B	108	157	193	115	116	332	94	23	22
s_10254	CD1B	75	245	231	172	279	344	164	89	109
s_10255	CD1B	75	51	40	48	27	20	10	5	16
s_10256	CD1B	212	319	435	134	322	584	232	120	174
s_10257	CD1C	198	812	839	489	761	1135	534	165	187
s_10258	CD1C	101	136	155	89	113	184	58	82	95
s_10259	CD1C	126	377	410	225	341	562	248	63	87
s_1026	ADAMTS10	83	119	105	73	133	301	123	380	549
s_10260	CD1C	76	221	242	82	196	287	164	59	30
s_10261	CD1C	23	39	58	24	21	47	26	13	32
s_10262	CD1D	58	96	117	83	44	183	134	52	65
s_10263	CD1D	81	131	122	92	78	174	105	103	133
s_10264	CD1D	49	160	168	78	147	210	100	31	22
s_10265	CD1E	2	31	52	16	77	69	24	5	2
s_10266	CD1E	1055	1400	1579	848	1266	2106	986	630	728
s_10267	CD1E	31	45	36	3	0	48	23	5	12
s_10268	CD1E	289	734	723	413	402	848	364	182	213
s_10269	CD1E	17	20	31	20	54	63	20	4	3
s_1027	ADAMTS12	103	281	303	81	158	232	181	27	47
s_10271	CD1E	82	162	143	54	79	157	113	26	17
s_10272	CD1E	206	365	354	234	345	589	286	124	178
s_10273	CD1E	365	893	890	512	719	1338	678	478	678
s_10274	CD1E	92	176	246	72	193	234	153	77	92
s_10275	CD1E	1405	2061	2116	1224	1795	2780	1348	630	782
s_10276	CD1E	30	501	474	269	288	914	190	184	141
s_10277	CD1E	82	307	247	123	183	415	202	123	115
s_10278	CD1E	109	314	302	223	259	407	196	60	83
s_10279	CD1E	85	161	158	162	79	237	104	31	33
s_1028	ADAMTS12	70	241	231	181	153	443	250	374	350
s_10280	CD1E	301	795	633	535	583	1040	478	487	730
s_10282	CD2	41	54	67	27	29	68	36	32	42
s_10283	CD2	43	77	48	50	10	63	24	6	31
s_10284	CD2	46	53	85	9	77	75	41	3	6
s_10285	CD2	97	176	175	147	128	309	193	265	296
s_10286	CD200	37	54	97	25	48	95	62	41	11
s_10287	CD200	119	329	401	220	287	560	290	179	161
s_10288	CD200	83	265	175	122	226	245	91	20	12
s_10289	CD200	24	36	68	10	63	214	84	1971	2444
s_1029	ADAMTS12	70	143	221	109	211	221	80	38	30
s_10290	CD200	13	46	31	52	36	41	24	2	1
s_10291	CD200	270	525	563	357	337	793	362	369	374
s_10292	CD200R1	299	833	774	437	510	1046	511	312	343
s_10293	CD200R1	227	623	582	267	518	686	383	213	123
s_10294	CD200R1	46	114	108	42	106	159	107	48	38
s_10295	CD200R1	386	614	593	289	298	897	487	279	280
s_10296	CD200R1	49	51	64	13	31	84	49	73	113
s_10297	CD200R1	286	591	667	345	527	849	481	220	230
s_10298	CD200R1	106	435	437	240	385	558	267	191	324
s_10299	CD200R1L	89	219	212	157	109	288	154	26	36
s_103	ABAT	116	263	222	177	177	278	131	54	34
s_1030	ADAMTS12	53	165	182	119	128	228	88	38	45
s_10300	CD200R1L	166	411	401	307	327	646	325	289	302
s_10301	CD200R1L	158	315	261	185	197	338	170	121	184
s_10302	CD200R1L	123	372	379	220	240	686	289	336	304
s_10303	CD200R1L	72	115	90	49	104	169	77	34	51
s_10304	CD209	60	101	154	91	60	86	66	9	24
s_10305	CD209	383	1175	1256	881	989	1772	868	539	861
s_10306	CD209	387	843	936	509	625	1105	620	207	265
s_10307	CD209	190	292	345	218	259	447	220	105	129
s_10308	CD22	697	1342	1274	842	979	1640	849	681	651
s_10309	CD22	545	1392	1425	872	1445	1902	955	717	872
s_1031	ADAMTS12	48	115	119	91	142	181	123	32	47
s_10310	CD22	294	398	517	135	313	556	275	71	94
s_10311	CD22	471	1166	1094	624	853	1587	939	645	641
s_10312	CD226	125	252	213	136	216	282	202	185	203
s_10313	CD226	146	423	410	100	238	522	311	132	88
s_10314	CD226	45	118	98	86	58	104	55	6	4
s_10315	CD226	83	172	207	116	176	293	114	39	67
s_10316	CD244	165	227	268	143	189	363	158	76	70
s_10317	CD244	348	595	664	288	431	805	433	194	215
s_10318	CD244	516	1607	1589	843	1143	1978	958	487	727
s_10319	CD244	218	503	566	281	482	783	314	194	98
s_1032	ADAMTS13	300	910	948	704	874	1439	615	343	456
s_10320	CD247	111	139	112	49	98	177	79	13	17
s_10321	CD247	109	311	315	196	194	426	278	319	462
s_10322	CD247	311	700	731	442	540	1033	515	260	184
s_10323	CD247	230	502	532	370	391	745	359	212	186
s_10324	CD248	120	244	316	82	245	378	215	59	55
s_10325	CD248	55	143	140	85	110	322	102	477	1121
s_10326	CD27	167	466	588	270	447	713	430	220	193
s_10327	CD27	191	392	433	371	357	682	317	125	135
s_10328	CD27	69	107	143	77	142	116	81	12	6
s_10329	CD27	54	78	117	44	80	123	78	22	47
s_1033	ADAMTS13	193	438	487	382	306	639	328	95	63
s_10330	CD274	289	585	551	422	365	628	422	151	104
s_10331	CD274	123	239	204	154	220	413	178	194	248
s_10332	CD274	61	89	140	89	127	136	65	12	43
s_10333	CD274	108	235	297	104	226	397	143	67	30
s_10334	CD274	289	500	416	197	389	518	332	242	266
s_10335	CD274	102	244	266	110	157	369	154	113	162
s_10336	CD276	112	296	358	120	214	531	255	116	72
s_10337	CD276	65	150	103	68	114	164	126	17	45
s_10338	CD276	29	95	86	38	59	262	153	281	459
s_10339	CD276	73	214	301	117	318	433	197	68	78
s_1034	ADAMTS13	345	615	583	255	327	731	372	148	320
s_10340	CD276	132	511	442	389	356	771	344	138	201
s_10341	CD28	119	367	325	185	177	479	220	57	106
s_10342	CD28	31	99	72	100	21	184	76	38	95
s_10343	CD28	47	108	151	64	71	187	103	58	43
s_10344	CD28	187	566	550	316	358	788	395	502	292
s_10345	CD28	32	34	104	25	61	83	34	19	4
s_10346	CD28	46	104	115	79	35	122	48	11	14
s_10347	CD2AP	96	102	85	58	123	126	68	22	26
s_10348	CD2AP	198	388	353	195	172	537	260	124	122
s_10349	CD2AP	259	487	534	287	439	753	324	555	516
s_1035	ADAMTS14	266	702	797	517	762	1238	584	361	407
s_10350	CD2AP	76	67	91	41	45	169	54	16	33
s_10351	CD2BP2	123	217	212	93	127	339	161	83	108
s_10352	CD2BP2	102	175	192	109	152	322	124	33	30
s_10353	CD2BP2	221	415	478	214	379	648	334	270	338
s_10354	CD2BP2	5	13	24	0	5	15	13	0	1
s_10355	CD300A	189	427	457	164	355	520	274	44	76
s_10356	CD300A	204	265	318	168	215	463	221	49	65
s_10357	CD300A	161	344	303	183	202	475	318	257	230
s_10358	CD300A	110	278	316	152	285	423	171	114	109
s_10359	CD300C	35	79	78	76	50	121	58	32	29
s_1036	ADAMTS14	121	155	117	70	48	181	73	16	24
s_10360	CD300C	90	322	303	219	217	386	235	84	125
s_10361	CD300C	133	313	430	192	373	588	258	142	149
s_10362	CD300C	80	158	138	111	76	184	118	29	50
s_10363	CD300E	64	228	164	73	109	288	150	41	54
s_10364	CD300E	143	389	449	240	388	504	290	152	225
s_10365	CD300E	213	834	761	440	546	1182	553	445	436
s_10366	CD300LB	229	603	590	297	268	701	348	71	93
s_10367	CD300LB	53	115	94	49	17	106	58	12	8
s_10368	CD300LB	89	187	195	92	162	230	107	57	81
s_10369	CD300LB	63	148	148	113	109	156	93	5	10
s_1037	ADAMTS14	138	581	523	390	474	627	349	161	172
s_10370	CD300LD	46	133	86	121	39	69	62	10	13
s_10371	CD300LD	98	246	389	104	232	418	298	218	233
s_10372	CD300LD	70	176	152	48	134	295	199	227	261
s_10373	CD300LD	35	135	112	61	159	192	81	57	55
s_10374	CD300LF	36	55	64	13	48	78	32	4	4
s_10375	CD300LF	57	171	178	84	130	334	161	78	92
s_10376	CD300LF	24	107	116	36	111	101	48	19	22
s_10377	CD300LF	95	140	217	127	242	313	168	105	216
s_10378	CD300LG	412	816	753	345	502	1090	578	319	326
s_10379	CD300LG	321	977	804	519	573	1221	616	225	225
s_1038	ADAMTS14	189	403	361	243	264	537	269	201	182
s_10380	CD300LG	157	310	359	134	215	470	197	154	203
s_10381	CD300LG	320	858	768	477	500	1138	593	450	532
s_10382	CD302	107	144	134	81	66	159	104	58	77
s_10383	CD302	54	100	119	29	136	170	93	54	61
s_10384	CD302	316	1096	1093	677	897	1648	743	1077	1092
s_10385	CD302	203	396	420	234	281	936	405	208	304
s_10386	CD320	67	148	173	113	147	211	122	69	153
s_10387	CD320	268	562	659	275	661	1327	704	18065	10955
s_10388	CD320	102	152	178	65	87	256	168	31	32
s_10389	CD320	110	359	345	147	209	493	222	80	44
s_1039	ADAMTS15	63	189	191	114	153	347	190	47	70
s_10390	CD320	81	246	305	139	261	457	175	64	76
s_10391	CD320	122	332	290	128	212	424	227	1166	1952
s_10392	CD33	437	1072	1217	693	865	1679	750	296	275
s_10393	CD33	165	449	440	319	576	666	351	242	227
s_10394	CD34	293	688	703	291	570	771	376	72	81
s_10395	CD34	257	588	635	280	522	886	382	91	183
s_10396	CD34	202	711	754	354	652	871	480	161	96
s_10397	CD34	264	870	836	590	634	1088	583	210	332
s_10398	CD36	169	343	380	212	386	543	214	59	200
s_10399	CD36	92	110	119	96	71	151	93	11	28
s_104	ABAT	139	514	410	249	289	621	312	201	262
s_1040	ADAMTS15	35	71	58	45	86	63	49	4	9
s_10400	CD36	67	160	138	54	65	203	95	84	21
s_10401	CD37	284	531	554	338	356	976	410	160	166
s_10402	CD37	138	406	378	224	305	593	261	63	63
s_10403	CD37	137	152	166	62	95	325	124	60	74
s_10404	CD38	145	450	424	187	344	503	241	88	70
s_10405	CD38	115	376	347	279	363	484	234	114	125
s_10406	CD38	175	207	256	147	166	460	166	254	206
s_10407	CD38	125	301	263	144	173	307	193	57	118
s_10408	CD3D	333	571	499	269	502	666	434	277	277
s_10409	CD3D	181	393	378	241	319	556	298	77	158
s_1041	ADAMTS15	65	287	280	257	139	405	196	90	111
s_10410	CD3D	75	270	181	156	111	377	194	76	150
s_10411	CD3E	74	54	81	23	52	98	41	4	7
s_10412	CD3E	81	219	217	158	182	359	188	86	139
s_10413	CD3EAP	119	288	220	128	201	292	149	56	196
s_10414	CD3EAP	134	399	304	171	238	511	278	90	65
s_10415	CD3EAP	97	154	113	65	71	192	107	22	34
s_10416	CD3EAP	32	33	12	17	12	23	24	6	5
s_10417	CD3G	53	164	115	81	82	238	87	105	68
s_10418	CD3G	28	55	97	40	16	110	57	23	17
s_10419	CD3G	149	302	230	176	205	362	217	154	153
s_1042	ADAMTS16	66	147	178	93	123	188	99	10	27
s_10420	CD4	99	98	137	72	78	238	77	222	334
s_10421	CD4	138	345	333	211	152	390	218	128	167
s_10422	CD4	32	62	66	20	34	82	53	3	25
s_10423	CD4	54	272	207	206	234	342	209	897	1503
s_10424	CD40	170	454	518	274	566	713	327	392	419
s_10425	CD40	287	850	757	467	638	1034	634	312	459
s_10426	CD40	283	771	685	499	574	1007	470	266	441
s_10427	CD40LG	101	321	324	186	214	404	190	210	93
s_10428	CD40LG	97	253	317	271	350	358	202	75	115
s_10429	CD40LG	75	172	185	98	174	209	122	52	89
s_1043	ADAMTS16	60	148	188	106	142	224	126	77	125
s_10430	CD40LG	170	422	455	241	287	574	348	141	89
s_10431	CD44	527	1397	1396	751	1194	1883	916	304	395
s_10432	CD44	447	1154	1324	1025	1000	1630	704	463	707
s_10433	CD44	599	830	986	596	818	1163	561	233	465
s_10434	CD44	914	2679	2429	1454	2023	3763	1907	1101	1236
s_10435	CD44	26	39	43	16	21	49	23	1	0
s_10436	CD46	1242	3037	3182	1854	2372	4197	2009	987	989
s_10437	CD46	548	1229	1335	756	1015	1636	806	508	570
s_10438	CD46	1369	1346	1295	877	1096	1799	885	510	597
s_10439	CD46	350	685	621	471	560	883	475	149	161
s_1044	ADAMTS17	54	232	286	117	235	404	164	145	126
s_10440	CD47	140	297	235	134	144	467	236	225	165
s_10441	CD47	92	208	236	93	180	306	190	68	68
s_10442	CD47	188	392	318	159	329	555	318	356	261
s_10443	CD47	337	1068	883	517	827	1246	627	228	242
s_10444	CD48	280	550	662	302	459	698	416	187	123
s_10445	CD48	149	371	317	142	153	398	179	66	32
s_10446	CD48	47	102	83	87	58	162	95	23	54
s_10447	CD48	79	213	170	148	113	228	161	115	85
s_10448	CD5	68	318	257	194	172	567	207	122	187
s_10449	CD5	131	332	360	131	257	450	209	161	302
s_1045	ADAMTS17	268	659	792	446	614	1043	528	267	231
s_10450	CD5	144	506	444	235	370	605	403	183	294
s_10451	CD52	34	60	101	85	109	112	57	22	23
s_10452	CD52	146	349	335	258	188	521	252	244	220
s_10453	CD52	117	147	120	159	107	182	97	38	33
s_10454	CD52	132	210	163	240	103	363	183	155	299
s_10455	CD52	8	32	30	20	38	19	16	8	8
s_10456	CD53	14	74	89	29	35	131	79	43	41
s_10457	CD53	159	273	325	128	287	425	234	121	165
s_10458	CD53	170	367	421	149	411	670	394	272	457
s_10459	CD53	59	107	81	32	48	141	65	5	20
s_1046	ADAMTS17	119	268	306	135	184	442	249	56	48
s_10460	CD53	155	287	374	200	371	528	271	261	338
s_10461	CD55	196	465	415	156	273	495	295	81	94
s_10462	CD55	89	162	166	92	103	316	147	86	76
s_10463	CD55	381	391	490	209	426	592	333	263	418
s_10464	CD55	260	379	378	245	219	512	290	72	95
s_10465	CD55	199	289	321	136	301	370	169	88	106
s_10466	CD58	305	290	303	177	243	497	271	158	92
s_10467	CD58	262	644	716	384	561	867	408	209	199
s_10468	CD58	198	281	296	185	210	538	241	446	498
s_10469	CD58	256	834	801	435	689	807	505	124	157
s_1047	ADAMTS17	86	253	371	190	170	403	183	181	282
s_10470	CD58	271	608	622	319	434	995	459	256	306
s_10471	CD58	181	452	521	225	385	593	299	215	248
s_10472	CD59	68	244	276	170	211	365	122	21	12
s_10473	CD59	57	96	134	30	92	117	64	2	8
s_10474	CD59	133	423	371	221	352	453	215	42	41
s_10475	CD5L	52	94	129	83	131	82	65	17	15
s_10476	CD5L	203	531	612	294	444	715	410	257	225
s_10477	CD5L	93	329	312	256	306	411	255	93	124
s_10478	CD5L	47	117	110	63	99	139	132	50	59
s_10479	CD6	220	763	635	461	636	1014	559	398	418
s_1048	ADAMTS18	29	66	56	65	57	36	34	12	1
s_10480	CD6	371	860	950	568	634	1232	678	428	418
s_10481	CD6	188	437	424	287	287	699	365	216	257
s_10482	CD63	64	148	169	53	138	146	100	47	65
s_10483	CD63	176	381	377	183	326	385	236	154	129
s_10484	CD63	89	161	172	116	96	231	97	30	25
s_10485	CD63	140	274	304	119	218	398	253	109	106
s_10486	CD63	213	244	291	120	313	483	198	136	213
s_10487	CD63	167	294	375	182	272	357	226	65	94
s_10488	CD63	89	92	148	51	43	263	97	32	33
s_10489	CD68	233	902	781	445	593	1225	638	300	267
s_1049	ADAMTS18	47	154	152	57	178	188	91	38	71
s_10490	CD68	136	357	324	161	271	375	187	54	77
s_10491	CD68	85	234	203	130	158	283	136	23	27
s_10492	CD68	263	394	515	145	351	759	392	1677	1504
s_10493	CD69	63	184	213	129	120	347	182	121	111
s_10494	CD69	58	160	98	80	145	137	73	41	49
s_10495	CD7	104	259	251	97	215	336	190	83	96
s_10496	CD7	69	145	189	73	207	205	86	81	146
s_10497	CD7	99	263	235	140	162	494	187	233	324
s_10498	CD7	48	100	106	34	89	139	63	25	23
s_10499	CD70	107	132	159	121	71	261	118	28	41
s_105	ABAT	69	169	207	52	85	151	85	5	5
s_1050	ADAMTS18	49	110	100	40	56	153	73	33	57
s_10500	CD70	120	110	173	38	131	276	124	37	9
s_10501	CD70	78	102	131	71	140	165	92	27	45
s_10502	CD72	100	278	314	199	246	416	235	236	374
s_10503	CD72	123	139	163	139	65	241	117	76	41
s_10504	CD72	200	457	375	182	403	615	252	61	66
s_10505	CD74	252	718	663	384	360	689	434	173	223
s_10506	CD74	571	1824	1768	820	1401	2426	1140	620	624
s_10507	CD74	358	1043	887	727	722	1128	645	204	297
s_10508	CD79A	104	178	251	160	209	293	178	175	161
s_10509	CD79A	73	191	214	65	167	371	131	30	25
s_1051	ADAMTS19	123	398	299	206	262	601	326	173	230
s_10510	CD79A	119	199	231	162	189	246	123	57	44
s_10511	CD79B	205	469	564	241	501	783	446	339	405
s_10512	CD79B	554	1471	1553	932	1159	2331	1123	617	612
s_10513	CD79B	493	1053	1069	592	722	1715	898	707	755
s_10514	CD80	48	64	87	14	57	116	48	19	21
s_10515	CD80	103	223	273	124	229	223	163	44	43
s_10516	CD80	129	183	205	90	93	257	122	87	117
s_10517	CD80	100	307	249	197	227	352	198	65	78
s_10518	CD81	168	227	231	176	189	315	154	63	84
s_10519	CD81	177	649	597	314	403	785	487	273	247
s_1052	ADAMTS19	101	214	271	139	299	295	171	42	44
s_10520	CD81	91	243	214	126	148	261	137	76	78
s_10521	CD81	63	236	128	145	149	242	108	48	65
s_10522	CD82	95	347	272	250	152	490	251	122	150
s_10523	CD82	122	255	239	250	206	332	189	162	101
s_10524	CD82	211	500	383	260	326	500	291	218	238
s_10525	CD83	54	43	69	34	75	85	35	41	32
s_10526	CD83	156	367	330	317	265	549	281	123	121
s_10527	CD83	143	419	260	246	253	662	277	186	280
s_10528	CD83	108	373	347	278	267	473	266	90	61
s_10529	CD84	303	725	778	449	509	1243	519	363	475
s_1053	ADAMTS2	170	619	674	472	457	867	415	141	124
s_10530	CD84	320	464	544	194	314	702	379	183	132
s_10531	CD84	140	260	290	170	260	393	256	84	314
s_10532	CD86	306	385	340	175	300	663	339	154	194
s_10533	CD86	84	111	140	37	135	162	62	11	5
s_10534	CD86	689	1945	2071	1010	1686	2836	1343	735	988
s_10535	CD86	179	225	259	127	214	288	152	63	23
s_10536	CD8A	161	328	324	160	282	440	270	261	244
s_10537	CD8A	146	397	411	179	196	594	317	381	464
s_10538	CD8A	118	231	217	123	164	303	168	123	344
s_10539	CD8A	299	905	983	417	649	1161	584	201	255
s_1054	ADAMTS2	38	137	159	77	204	204	89	37	29
s_10540	CD8B	445	989	1167	550	906	1831	921	12206	13274
s_10541	CD8B	83	280	300	238	239	389	184	188	90
s_10542	CD8B	590	1985	2014	1121	1521	2945	1489	822	876
s_10543	CD9	78	156	184	133	171	195	154	58	74
s_10544	CD9	68	100	193	50	99	179	113	51	59
s_10545	CD9	206	694	698	375	399	830	398	172	304
s_10546	CD93	34	78	69	23	52	45	50	5	19
s_10547	CD93	78	152	184	110	133	232	111	32	24
s_10548	CD93	92	274	301	202	196	302	187	46	26
s_10549	CD96	117	250	257	78	140	375	137	112	99
s_1055	ADAMTS2	234	617	523	416	488	817	369	175	185
s_10550	CD96	227	522	545	347	442	829	396	166	252
s_10551	CD96	177	276	311	110	300	313	219	56	58
s_10552	CD96	141	260	255	150	252	363	151	59	108
s_10553	CD96	183	239	232	98	239	360	158	140	230
s_10554	CD97	359	1014	971	501	895	1376	745	434	508
s_10555	CD97	203	275	357	152	311	354	226	60	60
s_10556	CD99L2	160	514	611	356	354	987	426	187	236
s_10557	CD99L2	273	299	330	206	237	402	231	59	89
s_10558	CD99L2	137	221	254	106	267	322	168	35	76
s_10559	CD99L2	78	160	206	134	174	274	140	182	179
s_1056	ADAMTS2	190	332	384	326	387	516	276	151	186
s_10560	CD99L2	93	173	163	137	183	347	196	105	126
s_10561	CD99L2	70	198	221	122	138	179	90	21	32
s_10562	CD99L2	973	1348	1752	724	1427	2645	1263	802	793
s_10563	CD99L2	917	2003	1997	1169	1617	2479	1401	722	764
s_10564	CDA	154	239	251	167	235	236	180	39	68
s_10565	CDA	65	127	133	56	104	250	113	32	36
s_10566	CDA	18	126	91	82	96	140	66	17	21
s_10567	CDA	80	210	216	224	152	281	128	80	93
s_10568	CDADC1	88	266	281	177	265	407	207	107	85
s_10569	CDADC1	189	118	130	74	72	106	68	30	22
s_1057	ADAMTS20	65	67	127	47	74	182	100	140	108
s_10570	CDADC1	67	169	203	93	120	116	114	11	39
s_10571	CDAN1	64	79	73	33	32	117	59	30	18
s_10572	CDAN1	87	5	8	5	6	13	6	1	2
s_10573	CDAN1	71	190	193	50	187	263	140	49	70
s_10574	CDAN1	118	87	68	38	55	107	60	14	5
s_10575	CDC123	39	114	83	31	16	133	77	13	9
s_10576	CDC123	63	144	242	110	124	272	156	53	103
s_10577	CDC123	157	433	499	325	419	863	383	844	1338
s_10578	CDC14A	383	697	793	312	762	894	474	366	358
s_10579	CDC14A	500	1148	1325	718	884	1984	905	873	1026
s_1058	ADAMTS20	62	169	194	104	92	295	169	30	80
s_10580	CDC14B	219	557	585	397	330	786	374	152	237
s_10581	CDC14B	47	121	122	70	152	222	84	34	30
s_10582	CDC14B	354	914	953	604	705	1162	695	388	476
s_10583	CDC14B	60	193	222	74	127	301	164	58	46
s_10584	CDC16	155	258	229	101	94	176	114	47	45
s_10585	CDC16	52	50	88	29	32	101	49	31	12
s_10586	CDC16	112	125	156	39	50	265	125	47	26
s_10587	CDC20	31	43	31	44	29	41	15	1	2
s_10588	CDC20	219	512	479	282	320	762	360	153	167
s_10589	CDC20	228	129	168	55	114	244	121	39	39
s_1059	ADAMTS20	41	102	120	57	122	273	94	83	53
s_10590	CDC20	144	112	89	50	95	210	95	26	20
s_10591	CDC20B	58	128	141	86	73	186	109	30	44
s_10592	CDC20B	288	484	589	337	494	789	453	278	353
s_10593	CDC20B	277	502	556	257	324	661	336	74	135
s_10594	CDC20B	453	1484	1443	838	1132	2029	999	413	526
s_10595	CDC23	76	114	82	59	74	135	55	34	24
s_10596	CDC23	61	230	267	140	207	326	173	68	40
s_10597	CDC23	89	43	47	12	16	84	33	7	18
s_10598	CDC23	38	17	25	34	12	72	26	5	15
s_10599	CDC25A	246	235	284	96	125	298	164	58	25
s_106	ABCA1	66	135	153	96	74	140	78	13	9
s_1060	ADAMTS3	93	340	297	80	267	469	189	67	45
s_10600	CDC25A	208	309	276	190	140	409	225	39	49
s_10601	CDC25A	150	218	218	96	147	266	124	117	290
s_10602	CDC25A	187	356	291	182	254	443	210	131	120
s_10603	CDC25A	177	406	514	230	428	542	422	119	82
s_10604	CDC25B	317	466	475	279	363	687	302	161	148
s_10605	CDC25B	236	386	496	267	403	588	309	285	229
s_10606	CDC25B	415	1420	1463	677	1060	2139	1023	478	649
s_10607	CDC25C	244	390	309	308	296	481	246	116	188
s_10608	CDC25C	110	287	234	94	253	407	244	472	245
s_10609	CDC25C	190	482	532	388	353	653	333	157	158
s_1061	ADAMTS3	99	210	240	129	224	308	126	51	41
s_10610	CDC25C	144	334	362	210	233	465	273	144	246
s_10612	CDC27	115	107	93	110	32	159	82	54	57
s_10613	CDC27	103	293	255	177	325	519	202	269	535
s_10614	CDC27	85	54	54	20	24	28	29	5	1
s_10615	CDC27	413	1035	1209	741	870	1611	833	459	648
s_10616	CDC34	88	238	225	110	137	330	167	87	127
s_10617	CDC34	72	198	196	73	95	153	97	40	32
s_10618	CDC34	60	240	201	163	200	265	163	68	84
s_10619	CDC34	129	239	304	134	142	361	210	100	157
s_1062	ADAMTS3	20	45	40	37	39	56	45	17	21
s_10620	CDC37	98	167	188	73	142	323	158	733	855
s_10621	CDC37	45	57	70	17	39	108	41	14	0
s_10622	CDC37	67	158	158	95	130	239	75	20	23
s_10623	CDC37L1	92	241	190	100	128	349	184	64	52
s_10624	CDC37L1	38	94	121	35	132	121	50	16	19
s_10625	CDC37L1	62	110	109	39	102	143	63	31	30
s_10626	CDC40	100	95	87	43	42	97	57	9	6
s_10627	CDC40	170	278	288	99	119	492	225	102	133
s_10628	CDC40	121	229	331	154	269	475	207	206	360
s_10629	CDC42BPA	60	66	64	28	39	67	42	3	22
s_1063	ADAMTS3	55	128	139	124	103	149	111	42	24
s_10630	CDC42BPA	152	347	313	303	197	542	235	599	884
s_10631	CDC42BPA	177	435	419	193	400	739	401	292	312
s_10632	CDC42BPA	77	105	118	79	118	98	78	9	43
s_10633	CDC42BPB	85	113	206	143	189	188	120	75	42
s_10634	CDC42BPB	77	127	150	97	119	156	74	46	48
s_10635	CDC42BPB	28	78	115	43	97	119	44	7	4
s_10636	CDC42BPG	69	167	161	69	135	127	92	12	17
s_10637	CDC42BPG	105	284	335	189	223	375	174	37	34
s_10638	CDC42BPG	130	325	299	138	164	426	185	38	53
s_10639	CDC42BPG	163	272	257	92	162	335	159	97	95
s_1064	ADAMTS4	35	193	227	79	254	332	188	67	81
s_10640	CDC42EP1	118	198	191	124	247	256	115	64	119
s_10641	CDC42EP1	138	360	323	221	291	547	293	113	159
s_10642	CDC42EP1	28	58	82	39	30	54	50	6	19
s_10643	CDC42EP1	55	119	102	54	30	183	75	15	21
s_10644	CDC42EP2	56	149	190	75	159	288	128	37	83
s_10645	CDC42EP2	27	42	34	26	78	70	28	8	9
s_10646	CDC42EP3	44	70	37	37	49	44	25	2	2
s_10647	CDC42EP3	96	189	203	184	131	378	170	71	109
s_10648	CDC42EP3	198	284	335	155	246	402	232	145	175
s_10649	CDC42EP4	85	270	258	166	314	402	171	88	133
s_1065	ADAMTS4	89	221	187	150	142	358	158	617	558
s_10650	CDC42EP4	60	90	83	65	97	77	35	14	8
s_10652	CDC42SE1	54	107	85	43	40	110	60	12	16
s_10653	CDC42SE1	42	119	102	60	93	142	72	71	47
s_10654	CDC42SE1	103	400	378	299	370	548	217	45	70
s_10655	CDC42SE1	102	333	319	177	278	400	231	216	242
s_10656	CDC42SE1	175	289	348	194	443	501	228	63	142
s_10657	CDC42SE2	90	271	247	187	209	345	187	62	42
s_10658	CDC42SE2	92	197	257	121	154	379	152	53	73
s_10659	CDC42SE2	88	159	214	89	246	264	116	39	135
s_1066	ADAMTS4	109	323	322	194	274	403	213	49	81
s_10660	CDC42SE2	387	1336	1271	761	941	1871	941	419	481
s_10661	CDC45	344	261	241	132	154	377	208	86	77
s_10662	CDC45	318	375	547	244	282	752	382	128	163
s_10663	CDC45	688	290	359	196	252	718	286	119	112
s_10664	CDC5L	66	190	192	71	163	194	120	48	25
s_10665	CDC5L	27	27	19	25	13	21	16	0	2
s_10666	CDC5L	36	66	91	42	62	97	43	6	27
s_10667	CDC5L	160	186	247	113	213	355	203	149	142
s_10668	CDC6	40	47	70	24	51	135	55	26	27
s_10669	CDC6	33	32	28	5	16	24	13	3	0
s_1067	ADAMTS4	30	227	320	115	151	379	175	75	82
s_10670	CDC6	75	85	118	96	72	207	103	80	78
s_10671	CDC7	135	145	191	83	113	211	110	37	49
s_10672	CDC7	122	133	125	75	101	209	124	68	69
s_10673	CDC7	45	25	37	6	43	48	20	26	14
s_10674	CDC7	155	425	466	273	251	514	292	152	140
s_10675	CDC73	113	313	276	258	315	289	240	117	106
s_10676	CDC73	95	153	158	55	180	238	116	21	28
s_10677	CDC73	53	173	167	69	119	264	137	89	115
s_10678	CDCA2	62	122	203	96	182	202	86	51	83
s_10679	CDCA2	69	127	141	86	93	164	64	38	25
s_1068	ADAMTS4	258	916	756	452	494	1023	676	613	587
s_10680	CDCA2	174	405	453	197	478	593	255	45	91
s_10681	CDCA2	70	146	138	104	174	198	77	87	75
s_10682	CDCA3	67	212	200	62	238	254	155	53	79
s_10683	CDCA3	63	196	173	68	155	199	83	29	31
s_10684	CDCA3	109	212	281	109	164	214	114	52	57
s_10685	CDCA3	101	217	200	126	237	312	153	67	75
s_10686	CDCA4	69	167	173	67	94	306	117	79	102
s_10687	CDCA4	14	15	29	33	29	29	25	5	4
s_10688	CDCA5	75	212	207	48	103	220	129	49	80
s_10689	CDCA5	23	19	21	9	31	33	20	3	2
s_1069	ADAMTS4	136	263	271	90	267	288	176	119	178
s_10690	CDCA5	102	95	108	39	50	170	50	27	21
s_10691	CDCA5	67	59	96	56	72	95	47	21	9
s_10692	CDCA7	288	629	541	415	479	1137	445	388	401
s_10693	CDCA7	129	218	318	162	141	394	227	296	357
s_10694	CDCA7L	38	53	50	20	68	62	20	6	37
s_10695	CDCA7L	249	391	413	305	323	596	258	144	177
s_10696	CDCA7L	140	402	448	250	283	480	219	85	72
s_10697	CDCA8	108	98	106	79	61	157	106	65	55
s_10698	CDCA8	112	27	34	3	26	40	31	1	1
s_10699	CDCA8	226	432	454	227	281	668	330	139	203
s_107	ABCA1	254	648	650	262	483	833	358	192	268
s_1070	ADAMTS5	65	100	155	42	125	186	91	64	23
s_10700	CDCP1	330	841	1017	459	780	1019	603	230	265
s_10701	CDCP1	319	833	819	524	593	1094	518	347	397
s_10702	CDCP1	198	564	625	338	609	791	429	146	177
s_10703	CDCP1	131	365	358	187	174	585	201	95	81
s_10704	CDCP1	168	268	269	185	185	444	242	104	155
s_10705	CDCP1	70	148	173	95	77	223	153	99	186
s_10706	CDCP2	71	143	147	135	77	218	102	33	20
s_10707	CDCP2	48	189	163	64	124	274	86	15	26
s_10708	CDCP2	194	856	810	614	584	1402	676	1132	1183
s_10709	CDCP2	58	107	129	71	163	119	80	30	33
s_1071	ADAMTS5	98	136	104	55	129	142	96	16	5
s_10710	CDCP2	40	79	41	63	48	102	56	35	30
s_10711	CDCP2	95	263	232	110	164	295	157	110	140
s_10712	CDH1	143	525	471	187	337	505	314	135	108
s_10713	CDH1	109	156	126	44	95	112	107	45	16
s_10714	CDH1	81	100	142	26	102	142	83	30	21
s_10715	CDH10	78	71	96	21	81	149	64	96	140
s_10716	CDH10	55	166	204	78	189	397	148	60	50
s_10717	CDH10	64	142	151	80	99	168	84	19	36
s_10718	CDH10	73	323	324	183	227	468	167	104	144
s_10719	CDH10	53	133	113	48	49	145	73	26	47
s_1072	ADAMTS5	90	230	219	211	129	311	165	36	54
s_10720	CDH11	151	550	490	416	312	680	428	221	180
s_10721	CDH11	69	183	179	73	204	293	145	62	81
s_10722	CDH11	84	259	236	206	96	400	191	173	196
s_10723	CDH11	74	265	306	120	172	446	210	154	137
s_10724	CDH12	126	212	241	100	176	467	184	134	151
s_10725	CDH12	145	411	447	232	273	559	287	221	308
s_10726	CDH12	85	243	213	90	153	213	109	62	33
s_10727	CDH12	111	226	185	106	70	283	111	52	70
s_10728	CDH12	91	204	230	189	214	223	138	57	94
s_10729	CDH13	283	907	853	474	641	1212	637	880	952
s_1073	ADAMTS5	43	150	194	59	102	307	141	52	54
s_10730	CDH13	475	865	939	546	724	1246	577	444	652
s_10731	CDH13	538	1174	1241	689	937	1647	924	600	801
s_10732	CDH13	251	658	660	406	370	1017	528	653	637
s_10733	CDH13	251	475	486	291	387	688	343	245	450
s_10734	CDH13	368	952	857	410	571	1230	699	5429	3901
s_10735	CDH15	104	329	244	151	253	328	151	50	47
s_10736	CDH15	19	54	39	34	45	64	37	17	27
s_10737	CDH15	47	87	107	91	75	164	121	55	68
s_10738	CDH16	365	1008	899	591	744	1492	821	537	703
s_10739	CDH16	455	1284	1370	770	1016	1994	1099	574	647
s_1074	ADAMTS6	74	256	184	134	145	313	205	96	86
s_10740	CDH16	437	956	1165	512	887	1377	693	354	392
s_10741	CDH17	106	185	186	117	157	198	99	22	57
s_10742	CDH17	183	603	619	343	413	803	460	245	242
s_10743	CDH18	262	282	372	154	276	418	181	40	28
s_10744	CDH18	119	281	183	168	170	396	185	61	81
s_10745	CDH18	270	600	770	293	599	781	442	94	166
s_10746	CDH18	68	179	198	132	179	288	203	395	319
s_10747	CDH18	190	254	233	107	161	361	149	35	35
s_10748	CDH19	167	431	346	274	303	390	215	159	184
s_10749	CDH19	106	419	429	272	299	511	268	75	93
s_1075	ADAMTS6	48	47	93	22	103	50	32	12	27
s_10750	CDH19	65	102	126	112	46	138	147	833	470
s_10751	CDH19	85	216	200	146	174	382	179	75	53
s_10752	CDH2	78	220	192	104	227	237	118	31	36
s_10753	CDH2	104	241	239	98	75	314	166	73	92
s_10754	CDH2	76	241	291	151	295	390	184	41	27
s_10755	CDH2	80	178	182	92	98	167	99	80	130
s_10756	CDH20	36	110	118	43	75	136	73	25	22
s_10757	CDH20	207	703	603	360	387	789	453	219	187
s_10758	CDH20	65	244	221	218	124	329	192	47	76
s_10759	CDH20	127	312	237	206	206	348	221	121	97
s_1076	ADAMTS6	52	65	54	59	46	79	15	6	13
s_10760	CDH22	125	435	407	192	200	411	297	100	85
s_10761	CDH22	119	183	230	110	117	292	145	52	83
s_10762	CDH22	158	394	287	185	170	468	269	201	179
s_10763	CDH23	70	172	216	117	145	324	153	82	115
s_10764	CDH23	127	230	256	208	188	285	113	51	89
s_10765	CDH23	100	238	185	125	168	247	178	101	58
s_10766	CDH23	125	243	236	108	197	306	168	51	90
s_10767	CDH23	46	126	126	37	74	341	214	1934	2043
s_10768	CDH23	72	151	148	111	119	230	91	74	128
s_10769	CDH23	23	81	83	31	49	113	71	44	68
s_1077	ADAMTS7	127	190	245	83	252	312	132	104	88
s_10770	CDH23	138	366	441	150	402	600	281	62	131
s_10771	CDH24	173	592	575	385	444	710	422	175	144
s_10772	CDH24	360	681	620	468	469	1096	546	284	278
s_10773	CDH24	110	248	250	240	280	286	186	48	61
s_10774	CDH24	249	786	697	412	643	1143	549	183	251
s_10775	CDH26	70	191	177	121	129	256	142	57	57
s_10776	CDH26	56	165	124	148	66	167	82	31	18
s_10777	CDH26	135	417	458	279	420	682	327	136	117
s_10778	CDH26	150	296	196	178	134	193	133	28	43
s_10779	CDH26	69	282	143	176	122	285	179	27	10
s_1078	ADAMTS7	95	156	127	126	78	173	74	22	54
s_10780	CDH26	67	57	58	46	57	72	56	22	28
s_10781	CDH26	147	292	378	279	284	579	281	83	141
s_10782	CDH3	103	356	294	307	188	397	253	147	202
s_10783	CDH3	279	1089	924	761	716	1527	830	572	512
s_10784	CDH3	91	174	149	84	67	198	110	32	60
s_10785	CDH3	93	231	212	187	149	256	145	52	50
s_10786	CDH4	42	86	169	18	71	125	79	29	29
s_10787	CDH4	44	37	29	13	17	52	26	0	1
s_10788	CDH4	49	137	111	99	98	93	65	4	7
s_10789	CDH4	69	213	161	68	75	197	103	40	45
s_1079	ADAMTS7	91	111	122	43	65	186	59	8	6
s_10790	CDH4	71	251	201	134	129	319	154	70	85
s_10791	CDH4	126	286	319	216	323	385	239	74	82
s_10792	CDH5	120	178	250	125	245	247	186	67	103
s_10793	CDH5	100	422	395	321	296	841	455	272	276
s_10794	CDH5	5	1	11	3	2	19	5	2	0
s_10795	CDH5	106	450	465	312	350	512	312	125	115
s_10796	CDH6	120	388	353	316	308	625	249	197	332
s_10797	CDH6	66	211	261	181	160	279	153	121	110
s_10798	CDH6	148	207	231	74	115	219	138	27	32
s_10799	CDH6	135	149	199	59	165	333	161	66	53
s_108	ABCA10	104	244	252	169	177	329	135	29	37
s_1080	ADAMTS8	36	131	94	84	49	162	89	41	28
s_10800	CDH6	128	378	363	122	248	344	225	57	77
s_10801	CDH7	173	276	409	193	258	451	251	128	141
s_10802	CDH7	93	196	179	80	84	253	142	53	91
s_10803	CDH7	55	107	116	74	86	108	59	16	60
s_10804	CDH7	42	55	64	37	40	71	45	3	17
s_10805	CDH8	89	359	285	260	363	357	208	99	78
s_10806	CDH8	87	273	212	163	156	355	137	76	115
s_10807	CDH9	68	196	285	104	202	204	152	36	52
s_10808	CDH9	60	165	212	77	130	245	139	46	75
s_10809	CDH9	42	89	106	19	88	93	53	7	5
s_1081	ADAMTS8	71	227	238	135	153	307	157	328	624
s_10810	CDH9	175	213	197	107	130	364	131	313	334
s_10811	CDH9	237	677	658	327	354	1013	505	245	301
s_10812	CDHR1	86	230	214	110	157	250	149	75	96
s_10813	CDHR1	238	350	426	195	328	479	228	45	73
s_10814	CDHR1	135	289	307	276	247	499	291	1712	1690
s_10815	CDHR2	43	146	180	70	113	249	120	87	115
s_10816	CDHR2	111	226	245	82	141	215	141	47	29
s_10817	CDHR2	126	235	258	125	191	222	107	17	34
s_10818	CDHR2	93	202	177	161	162	168	125	12	24
s_10819	CDHR3	64	200	192	143	106	267	127	75	87
s_1082	ADAMTS8	18	63	46	25	47	112	74	114	85
s_10820	CDHR3	107	386	388	250	309	604	245	184	219
s_10821	CDHR3	129	354	336	197	333	469	225	137	105
s_10822	CDHR4	88	133	115	69	107	169	85	16	4
s_10823	CDHR4	40	119	126	171	29	175	67	18	38
s_10824	CDHR4	77	302	253	158	151	307	129	31	78
s_10825	CDHR5	483	805	910	440	625	1184	619	180	153
s_10826	CDHR5	143	394	391	232	272	496	228	46	105
s_10827	CDIPT	75	268	300	227	185	369	179	52	120
s_10828	CDIPT	59	34	42	7	18	78	30	1	9
s_10829	CDIPT	216	403	395	141	326	664	335	251	184
s_1083	ADAMTS8	66	127	129	76	82	171	72	33	24
s_10830	CDIPT	129	152	233	63	93	464	189	27	40
s_10831	CDK1	84	219	289	167	219	345	181	95	173
s_10832	CDK1	202	176	175	62	92	253	155	23	27
s_10833	CDK1	242	412	390	210	357	594	304	159	309
s_10834	CDK10	73	156	154	75	129	228	152	40	105
s_10835	CDK10	94	180	209	107	225	248	134	36	36
s_10836	CDK10	169	191	203	98	172	349	145	32	28
s_10837	CDK11A	181	283	254	120	290	356	162	47	31
s_10838	CDK11A	122	213	183	70	108	242	149	65	68
s_10839	CDK11A	66	90	103	35	62	79	53	19	20
s_1084	ADAMTS9	69	145	139	57	166	253	124	48	74
s_10840	CDK11A	162	361	425	290	347	712	409	473	636
s_10841	CDK12	150	391	447	289	246	892	370	266	372
s_10842	CDK12	2	2	6	0	12	5	5	0	0
s_10843	CDK12	111	266	354	172	274	459	232	172	186
s_10844	CDK13	155	108	136	67	91	269	146	154	155
s_10845	CDK13	107	233	227	200	119	287	135	51	32
s_10846	CDK13	46	57	68	29	81	89	57	11	0
s_10847	CDK14	61	225	241	141	142	281	134	92	159
s_10848	CDK14	85	228	231	199	149	347	169	104	82
s_10849	CDK14	60	89	106	38	60	164	67	12	16
s_1085	ADAMTS9	42	140	138	63	132	113	66	12	14
s_10850	CDK15	242	293	354	238	308	430	304	116	89
s_10851	CDK15	323	722	789	599	539	1057	549	171	184
s_10852	CDK15	560	1525	1476	955	1005	1846	999	555	579
s_10853	CDK15	84	247	295	174	153	367	213	52	66
s_10854	CDK15	166	343	423	137	332	547	275	187	198
s_10855	CDK15	307	723	667	459	475	1070	549	393	356
s_10856	CDK16	311	629	621	290	506	754	356	127	158
s_10857	CDK16	287	913	857	643	723	1250	654	306	345
s_10858	CDK16	225	623	609	384	462	683	347	71	75
s_10859	CDK16	64	145	146	72	187	283	147	58	50
s_1086	ADAMTSL1	179	496	447	318	342	546	310	69	96
s_10860	CDK17	81	191	245	105	246	286	150	55	41
s_10861	CDK17	202	448	389	266	266	791	390	214	256
s_10862	CDK17	193	407	436	307	352	627	375	115	166
s_10863	CDK17	150	221	259	169	150	297	168	38	36
s_10864	CDK18	208	585	560	318	387	886	409	227	264
s_10865	CDK18	85	73	117	61	110	111	69	16	18
s_10866	CDK18	195	778	774	532	713	1157	627	264	273
s_10867	CDK19	83	206	213	62	113	237	136	121	78
s_10868	CDK19	68	258	369	188	155	293	150	32	20
s_10869	CDK2	182	608	684	327	504	634	348	162	223
s_1087	ADAMTSL1	226	608	615	345	353	826	393	192	138
s_10870	CDK2	267	736	710	296	664	1079	555	713	832
s_10871	CDK2	103	263	306	130	259	456	256	221	242
s_10872	CDK20	142	193	219	141	254	267	164	20	26
s_10873	CDK20	212	465	536	358	369	791	423	315	312
s_10874	CDK20	383	994	1132	700	1015	1491	787	271	256
s_10875	CDK20	79	170	203	72	88	238	94	97	121
s_10876	CDK20	619	1577	1407	817	1148	2078	1126	709	862
s_10877	CDK2AP1	226	291	258	129	173	343	155	75	70
s_10878	CDK2AP1	199	413	473	192	370	600	313	67	45
s_10879	CDK2AP1	60	80	172	71	137	159	103	18	19
s_1088	ADAMTSL1	89	258	315	232	285	298	230	75	108
s_10880	CDK2AP1	82	139	166	67	121	283	134	117	122
s_10881	CDK2AP2	77	150	215	145	199	220	104	37	60
s_10882	CDK2AP2	142	367	410	198	454	601	335	230	130
s_10883	CDK2AP2	29	122	92	27	64	181	82	98	140
s_10884	CDK3	33	134	131	144	155	176	115	31	30
s_10885	CDK3	70	128	193	58	101	186	109	14	20
s_10886	CDK3	104	178	164	93	147	235	135	24	17
s_10887	CDK4	139	564	522	396	352	672	330	67	69
s_10888	CDK4	60	130	161	70	128	255	112	104	48
s_10889	CDK4	86	177	257	67	200	242	118	22	17
s_1089	ADAMTSL1	145	349	302	164	172	427	229	75	78
s_10890	CDK4	108	202	225	145	224	234	106	29	21
s_10891	CDK5	129	255	277	141	175	312	164	43	69
s_10892	CDK5	178	339	363	199	194	653	220	113	122
s_10893	CDK5	115	341	404	250	260	510	240	126	145
s_10895	CDK5R2	118	250	260	79	184	439	222	158	344
s_10896	CDK5R2	44	179	150	67	195	209	107	38	18
s_10897	CDK5R2	64	250	307	114	260	357	185	83	89
s_10898	CDK5RAP1	256	651	625	292	406	801	444	165	194
s_10899	CDK5RAP1	183	282	330	226	227	454	238	73	64
s_109	ABCA10	77	196	142	72	133	172	100	18	21
s_1090	ADAMTSL2	77	179	223	120	150	218	106	57	46
s_10900	CDK5RAP1	140	883	709	508	701	1107	545	225	213
s_10901	CDK5RAP2	215	316	372	191	408	468	247	191	200
s_10902	CDK5RAP2	121	270	273	150	235	413	166	91	102
s_10903	CDK5RAP2	380	1039	1150	697	806	1668	814	498	641
s_10904	CDK5RAP3	162	188	178	105	182	276	151	106	71
s_10905	CDK5RAP3	104	233	244	67	112	234	116	12	45
s_10906	CDK5RAP3	47	46	39	34	46	155	40	21	61
s_10907	CDK5RAP3	113	294	204	123	144	313	143	28	16
s_10908	CDK6	47	55	46	26	24	72	27	50	112
s_10909	CDK6	132	258	253	174	179	375	158	53	67
s_1091	ADAMTSL2	232	297	479	197	259	576	259	217	351
s_10910	CDK6	26	25	40	18	23	48	34	7	13
s_10911	CDK6	49	200	155	121	174	198	95	42	30
s_10912	CDK7	83	86	103	53	70	133	57	20	26
s_10913	CDK7	32	18	14	0	10	7	4	0	0
s_10914	CDK7	130	456	449	330	334	594	300	126	191
s_10915	CDK8	159	638	652	418	692	1046	575	476	569
s_10916	CDK8	85	352	347	221	276	820	365	486	456
s_10917	CDK8	85	137	163	64	160	286	137	112	141
s_10918	CDK9	44	34	33	0	0	33	10	0	0
s_10919	CDK9	65	230	230	84	71	392	186	124	165
s_1092	ADAMTSL2	66	230	214	192	167	343	180	61	84
s_10920	CDK9	94	168	132	57	63	215	114	22	36
s_10921	CDKAL1	116	392	417	293	344	591	299	195	149
s_10922	CDKAL1	106	411	357	205	186	612	243	959	1909
s_10923	CDKAL1	131	368	348	209	296	461	206	88	114
s_10924	CDKL1	42	78	90	64	73	125	93	57	61
s_10925	CDKL1	114	238	206	157	152	261	151	43	40
s_10926	CDKL1	137	391	417	375	435	603	250	161	182
s_10927	CDKL1	154	566	502	338	462	724	377	175	175
s_10928	CDKL2	162	315	373	99	228	278	140	35	29
s_10929	CDKL2	98	181	171	90	128	368	177	228	376
s_1093	ADAMTSL3	110	137	157	104	137	195	108	63	35
s_10930	CDKL2	112	275	354	207	261	433	206	81	100
s_10931	CDKL2	52	141	138	82	60	130	88	15	32
s_10932	CDKL2	91	357	221	187	167	357	177	59	68
s_10933	CDKL2	129	201	156	88	76	191	127	30	38
s_10934	CDKL3	199	272	263	173	130	315	189	29	11
s_10935	CDKL3	61	118	149	104	147	175	136	167	200
s_10936	CDKL3	114	138	133	88	110	154	103	43	46
s_10937	CDKL3	181	579	552	288	375	925	409	165	236
s_10938	CDKL3	75	180	213	157	247	344	180	151	114
s_10939	CDKL4	99	246	247	161	191	425	138	66	116
s_1094	ADAMTSL3	182	286	285	117	217	388	244	58	54
s_10940	CDKL4	134	236	232	131	170	315	178	50	58
s_10941	CDKL4	66	197	171	75	190	265	118	52	44
s_10942	CDKL4	87	51	110	73	55	167	102	144	130
s_10943	CDKL5	122	161	156	103	141	343	116	79	39
s_10944	CDKL5	253	310	267	182	172	351	147	60	83
s_10945	CDKL5	79	198	170	97	195	279	132	167	281
s_10946	CDKL5	303	546	703	356	369	794	420	212	177
s_10947	CDKN1A	21	11	32	2	27	67	26	27	30
s_10948	CDKN1A	174	527	567	325	583	588	362	103	85
s_10949	CDKN1B	92	271	232	188	170	363	186	262	285
s_1095	ADAMTSL3	109	263	317	119	206	287	209	60	25
s_10950	CDKN1B	89	186	157	111	151	289	136	55	67
s_10951	CDKN1B	73	123	152	67	96	171	101	94	56
s_10952	CDKN1B	154	318	232	153	98	548	213	320	535
s_10953	CDKN1C	279	822	736	451	558	984	470	165	145
s_10954	CDKN1C	188	759	628	761	623	697	314	65	103
s_10955	CDKN1C	117	333	348	261	310	536	289	116	127
s_10956	CDKN1C	121	396	409	342	288	481	266	159	135
s_10957	CDKN2A	44	158	190	112	98	182	118	60	105
s_10958	CDKN2A	150	513	492	305	408	755	416	168	232
s_10959	CDKN2A	182	597	551	328	516	744	455	226	200
s_1096	ADAMTSL3	47	93	180	47	122	196	87	40	45
s_10960	CDKN2A	42	105	83	49	64	120	47	7	2
s_10961	CDKN2A	41	107	88	108	60	147	92	28	22
s_10962	CDKN2A	94	324	310	267	175	565	271	436	306
s_10963	CDKN2A	249	847	994	484	736	1264	615	223	295
s_10964	CDKN2A	64	121	114	58	56	152	68	7	22
s_10965	CDKN2AIP	46	56	97	22	28	99	38	7	23
s_10966	CDKN2AIP	129	321	303	191	190	421	318	364	386
s_10967	CDKN2AIP	1	40	24	24	16	54	15	11	26
s_10968	CDKN2AIP	60	48	54	21	14	47	30	3	11
s_10969	CDKN2AIP	4	82	81	52	82	59	20	12	11
s_1097	ADAMTSL4	231	293	322	122	247	337	178	45	67
s_10970	CDKN2AIP	143	274	326	165	167	451	243	60	104
s_10971	CDKN2AIPNL	119	194	194	130	122	184	134	50	51
s_10972	CDKN2AIPNL	18	21	30	33	10	36	13	4	1
s_10973	CDKN2B	77	151	137	202	108	689	521	6369	2722
s_10974	CDKN2B	68	264	353	150	292	514	240	130	166
s_10975	CDKN2B	35	154	172	83	160	223	109	44	102
s_10976	CDKN2B	73	213	219	129	272	338	166	129	162
s_10977	CDKN2B	37	130	169	52	151	236	124	28	38
s_10978	CDKN2B	86	225	249	130	132	387	191	165	210
s_10979	CDKN2C	68	152	157	84	59	256	189	86	153
s_1098	ADAMTSL4	216	631	722	353	436	995	472	230	295
s_10980	CDKN2C	89	203	191	124	233	445	251	396	462
s_10981	CDKN2C	53	168	185	116	168	435	203	313	357
s_10982	CDKN2C	5	23	23	8	7	68	24	26	23
s_10983	CDKN2C	56	36	99	38	23	89	67	11	16
s_10984	CDKN2C	30	46	23	17	5	60	21	14	14
s_10985	CDKN2D	85	180	197	99	154	261	176	56	69
s_10986	CDKN2D	13	11	16	12	2	12	6	4	4
s_10987	CDKN2D	65	127	149	78	139	193	82	20	7
s_10988	CDKN2D	124	303	385	187	263	562	248	47	31
s_10989	CDKN3	193	443	381	393	411	505	231	98	89
s_1099	ADAMTSL4	282	906	802	423	530	1282	578	366	488
s_10990	CDKN3	98	178	156	113	77	161	93	20	28
s_10991	CDKN3	85	186	230	141	195	437	202	147	272
s_10992	CDKN3	220	662	661	416	678	1039	541	1945	1791
s_10993	CDNF	138	455	368	280	334	438	269	100	189
s_10994	CDNF	128	343	283	160	189	459	218	78	84
s_10995	CDNF	169	501	481	361	331	637	343	248	300
s_10996	CDO1	70	138	209	83	160	248	111	101	91
s_10997	CDO1	45	42	76	20	41	100	35	12	5
s_10998	CDON	86	291	331	128	377	509	187	58	53
s_10999	CDON	110	400	426	200	309	505	346	183	195
s_11	A2M	162	419	358	150	309	627	296	115	242
s_110	ABCA10	104	282	294	199	249	457	195	49	69
s_1100	ADAMTSL4	112	449	352	292	336	473	250	157	145
s_11000	CDON	435	938	951	616	433	1439	742	476	693
s_11001	CDR1	84	166	164	72	141	279	104	90	154
s_11002	CDR1	115	471	437	324	397	709	387	190	276
s_11003	CDR2	97	181	139	91	147	224	155	64	136
s_11004	CDR2	61	130	103	122	106	110	65	13	27
s_11005	CDR2L	66	209	189	129	189	327	195	95	41
s_11006	CDR2L	17	37	68	56	66	111	50	12	10
s_11007	CDR2L	37	113	64	63	41	129	51	12	17
s_11008	CDRT1	62	93	125	83	81	108	51	12	22
s_11009	CDRT1	162	444	513	248	333	670	314	173	93
s_1101	ADAMTSL4	251	635	538	269	531	832	393	197	175
s_11010	CDRT15	63	143	111	77	68	139	83	22	26
s_11011	CDRT15	89	293	410	115	251	539	208	152	239
s_11012	CDRT15L2	107	244	274	153	250	305	174	64	80
s_11013	CDRT15L2	35	19	31	7	36	64	52	53	24
s_11014	CDRT15L2	113	209	227	102	116	389	220	248	220
s_11015	CDRT15L2	205	304	330	108	106	422	246	227	166
s_11016	CDS1	110	155	164	95	154	256	136	92	69
s_11017	CDS1	152	245	202	79	154	278	168	28	28
s_11018	CDS1	71	120	88	62	42	95	63	36	34
s_11019	CDS1	42	48	61	17	60	58	43	3	18
s_1102	ADAMTSL5	34	124	98	32	59	92	76	10	8
s_11020	CDS1	47	106	140	58	63	191	86	50	30
s_11021	CDS1	36	175	108	98	69	236	83	73	56
s_11022	CDS2	94	92	138	49	61	162	64	24	15
s_11023	CDS2	169	209	266	86	117	252	112	19	20
s_11024	CDSN	30	137	182	68	178	215	86	25	21
s_11025	CDSN	52	169	167	118	61	203	115	100	68
s_11026	CDSN	119	384	326	260	223	573	267	129	115
s_11027	CDT1	103	160	149	136	123	190	99	15	22
s_11028	CDT1	0	3	4	0	0	0	1	0	0
s_11029	CDT1	127	142	149	74	58	179	98	126	262
s_1103	ADAMTSL5	15	53	75	8	47	60	41	6	6
s_11030	CDT1	35	28	15	15	16	41	9	7	3
s_11031	CDV3	184	233	281	135	150	338	164	83	127
s_11032	CDV3	680	1538	1794	764	1178	2213	1097	788	1166
s_11033	CDV3	179	355	364	186	243	425	201	61	53
s_11034	CDV3	129	442	384	327	351	669	312	151	158
s_11035	CDX1	76	215	201	120	170	179	142	24	41
s_11036	CDX1	133	138	197	143	118	210	138	72	56
s_11037	CDX1	120	288	268	162	196	388	180	143	132
s_11038	CDX1	96	259	266	158	213	382	205	261	397
s_11039	CDX2	126	320	301	183	278	478	224	94	89
s_1104	ADAMTSL5	168	455	446	280	202	668	356	408	328
s_11040	CDX2	43	209	245	104	172	278	89	24	56
s_11041	CDX2	33	125	118	48	119	140	87	10	25
s_11042	CDX2	20	48	46	79	24	83	33	121	133
s_11043	CDX4	246	758	804	453	672	877	496	137	236
s_11044	CDX4	144	239	277	96	217	367	234	109	61
s_11045	CDX4	47	162	126	137	101	138	88	27	16
s_11046	CDYL	113	151	166	85	62	253	103	36	72
s_11047	CDYL	133	311	303	249	170	555	237	130	168
s_11048	CDYL	193	462	580	281	337	603	400	232	280
s_11049	CDYL	306	1086	1064	708	749	1391	698	192	192
s_1105	ADAP1	93	160	187	199	111	252	102	57	9
s_11050	CDYL2	122	377	357	279	314	659	267	314	325
s_11051	CDYL2	39	103	78	23	45	101	41	32	36
s_11052	CDYL2	202	762	651	451	427	996	550	552	688
s_11053	CEACAM1	532	1664	1593	762	1276	2014	1084	479	541
s_11054	CEACAM1	471	1331	1380	858	1325	1716	927	363	446
s_11055	CEACAM1	385	897	1038	559	668	1461	784	234	309
s_11056	CEACAM1	163	988	917	411	595	1476	694	318	365
s_11057	CEACAM16	116	465	327	263	294	537	303	119	167
s_11058	CEACAM16	110	326	463	127	247	665	278	107	113
s_11059	CEACAM16	29	99	72	98	118	128	63	23	22
s_1106	ADAP1	43	122	122	102	78	141	65	133	147
s_11060	CEACAM16	66	221	282	125	100	224	124	44	59
s_11061	CEACAM18	62	295	246	165	103	317	194	81	37
s_11062	CEACAM18	65	174	206	86	190	304	128	53	54
s_11063	CEACAM18	172	590	604	448	458	887	493	139	172
s_11064	CEACAM18	84	190	199	149	204	247	119	21	31
s_11065	CEACAM19	266	579	552	354	505	710	445	171	216
s_11066	CEACAM19	151	133	114	73	135	296	140	54	75
s_11067	CEACAM19	364	911	822	456	468	1049	534	228	249
s_11068	CEACAM19	128	222	230	120	117	409	193	140	131
s_11069	CEACAM21	121	168	207	112	187	297	188	52	76
s_1107	ADAP1	27	73	72	7	45	49	29	13	22
s_11070	CEACAM21	95	172	183	115	94	257	129	52	71
s_11071	CEACAM21	20	71	58	51	65	59	46	4	13
s_11072	CEACAM21	227	385	512	162	357	583	319	82	90
s_11073	CEACAM3	66	159	128	64	90	259	150	83	62
s_11074	CEACAM3	66	155	178	39	136	112	76	27	9
s_11075	CEACAM4	79	270	221	119	165	380	163	103	105
s_11076	CEACAM4	83	218	246	143	163	364	201	234	257
s_11077	CEACAM4	60	340	278	213	296	460	302	127	105
s_11078	CEACAM4	16	68	43	18	21	80	24	12	10
s_11079	CEACAM5	109	116	141	101	109	147	97	44	69
s_1108	ADAP2	107	249	229	87	161	268	141	72	44
s_11080	CEACAM5	72	185	184	145	151	209	107	46	37
s_11081	CEACAM5	44	83	94	62	74	100	74	8	30
s_11082	CEACAM6	118	135	106	41	89	193	91	10	31
s_11083	CEACAM6	143	383	354	251	353	413	264	104	89
s_11084	CEACAM6	99	111	131	87	143	173	85	57	130
s_11085	CEACAM6	72	255	237	130	185	253	152	42	51
s_11086	CEACAM7	77	158	139	112	115	161	103	17	14
s_11087	CEACAM7	53	76	65	25	92	100	76	36	32
s_11088	CEACAM7	225	671	672	346	583	1001	540	164	197
s_11089	CEACAM7	75	220	190	92	86	290	116	27	33
s_1109	ADAP2	54	85	166	60	47	131	86	33	18
s_11090	CEACAM8	52	248	233	84	117	302	173	50	49
s_11091	CEACAM8	193	436	442	313	328	665	369	268	290
s_11092	CEBPA	25	37	55	33	63	56	32	49	52
s_11093	CEBPA	11	40	88	16	92	178	104	198	259
s_11094	CEBPB	177	291	347	129	233	445	203	193	336
s_11095	CEBPB	15	283	302	164	145	487	217	264	344
s_11096	CEBPD	59	154	149	65	53	227	115	34	44
s_11097	CEBPD	86	150	223	83	240	283	123	171	175
s_11098	CEBPE	50	101	110	87	93	172	115	39	25
s_11099	CEBPE	114	162	217	87	114	260	114	56	24
s_111	ABCA10	156	183	228	56	134	298	149	74	71
s_1110	ADAR	168	223	227	180	91	396	201	145	179
s_11100	CEBPE	89	378	333	183	266	438	239	120	139
s_11101	CEBPE	95	172	252	75	161	267	146	67	114
s_11102	CEBPG	117	264	301	280	257	411	236	129	164
s_11103	CEBPG	104	329	255	194	332	414	205	67	71
s_11104	CEBPZ	98	142	81	123	41	588	155	9620	15001
s_11105	CEBPZ	61	106	70	63	105	79	67	5	26
s_11106	CEBPZ	116	124	148	72	40	208	121	38	31
s_11107	CEBPZ	157	116	156	71	47	180	124	14	35
s_11108	CEBPZ	102	25	35	31	35	62	43	30	36
s_11109	CEBPZ	153	69	83	36	124	100	63	43	27
s_1111	ADAR	78	39	29	44	12	108	27	13	16
s_11110	CECR1	269	520	621	319	589	773	402	243	271
s_11111	CECR1	34	100	114	59	37	160	85	97	40
s_11112	CECR1	108	128	130	79	43	195	108	32	32
s_11113	CECR1	78	236	208	126	104	359	154	34	70
s_11114	CECR1	152	111	150	60	128	216	95	41	48
s_11115	CECR1	235	739	781	579	593	1089	569	230	264
s_11116	CECR5	180	474	497	307	311	582	273	120	120
s_11117	CECR5	226	650	592	252	447	917	436	154	180
s_11118	CECR5	86	219	209	153	138	333	121	36	79
s_11119	CECR5	50	55	80	53	49	40	54	8	2
s_1112	ADAR	64	89	110	58	100	92	57	32	50
s_11120	CECR5	66	95	118	44	52	163	66	5	15
s_11121	CECR6	99	284	291	200	276	540	241	114	156
s_11122	CECR6	184	731	533	536	577	1035	470	138	238
s_11123	CECR6	59	138	94	40	56	178	68	9	22
s_11124	CEL	97	231	270	93	252	406	228	48	64
s_11125	CEL	68	175	190	38	97	149	82	19	42
s_11126	CELA1	36	36	78	24	80	122	51	9	0
s_11127	CELA1	108	189	167	101	189	309	162	74	60
s_11128	CELA1	100	264	281	143	238	410	225	336	352
s_11129	CELA1	61	107	55	30	70	111	48	18	21
s_1113	ADAR	155	293	314	146	184	354	180	33	28
s_11130	CELA2A	100	231	255	155	210	421	234	85	50
s_11131	CELA2A	94	210	248	156	179	415	218	259	315
s_11132	CELA2A	239	615	619	354	379	801	391	224	351
s_11133	CELA2A	55	173	186	151	118	199	94	29	63
s_11134	CELA2B	75	132	196	76	155	208	124	104	155
s_11135	CELA2B	76	94	125	60	76	159	80	24	73
s_11136	CELA3A	52	83	38	24	13	78	53	10	17
s_11137	CELA3A	301	667	772	456	720	1159	555	522	390
s_11138	CELA3A	191	581	560	340	484	885	507	213	198
s_11139	CELA3A	26	82	107	37	58	155	58	18	10
s_1114	ADAR	182	210	237	102	179	320	146	92	67
s_11140	CELA3B	104	253	283	47	188	280	144	36	28
s_11141	CELA3B	299	883	796	511	619	1104	549	221	241
s_11142	CELA3B	88	396	380	248	310	485	233	249	248
s_11143	CELA3B	187	593	466	339	442	1016	530	648	283
s_11144	CELF1	347	578	657	367	318	1081	621	170	214
s_11145	CELF1	679	1016	1154	503	469	2571	1248	663	860
s_11146	CELF1	783	1732	1806	968	1196	2401	1253	575	555
s_11147	CELF2	122	255	222	110	239	347	147	512	310
s_11148	CELF2	1224	4306	4428	2220	3097	6126	3239	3230	3977
s_11149	CELF3	15	312	366	182	388	337	139	160	106
s_1115	ADAR	72	229	226	87	243	360	255	309	313
s_11150	CELF3	24	141	194	88	155	108	75	35	61
s_11151	CELF3	110	189	251	163	91	286	122	95	168
s_11152	CELF3	195	432	556	230	380	726	313	147	145
s_11153	CELF4	398	1468	1249	906	1145	2141	1035	690	795
s_11154	CELF4	565	1295	1259	791	1098	1905	752	551	835
s_11155	CELF4	29	496	414	245	316	469	288	61	174
s_11156	CELF4	16	483	607	255	413	828	138	227	290
s_11157	CELF5	111	226	184	32	59	226	104	48	27
s_11158	CELF5	95	232	224	94	141	333	163	102	113
s_11159	CELF5	132	272	290	112	190	255	141	29	27
s_1116	ADARB1	375	1024	1036	530	701	1214	632	261	325
s_11160	CELF5	183	473	429	338	310	572	241	99	181
s_11161	CELF6	302	693	681	301	448	987	535	167	221
s_11162	CELF6	403	633	768	350	351	842	421	241	190
s_11163	CELF6	334	827	882	462	509	1143	531	193	256
s_11164	CELF6	220	598	705	330	441	1012	509	212	214
s_11165	CELSR1	68	142	119	84	121	233	133	465	664
s_11166	CELSR1	74	157	133	107	114	227	86	25	10
s_11167	CELSR1	116	310	331	234	332	462	195	38	38
s_11168	CELSR1	73	240	261	127	143	277	161	65	120
s_11169	CELSR2	111	414	384	189	320	456	250	87	68
s_1117	ADARB1	252	359	358	279	277	557	204	69	86
s_11170	CELSR2	122	236	227	166	121	277	120	113	176
s_11171	CELSR2	88	417	378	269	311	612	277	151	209
s_11172	CELSR2	83	142	209	116	98	230	99	48	47
s_11173	CELSR3	36	59	78	34	44	74	24	12	38
s_11174	CELSR3	42	147	122	94	102	90	65	16	17
s_11175	CELSR3	124	332	254	147	182	390	204	39	42
s_11176	CEMP1	128	354	355	238	214	475	249	146	171
s_11177	CEMP1	59	233	161	136	76	737	377	58998	85713
s_11179	CENPA	151	271	227	114	197	276	121	30	48
s_1118	ADARB1	593	915	899	523	680	1344	622	306	386
s_11180	CENPA	85	136	136	43	51	121	74	76	107
s_11181	CENPA	60	17	18	0	1	23	7	1	2
s_11182	CENPA	107	392	296	272	147	408	214	65	56
s_11183	CENPA	133	129	132	65	160	175	86	32	12
s_11184	CENPB	161	373	429	279	298	426	246	109	128
s_11185	CENPB	96	177	176	95	187	204	130	25	40
s_11186	CENPBD1	128	237	274	121	180	255	182	33	18
s_11187	CENPBD1	328	460	479	218	292	592	355	165	196
s_11188	CENPC1	62	46	41	9	9	66	53	5	0
s_11189	CENPC1	64	37	46	66	52	66	31	11	9
s_1119	ADARB2	116	306	335	149	242	469	269	103	120
s_11190	CENPE	96	24	54	9	61	64	26	3	0
s_11191	CENPE	52	39	27	13	17	74	15	5	7
s_11192	CENPE	89	70	71	27	80	70	37	13	25
s_11193	CENPE	94	87	107	70	121	128	80	48	22
s_11194	CENPE	100	123	140	40	72	206	133	83	65
s_11195	CENPE	47	217	188	143	185	231	142	36	42
s_11196	CENPF	7	4	19	3	15	41	6	4	0
s_11197	CENPF	40	41	73	34	8	59	20	1	1
s_11198	CENPF	164	358	405	251	241	646	262	84	105
s_11199	CENPF	22	10	5	4	6	7	8	0	0
s_112	ABCA12	40	55	32	23	44	62	27	22	19
s_1120	ADARB2	32	103	74	57	72	90	35	14	11
s_11200	CENPF	134	263	188	130	110	244	130	86	157
s_11201	CENPH	48	39	38	36	23	59	15	4	8
s_11202	CENPH	148	214	204	146	84	313	182	66	97
s_11203	CENPI	86	40	60	10	64	143	51	12	20
s_11204	CENPI	145	26	44	23	10	87	51	9	11
s_11205	CENPI	69	70	79	37	60	127	54	9	11
s_11206	CENPI	36	45	29	16	19	108	41	10	16
s_11207	CENPJ	70	68	53	49	50	81	45	4	8
s_11208	CENPJ	66	58	53	48	59	92	51	40	29
s_11209	CENPJ	92	166	149	82	80	178	89	36	42
s_1121	ADARB2	120	197	261	142	160	389	179	69	95
s_11210	CENPJ	175	309	348	200	383	397	263	201	145
s_11211	CENPK	39	101	150	50	84	184	64	5	9
s_11212	CENPK	147	289	261	141	200	474	223	165	151
s_11213	CENPL	179	379	396	325	341	800	317	307	386
s_11214	CENPL	197	247	265	167	171	334	169	56	96
s_11215	CENPL	183	308	461	187	253	403	245	78	48
s_11216	CENPL	111	163	205	69	165	280	138	82	72
s_11217	CENPL	164	127	183	81	63	190	115	50	70
s_11218	CENPL	172	166	211	64	231	338	167	105	88
s_11219	CENPM	320	1079	1097	701	827	1481	857	517	609
s_1122	ADAT1	121	311	327	256	193	445	252	114	210
s_11220	CENPM	160	114	74	43	90	226	102	17	7
s_11221	CENPM	137	62	64	24	44	153	83	47	86
s_11222	CENPM	83	301	301	104	236	378	189	104	125
s_11223	CENPM	129	476	495	244	329	753	424	253	223
s_11224	CENPM	57	112	165	75	30	230	107	219	224
s_11225	CENPN	286	1054	1067	617	893	1707	717	537	718
s_11226	CENPN	124	87	112	29	91	94	83	11	16
s_11227	CENPN	192	87	131	79	82	175	70	34	33
s_11228	CENPO	139	529	556	284	431	721	365	294	341
s_11229	CENPO	162	261	226	147	109	369	201	60	67
s_1123	ADAT1	124	325	291	144	287	313	165	27	47
s_11230	CENPO	228	632	687	351	574	933	435	183	268
s_11231	CENPP	94	224	218	121	119	280	156	79	169
s_11232	CENPP	74	121	99	65	47	129	62	7	10
s_11233	CENPP	106	196	195	72	173	410	184	65	41
s_11234	CENPP	64	154	102	115	88	224	111	50	70
s_11235	CENPQ	111	85	71	59	48	79	40	10	4
s_11236	CENPQ	66	127	101	46	39	172	54	19	54
s_11237	CENPQ	139	548	465	229	363	701	355	113	161
s_11238	CENPT	54	218	186	97	98	387	152	95	161
s_11239	CENPT	109	350	364	214	311	471	279	92	185
s_1124	ADAT1	217	673	616	367	440	690	403	119	162
s_11240	CENPT	25	89	78	67	38	88	57	101	208
s_11241	CENPT	59	103	123	26	62	158	67	16	36
s_11242	CENPV	78	184	188	87	131	200	121	27	68
s_11243	CENPV	38	75	97	69	39	91	44	9	9
s_11244	CENPV	61	169	199	81	105	330	122	47	46
s_11245	CENPV	71	81	81	69	135	174	58	33	40
s_11246	CENPW	83	156	207	48	128	197	97	38	32
s_11247	CENPW	35	24	19	2	27	22	12	3	3
s_11248	CEP104	78	357	331	151	206	437	228	112	120
s_11249	CEP104	109	404	313	176	225	525	229	54	52
s_1125	ADAT2	41	109	109	97	95	225	126	92	76
s_11250	CEP104	33	16	60	33	6	48	38	5	11
s_11251	CEP104	135	415	376	253	333	647	299	75	125
s_11252	CEP112	139	250	266	146	195	425	231	97	101
s_11253	CEP112	55	178	217	91	187	256	131	55	41
s_11254	CEP112	91	151	210	90	132	239	126	117	91
s_11255	CEP112	76	87	89	99	47	105	43	5	14
s_11256	CEP112	60	116	158	33	130	150	81	16	20
s_11257	CEP112	50	120	187	86	116	166	88	52	43
s_11258	CEP112	105	133	87	57	76	153	97	2	6
s_11259	CEP120	218	443	464	310	472	654	256	143	109
s_1126	ADAT2	58	88	82	55	50	101	59	31	8
s_11260	CEP120	175	366	339	212	329	729	335	131	180
s_11261	CEP120	100	317	373	198	228	589	237	139	320
s_11262	CEP128	85	138	118	88	114	181	107	28	12
s_11263	CEP128	225	579	565	449	641	820	390	128	217
s_11264	CEP128	65	142	170	112	94	247	125	28	35
s_11265	CEP135	102	115	147	55	66	188	77	13	20
s_11266	CEP135	193	356	311	190	243	363	181	55	28
s_11267	CEP135	43	94	89	40	77	134	68	10	26
s_11268	CEP135	178	315	354	206	241	492	281	1990	1465
s_11269	CEP152	151	186	196	65	123	315	146	60	99
s_1127	ADAT2	181	489	466	181	378	725	318	126	254
s_11270	CEP152	553	565	559	234	341	1013	449	302	425
s_11271	CEP164	12	78	68	26	30	193	82	31	25
s_11272	CEP164	168	415	384	215	184	682	266	196	234
s_11273	CEP164	62	336	330	229	249	492	246	136	248
s_11274	CEP164	74	363	356	169	459	469	272	167	244
s_11275	CEP170	129	679	653	353	535	838	409	299	505
s_11276	CEP170	238	477	436	259	346	608	293	224	238
s_11277	CEP170	273	428	440	256	347	654	335	268	169
s_11278	CEP170	235	831	677	424	448	895	547	202	228
s_11279	CEP19	85	177	176	131	144	222	101	39	32
s_1128	ADAT2	73	92	110	77	10	156	89	8	11
s_11280	CEP19	86	227	245	96	126	333	139	53	63
s_11281	CEP19	87	158	151	93	121	192	119	33	22
s_11282	CEP192	52	50	35	23	27	106	37	3	4
s_11283	CEP192	156	194	180	137	109	302	163	133	90
s_11284	CEP192	124	166	181	94	125	253	188	69	52
s_11285	CEP192	42	56	83	26	18	85	55	9	14
s_11286	CEP250	38	74	77	59	49	70	28	2	3
s_11287	CEP250	97	116	171	86	114	303	157	213	156
s_11288	CEP290	70	67	64	28	110	121	65	21	43
s_11289	CEP290	47	51	42	55	44	53	26	26	11
s_1129	ADAT3	46	217	170	122	116	275	115	44	62
s_11290	CEP290	43	56	63	44	66	86	35	5	12
s_11291	CEP290	80	174	129	71	102	156	83	60	63
s_11292	CEP350	65	148	140	28	85	193	100	14	27
s_11293	CEP350	92	68	98	30	84	141	74	33	62
s_11294	CEP41	156	570	562	198	521	919	396	358	340
s_11295	CEP41	273	297	262	91	118	357	154	56	72
s_11296	CEP41	508	1164	1329	651	833	1509	708	345	399
s_11297	CEP41	90	365	403	237	383	586	261	171	189
s_11298	CEP41	173	499	515	351	384	622	338	82	111
s_11299	CEP44	122	129	118	83	103	230	107	36	28
s_113	ABCA12	77	195	145	40	126	187	107	35	38
s_1130	ADAT3	127	173	206	39	125	365	172	27	17
s_11300	CEP44	54	68	95	79	75	127	58	13	10
s_11301	CEP44	33	20	21	16	4	28	13	5	3
s_11302	CEP44	226	636	635	416	416	782	417	176	183
s_11303	CEP44	259	612	441	286	320	725	305	284	387
s_11304	CEP44	111	409	418	269	176	599	242	52	28
s_11305	CEP55	185	179	171	133	82	185	98	11	14
s_11306	CEP55	86	52	62	31	41	114	33	24	46
s_11307	CEP55	75	126	165	67	51	191	112	63	34
s_11308	CEP55	70	168	304	127	368	250	175	96	58
s_11309	CEP57	103	144	198	96	109	345	153	50	22
s_1131	ADC	136	278	281	105	241	347	185	66	55
s_11310	CEP57	139	82	95	17	88	58	68	13	16
s_11311	CEP57	273	279	306	110	137	474	239	44	24
s_11312	CEP57	221	840	825	459	518	1121	542	243	237
s_11313	CEP57L1	50	148	125	36	56	132	57	16	25
s_11314	CEP57L1	64	89	88	62	45	137	50	21	14
s_11315	CEP63	107	130	156	57	107	211	101	40	25
s_11316	CEP63	222	344	356	197	316	574	260	302	386
s_11317	CEP63	459	1231	1257	792	964	1744	901	390	553
s_11318	CEP63	562	1406	1443	1178	1242	1782	804	343	520
s_11319	CEP63	38	71	83	46	47	183	63	25	13
s_1132	ADC	149	419	408	198	348	730	354	421	305
s_11320	CEP68	46	114	136	79	157	203	100	48	46
s_11321	CEP68	100	243	336	179	219	474	197	169	265
s_11322	CEP70	25	22	50	6	37	29	18	8	8
s_11323	CEP70	35	92	95	44	102	165	65	28	75
s_11324	CEP70	12	22	30	0	31	28	9	1	26
s_11325	CEP70	58	163	146	46	122	128	80	44	75
s_11326	CEP72	93	169	205	76	191	265	162	138	300
s_11327	CEP72	29	69	74	50	53	110	53	39	38
s_11328	CEP72	215	660	633	463	551	987	355	141	147
s_11329	CEP72	93	122	153	73	115	164	60	94	133
s_1133	ADC	36	49	44	15	34	52	32	25	28
s_11330	CEP72	77	115	139	29	98	259	129	44	36
s_11331	CEP72	94	266	362	136	265	349	182	36	14
s_11332	CEP76	53	136	142	145	79	173	54	31	39
s_11333	CEP76	95	234	320	132	256	527	257	123	98
s_11334	CEP76	45	171	83	52	93	176	68	10	10
s_11335	CEP76	106	177	151	75	64	247	131	80	120
s_11336	CEP78	293	325	329	225	293	587	272	132	146
s_11337	CEP78	158	287	334	106	234	539	277	88	129
s_11338	CEP78	210	509	608	498	470	886	406	227	428
s_11339	CEP85	111	189	156	71	144	374	152	128	251
s_1134	ADC	93	159	159	99	143	203	104	34	47
s_11340	CEP85	82	246	198	135	160	292	136	96	90
s_11341	CEP85	81	98	96	33	95	154	67	10	13
s_11342	CEP85	47	52	59	19	15	66	37	16	21
s_11343	CEP85	234	344	366	179	321	599	309	237	208
s_11344	CEP85L	368	721	666	453	425	1083	583	752	939
s_11345	CEP85L	292	704	768	322	524	994	455	217	247
s_11346	CEP85L	100	540	580	169	577	682	341	83	84
s_11347	CEP85L	60	320	360	210	202	397	179	96	175
s_11348	CEP89	186	517	565	314	362	675	346	346	438
s_11349	CEP89	103	230	184	89	237	318	126	73	55
s_1135	ADC	104	262	190	129	146	291	166	140	163
s_11350	CEP89	188	387	499	191	473	628	346	491	619
s_11351	CEP95	107	295	294	117	275	445	205	67	43
s_11352	CEP95	174	482	407	189	335	541	241	196	243
s_11353	CEP95	46	15	9	0	1	18	13	1	3
s_11354	CEP95	124	338	408	209	217	470	199	72	70
s_11355	CEP97	113	277	260	101	160	305	168	42	115
s_11356	CEP97	49	8	11	13	0	31	21	4	3
s_11357	CEP97	73	179	206	57	156	208	105	58	46
s_11358	CEPT1	72	285	240	189	203	503	191	23	35
s_11359	CEPT1	99	131	168	54	128	180	103	20	20
s_1136	ADC	23	72	89	40	42	104	52	20	37
s_11360	CEPT1	126	353	356	232	215	470	226	130	323
s_11361	CER1	87	367	316	208	240	359	176	44	109
s_11362	CER1	51	67	94	50	84	175	76	37	61
s_11363	CER1	80	179	203	141	180	300	147	40	36
s_11364	CER1	96	306	285	112	167	463	205	117	134
s_11365	CERCAM	58	182	164	64	94	214	107	40	53
s_11366	CERCAM	82	237	256	139	176	353	167	79	81
s_11367	CERCAM	104	100	128	48	120	162	59	13	3
s_11368	CERCAM	83	121	156	26	145	186	101	18	18
s_11369	CERK	145	397	479	249	223	563	332	90	131
s_1137	ADCK1	219	652	708	469	573	963	449	191	266
s_11370	CERK	108	369	358	174	261	514	233	129	116
s_11371	CERK	41	112	101	63	116	175	71	22	27
s_11372	CERK	111	135	126	75	75	175	73	63	58
s_11373	CERKL	143	149	195	157	194	275	130	48	46
s_11374	CERKL	431	999	921	528	607	1163	584	221	173
s_11375	CERKL	332	734	736	430	482	1140	594	448	550
s_11376	CERKL	708	1952	1963	1229	1361	2757	1352	870	1033
s_11377	CERKL	400	1121	1253	704	886	1972	972	526	673
s_11378	CERS1	361	508	445	242	297	557	266	147	185
s_11379	CERS1	62	132	157	50	170	117	97	20	27
s_1138	ADCK1	145	527	561	259	362	580	338	239	256
s_11380	CERS1	80	275	218	143	179	409	182	139	218
s_11381	CERS1	156	191	174	76	86	214	118	18	13
s_11382	CERS2	155	206	215	67	113	313	188	46	31
s_11383	CERS2	107	91	146	41	73	113	82	36	29
s_11384	CERS2	101	167	207	137	171	269	180	22	39
s_11385	CERS2	243	291	333	120	153	421	203	57	31
s_11386	CERS2	116	385	380	190	436	596	357	165	208
s_11387	CERS3	58	132	179	96	172	213	100	45	45
s_11388	CERS3	235	764	845	375	650	1182	546	373	383
s_11389	CERS3	77	99	69	32	55	84	37	14	9
s_1139	ADCK1	197	557	519	246	543	876	413	237	304
s_11390	CERS3	54	71	67	38	91	77	48	12	11
s_11391	CERS4	96	159	160	76	141	239	138	23	44
s_11392	CERS4	98	206	209	72	105	237	78	23	33
s_11393	CERS4	34	64	96	25	28	121	49	10	9
s_11394	CERS5	74	119	163	49	63	201	92	30	29
s_11395	CERS5	66	154	193	56	85	288	89	176	181
s_11396	CERS5	130	123	120	60	122	261	112	88	125
s_11397	CERS5	155	414	425	172	261	588	258	107	167
s_11398	CERS6	181	414	395	239	349	636	324	163	212
s_11399	CERS6	21	332	287	134	180	321	119	122	112
s_114	ABCA12	78	217	163	112	198	204	124	77	47
s_1140	ADCK2	116	408	344	226	311	556	296	123	135
s_11400	CERS6	83	528	518	379	416	629	300	90	66
s_11401	CERS6	242	857	914	562	612	1155	556	569	723
s_11402	CERS6	26	42	50	29	49	86	47	25	53
s_11403	CERS6	265	630	634	431	476	915	492	178	292
s_11404	CES1	288	1020	945	613	759	1817	900	1052	1450
s_11405	CES1	179	310	384	136	260	474	226	110	75
s_11406	CES1	397	742	668	418	543	949	571	313	256
s_11407	CES1	91	187	157	91	171	273	115	48	70
s_11408	CES2	205	266	298	186	189	508	194	58	30
s_11409	CES2	74	323	276	157	198	393	189	174	244
s_1141	ADCK2	13	21	22	13	21	22	13	9	14
s_11410	CES2	96	235	208	34	111	199	83	12	37
s_11411	CES2	177	382	329	181	292	509	297	328	334
s_11412	CES3	185	621	532	290	313	770	393	365	662
s_11413	CES3	207	450	341	168	202	577	325	180	171
s_11414	CES3	187	683	600	397	485	787	432	174	265
s_11415	CES3	97	293	245	174	136	311	152	56	151
s_11416	CES3	103	293	378	183	263	626	248	186	270
s_11417	CES3	192	538	632	390	480	829	403	132	160
s_11418	CES3	62	197	200	121	179	261	120	64	145
s_11419	CES3	89	328	355	436	280	467	220	51	54
s_1142	ADCK2	56	120	178	48	129	132	85	24	19
s_11420	CES4A	228	671	511	242	571	790	465	286	336
s_11421	CES4A	50	194	224	71	170	133	90	41	39
s_11422	CES4A	304	351	362	258	209	521	271	82	74
s_11423	CES4A	67	145	120	84	103	175	62	187	249
s_11424	CES4A	106	425	305	282	226	587	331	240	278
s_11425	CES5A	143	374	400	153	160	473	286	127	129
s_11426	CES5A	183	469	498	304	310	689	298	139	132
s_11427	CES5A	268	771	746	402	617	1126	522	254	438
s_11428	CES5A	94	233	238	180	136	419	143	49	81
s_11429	CES5A	301	375	466	135	398	649	287	251	260
s_1143	ADCK3	108	245	253	155	194	350	208	146	139
s_11430	CETN1	28	74	88	40	27	57	29	1	1
s_11431	CETN1	151	363	479	224	423	565	299	224	349
s_11432	CETN2	18	61	25	21	26	82	25	9	16
s_11433	CETN2	24	34	53	26	64	46	12	5	25
s_11434	CETN2	53	191	182	63	143	207	97	25	11
s_11435	CETN3	61	112	100	65	144	128	76	35	57
s_11436	CETN3	56	93	117	54	51	130	59	21	14
s_11437	CETN3	95	127	120	68	72	168	75	17	14
s_11438	CETN3	159	135	154	125	111	216	113	23	46
s_11439	CETP	0	4	2	4	4	11	1	0	0
s_1144	ADCK3	59	111	126	18	101	201	122	26	6
s_11440	CETP	81	176	177	88	188	196	118	25	28
s_11441	CETP	146	176	185	179	73	201	108	31	16
s_11442	CFB	65	67	48	24	42	137	49	13	23
s_11443	CFB	33	67	38	23	40	166	53	20	49
s_11444	CFB	64	53	48	18	30	46	19	4	11
s_11445	CFB	67	116	141	70	75	135	76	36	23
s_11446	CFC1	0	8	5	7	1	2	3	7	1
s_11447	CFC1	1	39	46	36	35	25	16	14	18
s_11449	CFD	101	302	238	126	155	359	147	94	68
s_1145	ADCK3	39	117	104	78	106	131	49	60	86
s_11450	CFD	114	404	384	251	337	654	299	325	274
s_11451	CFD	137	373	383	225	230	589	272	172	210
s_11452	CFDP1	41	95	62	83	38	101	72	7	3
s_11453	CFDP1	62	140	196	54	130	199	112	123	82
s_11454	CFDP1	44	114	75	56	26	173	69	38	19
s_11455	CFDP1	138	125	146	94	110	228	95	40	33
s_11456	CFH	238	854	908	657	665	1011	582	339	336
s_11457	CFH	6	32	60	33	28	108	22	24	10
s_11458	CFH	9	119	175	51	83	309	36	62	76
s_11459	CFH	197	243	258	144	107	327	181	88	111
s_1146	ADCK3	148	422	390	172	303	611	294	240	373
s_11460	CFH	137	327	283	210	213	643	232	209	195
s_11461	CFH	182	199	195	66	116	325	115	60	111
s_11462	CFHR1	73	154	148	86	130	146	115	22	18
s_11463	CFHR1	21	115	85	72	77	220	64	29	19
s_11464	CFHR1	79	185	150	164	85	288	142	272	372
s_11465	CFHR1	77	156	106	50	41	182	66	29	25
s_11466	CFHR1	105	187	169	77	168	283	132	25	53
s_11467	CFHR2	45	75	102	9	63	89	65	9	1
s_11468	CFHR2	29	96	115	48	83	198	94	32	42
s_11469	CFHR2	47	45	102	14	42	39	45	9	2
s_1147	ADCK3	126	287	288	124	197	311	174	107	91
s_11470	CFHR2	31	57	50	21	75	134	65	61	64
s_11471	CFHR3	338	854	1002	591	896	1370	702	312	356
s_11472	CFHR3	183	312	322	189	251	406	213	57	47
s_11473	CFHR3	190	137	139	105	87	263	124	84	58
s_11474	CFHR3	260	381	356	251	244	552	338	216	159
s_11475	CFHR4	65	55	38	20	30	53	30	7	1
s_11476	CFHR4	143	199	253	148	117	313	147	87	107
s_11477	CFHR5	89	64	79	19	21	79	35	4	18
s_11478	CFHR5	54	95	120	49	108	187	94	160	177
s_11479	CFI	142	476	567	314	587	858	438	319	341
s_1148	ADCK3	316	666	637	307	542	969	419	107	75
s_11480	CFI	58	94	103	50	34	144	50	13	7
s_11481	CFI	40	49	45	21	29	31	22	5	4
s_11482	CFL1	86	267	287	158	210	420	145	82	70
s_11483	CFL1	123	189	220	80	185	334	161	101	79
s_11484	CFL2	72	109	142	88	78	119	92	28	53
s_11485	CFL2	245	376	512	316	376	616	297	118	111
s_11486	CFL2	25	33	19	2	29	36	25	10	26
s_11487	CFL2	314	307	355	162	136	407	178	42	58
s_11488	CFL2	77	269	290	222	225	373	182	64	76
s_11489	CFLAR	48	156	184	102	152	210	114	99	100
s_1149	ADCK4	54	66	58	14	16	113	65	7	3
s_11490	CFLAR	710	2436	2504	1594	1927	3256	1786	946	1057
s_11491	CFLAR	378	1522	1322	779	1138	2232	1192	1097	1406
s_11492	CFLAR	595	1488	1384	968	1138	2247	1046	851	954
s_11493	CFP	109	66	125	20	53	98	76	13	40
s_11494	CFP	144	419	359	294	264	510	237	70	119
s_11495	CFP	25	115	111	80	94	143	69	15	16
s_11496	CFTR	62	195	151	98	133	300	147	55	80
s_11497	CFTR	85	166	238	130	93	238	175	99	150
s_11498	CFTR	31	46	58	30	38	56	34	5	18
s_11499	CGA	266	864	832	494	796	1116	608	228	307
s_115	ABCA12	133	288	273	156	241	478	224	67	57
s_1150	ADCK4	75	194	184	112	101	227	109	34	49
s_11500	CGA	83	190	257	86	162	255	123	45	72
s_11501	CGA	169	428	413	240	406	549	262	122	128
s_11502	CGB1	61	220	146	98	207	277	127	73	71
s_11503	CGB1	72	215	207	150	98	225	108	25	14
s_11505	CGGBP1	106	310	270	172	250	491	163	79	153
s_11506	CGGBP1	85	225	195	103	116	392	200	197	200
s_11507	CGN	159	263	318	131	271	435	222	57	101
s_11508	CGN	73	187	223	112	116	272	136	63	100
s_11509	CGNL1	37	84	71	45	45	92	41	99	69
s_1151	ADCK4	111	246	204	85	30	325	187	272	471
s_11510	CGNL1	66	123	105	36	61	138	61	26	9
s_11511	CGNL1	108	233	200	116	141	187	106	49	65
s_11512	CGNL1	63	116	147	76	63	267	113	40	43
s_11513	CGREF1	145	466	466	212	345	668	308	254	146
s_11514	CGREF1	130	373	342	196	241	369	276	72	84
s_11515	CGREF1	88	205	222	174	91	383	183	91	109
s_11516	CGREF1	204	378	379	166	240	564	242	97	142
s_11517	CGREF1	44	82	84	46	46	144	63	16	22
s_11518	CGREF1	44	131	86	38	47	106	54	3	2
s_11519	CGREF1	332	1089	1219	617	834	1851	937	760	843
s_1152	ADCK5	98	204	251	72	94	309	181	62	66
s_11520	CGREF1	77	182	242	98	228	366	196	95	96
s_11521	CGREF1	190	520	469	298	355	906	447	554	638
s_11522	CGREF1	51	235	133	141	114	242	124	40	38
s_11523	CGRRF1	55	143	93	117	44	287	141	81	64
s_11524	CGRRF1	66	175	219	74	174	272	112	32	44
s_11525	CGRRF1	61	54	84	20	39	143	51	18	20
s_11527	CHAC1	291	713	701	257	398	1056	499	287	402
s_11528	CHAC1	159	166	194	60	108	202	105	60	128
s_11529	CHAC1	447	888	1083	586	746	1351	719	337	432
s_1153	ADCK5	34	84	113	63	64	101	65	2	4
s_11530	CHAC1	65	169	95	79	140	196	92	45	86
s_11531	CHAC1	184	385	418	193	241	620	272	94	116
s_11532	CHAC2	74	158	146	114	123	226	135	48	45
s_11533	CHAC2	68	220	276	124	272	315	133	45	78
s_11534	CHAC2	37	66	87	29	49	57	21	130	192
s_11535	CHAC2	139	466	439	313	361	631	343	205	261
s_11536	CHAC2	68	106	69	44	65	121	86	16	16
s_11537	CHAD	70	278	284	197	166	454	244	115	148
s_11538	CHAD	86	175	185	127	96	242	133	64	73
s_11539	CHAD	79	222	262	81	163	218	140	43	30
s_1154	ADCK5	41	166	165	37	136	175	108	66	87
s_11540	CHADL	55	244	221	155	272	247	173	98	141
s_11541	CHADL	89	207	214	175	156	278	121	72	87
s_11542	CHADL	135	373	502	192	390	663	276	121	62
s_11543	CHADL	76	271	402	166	362	697	287	300	329
s_11544	CHAF1A	24	49	54	38	64	93	37	12	27
s_11545	CHAF1A	18	85	86	39	50	121	74	5	8
s_11546	CHAF1A	176	211	208	109	116	412	181	94	80
s_11547	CHAF1B	30	211	211	123	155	277	180	69	64
s_11548	CHAF1B	110	457	491	288	454	715	346	403	615
s_11549	CHAF1B	21	68	128	59	97	126	54	28	27
s_1155	ADCK5	41	98	110	47	102	140	64	11	14
s_11550	CHAF1B	114	336	357	179	247	448	275	167	269
s_11551	CHAMP1	68	152	178	48	115	188	116	71	25
s_11552	CHAMP1	216	668	724	289	438	1068	575	264	338
s_11553	CHAT	92	319	337	191	188	514	211	58	88
s_11554	CHAT	477	1530	1631	974	1215	2281	1047	524	752
s_11555	CHAT	144	482	516	297	418	571	328	68	66
s_11556	CHAT	230	607	593	394	455	850	405	155	253
s_11557	CHCHD1	114	56	65	30	64	103	42	12	16
s_11558	CHCHD1	102	134	105	95	42	315	152	251	329
s_11559	CHCHD1	117	203	177	99	59	395	192	169	248
s_1156	ADCY1	32	90	83	62	81	131	72	17	25
s_11560	CHCHD1	32	46	49	29	41	185	91	133	62
s_11561	CHCHD10	57	128	158	60	198	311	122	31	21
s_11562	CHCHD10	282	809	801	530	534	1075	605	251	343
s_11563	CHCHD2	171	153	165	105	66	295	141	98	78
s_11564	CHCHD2	53	195	178	157	83	281	152	74	56
s_11566	CHCHD4	488	1586	1629	1112	1276	2434	1398	858	999
s_11567	CHCHD4	221	219	298	147	182	541	291	87	90
s_11568	CHCHD4	204	304	370	199	304	402	192	28	26
s_11569	CHCHD5	96	179	184	120	165	290	150	24	28
s_1157	ADCY1	63	219	259	152	160	363	168	122	68
s_11570	CHCHD5	122	239	291	166	284	394	182	85	65
s_11571	CHCHD5	62	126	193	84	88	252	82	48	46
s_11572	CHCHD5	134	303	354	175	285	480	211	42	76
s_11573	CHCHD5	78	215	242	210	125	373	192	110	108
s_11574	CHCHD6	59	68	47	44	68	53	36	2	5
s_11575	CHCHD6	107	358	350	215	363	503	292	92	94
s_11576	CHCHD6	56	57	61	34	110	80	60	10	4
s_11577	CHCHD7	613	690	858	340	590	978	538	162	231
s_11578	CHCHD7	87	70	109	31	47	173	89	25	30
s_11579	CHCHD7	339	600	702	469	529	1217	504	393	610
s_1158	ADCY1	146	299	285	245	196	509	201	91	147
s_11580	CHCHD7	296	539	619	357	308	875	439	249	431
s_11581	CHCHD7	195	278	311	149	170	693	491	6729	6680
s_11582	CHCHD8	96	194	238	119	190	400	167	39	39
s_11583	CHCHD8	121	188	181	89	90	338	180	63	55
s_11584	CHD1	76	72	62	39	60	95	50	72	48
s_11585	CHD1	94	299	214	110	129	316	202	52	115
s_11586	CHD1	103	71	90	39	37	216	73	15	11
s_11587	CHD1	166	302	386	117	201	552	237	41	25
s_11588	CHD1L	181	333	450	177	425	636	267	139	242
s_11589	CHD1L	192	403	348	266	360	658	260	212	241
s_1159	ADCY1	100	262	380	135	266	463	256	82	104
s_11590	CHD1L	126	334	387	291	267	509	247	77	60
s_11591	CHD1L	112	172	220	68	133	174	98	35	53
s_11592	CHD1L	232	526	498	212	367	670	439	286	201
s_11593	CHD1L	84	63	126	44	79	154	86	44	80
s_11594	CHD2	172	395	334	224	204	562	278	190	257
s_11595	CHD2	261	388	366	197	313	760	358	386	312
s_11596	CHD2	100	211	152	137	119	234	138	60	16
s_11597	CHD3	335	807	793	500	610	950	461	215	247
s_11598	CHD3	346	1344	1157	920	1004	2192	1149	656	623
s_11599	CHD3	455	810	813	403	585	931	448	122	115
s_116	ABCA12	382	601	648	363	429	893	414	161	186
s_1160	ADCY10	44	14	12	17	18	13	7	0	1
s_11600	CHD4	121	124	141	59	55	247	136	71	82
s_11601	CHD4	57	105	123	85	126	84	50	11	27
s_11602	CHD4	131	196	217	73	186	227	137	28	25
s_11603	CHD5	45	27	40	2	18	76	30	15	31
s_11604	CHD5	134	316	363	261	256	609	270	133	232
s_11605	CHD5	115	301	257	135	163	347	134	44	45
s_11606	CHD5	65	240	249	122	242	263	144	56	92
s_11607	CHD5	27	29	29	7	27	24	13	5	1
s_11608	CHD6	48	59	99	86	80	146	49	34	46
s_11609	CHD6	87	211	186	196	275	303	129	45	83
s_1161	ADCY10	217	448	416	256	305	690	346	352	413
s_11610	CHD7	112	315	325	220	212	392	209	110	65
s_11611	CHD7	75	60	64	25	32	91	56	10	11
s_11612	CHD7	121	270	219	164	195	452	167	135	136
s_11613	CHD7	78	124	128	101	75	179	80	18	13
s_11614	CHD8	173	336	372	245	254	514	285	138	171
s_11615	CHD8	393	1034	990	402	679	1713	829	368	491
s_11616	CHD8	193	353	318	183	189	566	253	120	173
s_11617	CHD8	231	319	330	188	240	446	281	84	60
s_11618	CHD9	165	522	572	384	415	677	334	158	243
s_11619	CHD9	72	201	128	117	77	364	132	321	272
s_1162	ADCY10	57	68	67	26	50	107	57	10	18
s_11620	CHD9	163	529	465	358	435	626	273	105	79
s_11621	CHD9	53	102	82	30	53	149	64	3	13
s_11622	CHDH	164	271	263	106	161	357	163	49	64
s_11623	CHDH	44	86	74	38	57	148	68	64	79
s_11624	CHDH	110	152	189	66	83	282	149	188	96
s_11625	CHDH	53	289	245	145	98	300	200	128	145
s_11626	CHDH	55	197	134	104	93	254	103	70	118
s_11627	CHEK1	171	223	330	156	99	398	208	96	108
s_11628	CHEK1	206	179	175	78	111	564	237	113	76
s_11629	CHEK1	188	76	110	38	93	164	108	33	64
s_1163	ADCY10	126	392	426	342	319	391	209	62	131
s_11630	CHEK1	167	75	98	39	102	188	123	113	126
s_11631	CHEK2	158	296	344	164	349	492	240	104	74
s_11632	CHEK2	572	1970	2036	1190	1386	2762	1557	866	1047
s_11633	CHERP	49	127	148	71	69	179	84	31	62
s_11634	CHERP	89	122	88	85	114	94	65	43	5
s_11635	CHERP	72	174	143	58	172	103	100	30	16
s_11636	CHERP	86	183	152	34	129	327	155	22	27
s_11637	CHFR	323	802	856	336	576	1043	522	237	248
s_11638	CHFR	154	358	348	235	293	458	236	100	126
s_11639	CHFR	243	641	710	310	627	892	370	177	226
s_1164	ADCY10	48	98	108	79	68	130	69	17	24
s_11640	CHGA	205	659	660	389	389	852	424	261	449
s_11641	CHGA	54	77	92	57	92	130	64	17	25
s_11642	CHGA	198	417	422	285	228	625	274	82	101
s_11643	CHGB	142	261	277	83	224	334	199	46	25
s_11644	CHGB	47	74	58	37	77	122	38	26	32
s_11645	CHGB	95	182	213	122	128	229	106	44	44
s_11646	CHGB	80	122	147	106	162	205	109	95	105
s_11647	CHI3L1	137	284	235	155	150	423	194	74	70
s_11648	CHI3L1	203	310	405	185	338	585	271	216	264
s_11649	CHI3L1	123	435	398	320	308	407	221	62	81
s_1165	ADCY10	198	374	416	208	441	610	345	205	220
s_11650	CHI3L1	92	258	288	146	210	347	191	53	63
s_11651	CHI3L1	133	338	289	228	164	507	225	44	107
s_11652	CHI3L2	117	309	393	258	326	360	215	35	79
s_11653	CHI3L2	249	623	751	355	444	1183	401	185	149
s_11654	CHI3L2	51	39	37	21	5	81	25	37	32
s_11655	CHI3L2	110	275	269	173	213	431	215	91	77
s_11656	CHI3L2	97	83	83	51	28	147	158	138	175
s_11657	CHI3L2	94	228	229	106	232	293	160	71	102
s_11658	CHI3L2	151	309	309	136	204	381	200	83	72
s_11659	CHI3L2	113	212	287	69	179	365	162	127	152
s_1166	ADCY10	60	329	366	248	248	471	332	351	499
s_11660	CHIA	50	267	271	157	179	317	170	24	28
s_11661	CHIA	301	564	554	251	337	818	412	243	276
s_11662	CHIA	89	326	277	202	215	342	206	73	130
s_11663	CHIA	40	129	172	105	162	279	91	97	93
s_11664	CHIA	57	165	209	116	168	271	127	48	77
s_11665	CHIA	164	747	703	386	586	1128	598	915	839
s_11666	CHIC1	96	83	86	56	80	106	59	44	23
s_11667	CHIC1	36	30	57	23	46	41	17	3	0
s_11668	CHIC1	185	306	287	180	270	370	184	38	67
s_11669	CHIC2	216	330	489	185	223	394	199	51	55
s_1167	ADCY2	66	88	118	32	67	148	53	17	36
s_11670	CHIC2	83	165	134	140	64	210	84	26	17
s_11671	CHIC2	40	93	91	17	73	109	49	14	3
s_11672	CHIC2	115	93	108	70	90	219	80	131	132
s_11673	CHID1	194	295	283	156	327	509	215	111	151
s_11674	CHID1	217	553	580	279	406	690	361	87	113
s_11675	CHID1	103	303	309	161	249	319	165	66	42
s_11676	CHID1	345	1031	1036	493	799	1475	702	239	216
s_11677	CHIT1	91	155	208	116	271	251	133	46	62
s_11678	CHIT1	150	346	339	107	319	745	380	3169	2097
s_11679	CHIT1	291	681	657	520	618	1047	487	198	229
s_1168	ADCY2	87	243	218	86	128	262	150	43	83
s_11680	CHIT1	116	296	358	153	227	431	181	57	58
s_11681	CHKA	74	38	25	26	28	54	24	6	9
s_11682	CHKA	206	411	506	227	256	460	282	101	118
s_11683	CHKA	112	127	119	47	49	108	52	18	28
s_11684	CHKB	87	282	259	143	235	476	229	61	91
s_11685	CHKB	139	222	291	80	126	355	127	31	45
s_11686	CHKB	122	362	368	263	314	473	254	138	195
s_11687	CHL1	138	224	208	153	129	481	223	151	126
s_11688	CHL1	20	16	12	3	41	23	17	0	0
s_11689	CHL1	47	31	40	35	33	77	20	2	1
s_1169	ADCY2	64	119	95	44	103	153	79	19	14
s_11690	CHL1	98	249	260	127	246	353	198	51	59
s_11691	CHL1	275	411	447	225	422	603	302	192	268
s_11692	CHL1	521	1454	1432	898	1118	2303	1013	355	431
s_11693	CHM	180	203	257	112	121	305	99	59	40
s_11694	CHM	227	736	753	499	579	1103	539	592	797
s_11695	CHM	230	437	464	278	243	547	377	191	65
s_11696	CHML	132	411	386	302	229	427	200	33	94
s_11697	CHML	39	53	32	42	30	61	20	11	1
s_11698	CHML	86	237	185	111	175	183	99	18	47
s_11699	CHMP1A	71	178	143	122	193	187	108	28	31
s_117	ABCA12	162	346	387	309	250	645	312	138	194
s_1170	ADCY2	115	265	318	116	198	328	199	104	127
s_11700	CHMP1A	55	133	122	107	30	332	150	72	54
s_11702	CHMP2A	122	149	136	94	75	194	91	11	26
s_11703	CHMP2A	181	302	273	19	102	456	266	73	86
s_11704	CHMP2A	20	27	61	28	40	68	22	10	19
s_11705	CHMP2A	69	73	43	18	21	94	63	31	40
s_11706	CHMP2B	291	422	529	267	546	840	429	353	263
s_11707	CHMP2B	110	380	388	250	308	549	308	90	129
s_11708	CHMP2B	144	418	456	259	326	785	312	189	243
s_11709	CHMP2B	177	161	156	89	164	239	133	56	38
s_1171	ADCY2	60	90	104	66	66	254	94	79	152
s_11710	CHMP2B	38	71	56	41	39	136	60	180	221
s_11711	CHMP2B	42	56	80	22	105	120	66	17	22
s_11712	CHMP3	211	409	439	247	318	661	352	142	170
s_11713	CHMP3	828	987	1071	439	666	2187	1086	436	598
s_11714	CHMP3	112	396	415	210	266	638	318	396	471
s_11715	CHMP3	326	694	752	498	505	912	438	181	231
s_11716	CHMP3	283	595	484	151	387	847	446	258	247
s_11717	CHMP3	18	41	71	10	68	137	50	135	249
s_11718	CHMP3	56	81	72	35	33	184	82	8	6
s_11719	CHMP3	48	66	39	27	28	72	35	5	0
s_1172	ADCY3	53	91	89	36	50	101	58	14	16
s_11720	CHMP4A	16	71	86	34	59	127	59	13	20
s_11721	CHMP4A	76	219	269	150	263	435	193	134	113
s_11722	CHMP4A	35	63	81	34	56	117	44	19	27
s_11723	CHMP4B	88	92	108	61	63	99	61	23	8
s_11724	CHMP4B	127	602	611	377	387	868	378	184	195
s_11725	CHMP4B	36	22	42	14	29	67	17	1	8
s_11726	CHMP4C	80	183	175	118	283	353	187	111	167
s_11727	CHMP4C	58	68	68	48	43	80	44	14	13
s_11728	CHMP4C	34	86	132	66	49	161	70	22	41
s_11729	CHMP4C	85	143	92	43	56	208	82	77	81
s_1173	ADCY3	85	215	188	70	143	321	121	121	198
s_11730	CHMP5	280	938	943	546	616	1244	629	220	235
s_11731	CHMP5	69	117	125	59	73	124	64	13	6
s_11732	CHMP5	298	1132	1113	590	856	1516	826	1603	1290
s_11733	CHMP6	31	27	66	30	22	34	29	13	9
s_11734	CHMP6	146	132	140	58	40	259	135	71	140
s_11735	CHMP6	141	324	331	210	227	432	268	132	110
s_11736	CHMP6	159	478	535	209	428	727	415	418	449
s_11737	CHMP7	61	83	95	12	13	74	51	14	18
s_11738	CHMP7	24	49	65	6	67	33	26	3	3
s_11739	CHMP7	87	303	305	153	227	330	198	72	139
s_1174	ADCY3	89	214	203	116	104	270	114	112	124
s_11740	CHN1	130	168	144	57	140	273	141	60	73
s_11741	CHN1	207	434	421	277	355	625	276	117	75
s_11742	CHN1	44	92	99	92	44	106	74	22	14
s_11743	CHN1	69	161	202	60	128	188	109	9	5
s_11744	CHN1	506	1096	1328	676	1005	1666	861	370	242
s_11745	CHN2	50	115	122	17	52	236	91	70	115
s_11746	CHN2	85	197	197	82	138	241	158	25	42
s_11747	CHN2	68	254	232	134	161	227	125	51	52
s_11748	CHN2	108	360	425	243	293	482	348	327	324
s_11749	CHN2	41	163	104	80	100	91	80	4	14
s_1175	ADCY3	146	358	399	189	216	664	272	129	144
s_11750	CHN2	144	459	466	185	388	600	293	42	74
s_11751	CHODL	607	624	807	331	496	1041	562	318	179
s_11752	CHODL	880	1435	1403	756	1056	1946	1015	629	814
s_11753	CHODL	225	397	362	272	362	702	309	157	165
s_11754	CHODL	229	846	667	391	686	963	503	901	461
s_11755	CHORDC1	131	56	47	13	43	123	34	17	11
s_11756	CHORDC1	118	302	251	99	184	305	118	35	48
s_11757	CHORDC1	234	313	307	155	285	524	267	181	243
s_11758	CHP1	40	93	98	105	60	144	85	25	28
s_11759	CHP1	29	94	94	21	50	171	82	86	110
s_1176	ADCY3	84	264	283	121	298	338	204	91	93
s_11760	CHP1	30	54	35	22	38	98	33	35	55
s_11761	CHP1	22	31	32	15	26	82	54	5	9
s_11762	CHP2	232	671	824	330	704	967	542	203	243
s_11763	CHP2	172	368	376	259	300	621	294	218	235
s_11764	CHP2	138	484	410	254	240	540	249	158	209
s_11765	CHPF	195	643	578	281	469	858	421	240	244
s_11766	CHPF	95	276	342	140	257	572	208	181	210
s_11767	CHPF	109	300	294	144	288	593	277	171	224
s_11768	CHPF	65	207	210	193	179	368	194	142	168
s_11769	CHPF	51	103	84	102	133	169	107	75	54
s_1177	ADCY3	96	223	308	92	253	362	213	69	93
s_11770	CHPF	136	345	299	180	208	486	237	154	196
s_11771	CHPF2	138	289	306	166	192	336	183	23	31
s_11772	CHPF2	69	156	152	66	75	208	114	34	31
s_11773	CHPF2	62	140	149	64	97	172	78	53	57
s_11774	CHPF2	75	125	125	46	114	127	85	69	68
s_11775	CHPT1	79	184	136	146	146	180	117	38	7
s_11776	CHPT1	26	108	88	99	27	174	43	42	100
s_11777	CHPT1	127	479	393	304	255	452	268	87	111
s_11778	CHRAC1	44	65	51	8	32	73	36	28	13
s_11779	CHRAC1	176	522	571	324	440	927	421	328	327
s_1178	ADCY4	188	377	325	255	300	494	294	114	86
s_11780	CHRAC1	81	182	145	134	94	158	107	22	20
s_11781	CHRD	81	287	226	201	202	413	212	54	72
s_11782	CHRD	118	278	463	180	276	549	249	144	115
s_11783	CHRD	28	134	114	52	91	118	73	33	43
s_11784	CHRD	108	208	350	134	264	323	168	38	32
s_11785	CHRD	109	442	377	291	306	679	423	612	495
s_11786	CHRDL1	346	927	912	477	653	1063	460	318	435
s_11787	CHRDL1	151	370	532	169	244	630	266	106	155
s_11788	CHRDL1	377	999	912	685	750	1682	753	419	423
s_11789	CHRDL2	64	117	129	97	179	202	68	27	25
s_1179	ADCY4	69	235	168	141	137	280	107	56	83
s_11790	CHRDL2	41	51	47	20	46	32	34	3	18
s_11791	CHRDL2	117	348	347	202	218	520	222	191	166
s_11792	CHRM1	54	96	78	63	73	141	69	21	45
s_11793	CHRM1	126	257	202	233	176	377	180	96	118
s_11794	CHRM2	83	230	276	174	283	412	240	71	130
s_11795	CHRM2	88	189	160	93	157	456	144	92	87
s_11796	CHRM3	47	199	178	111	138	330	125	117	229
s_11797	CHRM3	107	367	442	151	303	561	248	307	272
s_11798	CHRM3	133	186	167	79	148	244	93	36	61
s_11799	CHRM4	116	318	311	152	265	402	198	81	121
s_118	ABCA12	81	300	281	186	310	575	228	174	291
s_1180	ADCY4	68	209	158	36	86	408	153	138	179
s_11800	CHRM4	111	272	224	182	170	408	144	102	155
s_11801	CHRM5	120	214	136	167	185	309	143	55	28
s_11802	CHRM5	129	343	266	284	238	392	201	132	135
s_11803	CHRNA1	155	374	441	165	271	555	243	650	1032
s_11804	CHRNA1	184	446	415	361	293	590	309	180	257
s_11805	CHRNA1	133	323	354	239	359	600	263	97	86
s_11806	CHRNA1	393	973	1102	759	897	1699	908	387	391
s_11807	CHRNA10	103	340	467	195	463	552	232	93	67
s_11808	CHRNA10	51	85	93	44	76	127	61	20	1
[truncated: 62,077 more rows]

## Sheet: esc dataset
sgRNA	Gene	lentiviral	ESC1	ESC2
CCDS14803.1_Xkr4_exon_1_1:3421865-3421887:-	XKR4	324	500	252
CCDS14803.1_Xkr4_exon_2_1:3670936-3670958:-	XKR4	144	6	125
CCDS14803.1_Xkr4_exon_2_1:3670974-3670996:+	XKR4	216	399	478
CCDS14803.1_Xkr4_exon_2_1:3670975-3670997:-	XKR4	322	361	426
CCDS14803.1_Xkr4_exon_2_1:3671025-3671047:-	XKR4	177	20	1
CCDS14804.1_Rp1_exon_0_1:4348087-4348109:-	RP1	531	805	340
CCDS14804.1_Rp1_exon_0_1:4348508-4348530:+	RP1	577	564	1015
CCDS14804.1_Rp1_exon_2_1:4352447-4352469:+	RP1	45	1	4
CCDS14804.1_Rp1_exon_2_1:4352669-4352691:-	RP1	1083	1036	603
CCDS14804.1_Rp1_exon_2_1:4352673-4352695:-	RP1	142	118	268
CCDS14805.1_Sox17_exon_0_1:4492380-4492402:+	SOX17	333	655	459
CCDS14805.1_Sox17_exon_0_1:4492449-4492471:+	SOX17	53	0	13
CCDS14805.1_Sox17_exon_0_1:4492489-4492511:+	SOX17	96	0	107
CCDS14805.1_Sox17_exon_1_1:4493149-4493171:+	SOX17	363	460	681
CCDS14805.1_Sox17_exon_1_1:4493218-4493240:+	SOX17	128	185	98
CCDS14806.1_Lypla1_exon_2_1:4828601-4828623:-	LYPLA1	839	808	812
CCDS14806.1_Lypla1_exon_5_1:4837007-4837029:-	LYPLA1	1180	2166	1164
CCDS14806.1_Lypla1_exon_5_1:4837038-4837060:+	LYPLA1	649	1025	1033
CCDS14806.1_Lypla1_exon_6_1:4839418-4839440:-	LYPLA1	515	868	246
CCDS14807.1_Rgs20_exon_3_1:4923878-4923900:+	RGS20	233	455	203
CCDS14807.1_Rgs20_exon_3_1:4923940-4923962:-	RGS20	241	261	454
CCDS14807.1_Rgs20_exon_3_1:4923943-4923965:-	RGS20	533	492	402
CCDS14808.1_Atp6v1h_exon_2_1:5093430-5093452:-	ATP6V1H	628	312	545
CCDS14808.1_Atp6v1h_exon_3_1:5095690-5095712:-	ATP6V1H	449	118	19
CCDS14808.1_Atp6v1h_exon_5_1:5101064-5101086:+	ATP6V1H	45	24	130
CCDS14808.1_Atp6v1h_exon_6_1:5117433-5117455:+	ATP6V1H	626	40	220
CCDS14808.1_Atp6v1h_exon_6_1:5117443-5117465:+	ATP6V1H	914	521	330
CCDS14809.1_Oprk1_exon_0_1:5589145-5589167:+	OPRK1	235	425	368
CCDS14809.1_Oprk1_exon_0_1:5589222-5589244:-	OPRK1	388	251	625
CCDS14809.1_Oprk1_exon_0_1:5589253-5589275:+	OPRK1	884	488	1591
CCDS14809.1_Oprk1_exon_1_1:5598620-5598642:+	OPRK1	616	325	436
CCDS14809.1_Oprk1_exon_1_1:5598903-5598925:+	OPRK1	798	551	458
CCDS14810.1_St18_exon_2_1:6795480-6795502:-	ST18	293	218	227
CCDS14810.1_St18_exon_3_1:6802964-6802986:+	ST18	421	179	457
CCDS14810.1_St18_exon_4_1:6807582-6807604:+	ST18	210	171	152
CCDS14810.1_St18_exon_4_1:6807624-6807646:+	ST18	278	237	241
CCDS14810.1_St18_exon_4_1:6807652-6807674:-	ST18	651	757	960
CCDS14811.1_Rrs1_exon_0_1:9545676-9545698:+	RRS1	53	12	0
CCDS14811.1_Rrs1_exon_0_1:9545865-9545887:+	RRS1	260	497	491
CCDS14811.1_Rrs1_exon_0_1:9545937-9545959:-	RRS1	223	189	37
CCDS14811.1_Rrs1_exon_0_1:9545952-9545974:+	RRS1	112	35	4
CCDS14812.1_Adhfe1_exon_2_1:9551736-9551758:+	ADHFE1	3559	4240	4895
CCDS14812.1_Adhfe1_exon_4_1:9553399-9553421:+	ADHFE1	497	520	359
CCDS14812.1_Adhfe1_exon_4_1:9553406-9553428:-	ADHFE1	761	690	766
CCDS14812.1_Adhfe1_exon_4_1:9553407-9553429:-	ADHFE1	754	1483	311
CCDS14812.1_Adhfe1_exon_6_1:9555554-9555576:+	ADHFE1	381	252	338
CCDS14813.1_3110035E14Rik_exon_2_1:9613325-9613347:+	3110035E14RIK	153	164	309
CCDS14813.1_3110035E14Rik_exon_2_1:9613435-9613457:-	3110035E14RIK	61	29	0
CCDS14813.1_3110035E14Rik_exon_2_1:9613450-9613472:-	3110035E14RIK	577	559	703
CCDS14813.1_3110035E14Rik_exon_2_1:9613454-9613476:-	3110035E14RIK	491	351	361
CCDS14814.1_Vcpip1_exon_2_1:9747268-9747290:+	VCPIP1	346	378	323
CCDS14814.1_Vcpip1_exon_2_1:9747625-9747647:-	VCPIP1	173	393	530
CCDS14814.1_Vcpip1_exon_2_1:9747679-9747701:+	VCPIP1	709	677	755
CCDS14814.1_Vcpip1_exon_2_1:9747836-9747858:-	VCPIP1	255	144	263
CCDS14814.1_Vcpip1_exon_2_1:9747868-9747890:+	VCPIP1	731	469	1135
CCDS14816.1_Sgk3_exon_4_1:9877232-9877254:+	SGK3	381	27	53
CCDS14816.1_Sgk3_exon_6_1:9880339-9880361:-	SGK3	2192	2355	1870
CCDS14816.1_Sgk3_exon_9_1:9884446-9884468:-	SGK3	2462	1770	3613
CCDS14816.1_Sgk3_exon_9_1:9884465-9884487:-	SGK3	190	370	176
CCDS14816.1_Sgk3_exon_9_1:9884467-9884489:+	SGK3	243	241	390
CCDS14817.1_Ppp1r42_exon_4_1:9995160-9995182:+	PPP1R42	1026	854	1807
CCDS14817.1_Ppp1r42_exon_5_1:9999400-9999422:-	PPP1R42	120	228	194
CCDS14817.1_Ppp1r42_exon_5_1:9999430-9999452:+	PPP1R42	808	1090	1095
CCDS14817.1_Ppp1r42_exon_5_1:9999514-9999536:-	PPP1R42	503	1317	756
CCDS14817.1_Ppp1r42_exon_6_1:10000021-10000043:+	PPP1R42	900	1318	1209
CCDS14818.1_Cops5_exon_5_1:10034050-10034072:+	COPS5	1172	6	13
CCDS14818.1_Cops5_exon_5_1:10034107-10034129:-	COPS5	536	1	2
CCDS14818.1_Cops5_exon_6_1:10035047-10035069:-	COPS5	303	0	2
CCDS14818.1_Cops5_exon_7_1:10037674-10037696:+	COPS5	193	361	76
CCDS14818.1_Cops5_exon_7_1:10037678-10037700:-	COPS5	249	148	126
CCDS14819.1_Cpa6_exon_6_1:10481036-10481058:-	CPA6	409	144	327
CCDS14819.1_Cpa6_exon_7_1:10483969-10483991:-	CPA6	703	798	1316
CCDS14819.1_Cpa6_exon_8_1:10488841-10488863:+	CPA6	225	413	116
CCDS14819.1_Cpa6_exon_9_1:10595652-10595674:+	CPA6	1073	1219	935
CCDS14819.1_Cpa6_exon_9_1:10595658-10595680:-	CPA6	177	331	146
CCDS14820.1_Sulf1_exon_1_1:12796960-12796982:-	SULF1	131	0	9
CCDS14820.1_Sulf1_exon_2_1:12805275-12805297:+	SULF1	1062	845	1019
CCDS14820.1_Sulf1_exon_4_1:12817437-12817459:-	SULF1	3960	3609	2758
CCDS14820.1_Sulf1_exon_5_1:12818489-12818511:-	SULF1	776	713	602
CCDS14820.1_Sulf1_exon_6_1:12820508-12820530:+	SULF1	178	124	195
CCDS14821.2_Slco5a1_exon_7_1:12943977-12943999:+	SLCO5A1	740	601	1263
CCDS14821.2_Slco5a1_exon_8_1:12989783-12989805:-	SLCO5A1	268	126	452
CCDS14821.2_Slco5a1_exon_8_1:12989896-12989918:-	SLCO5A1	96	28	65
CCDS14821.2_Slco5a1_exon_8_1:12990045-12990067:+	SLCO5A1	265	181	448
CCDS14821.2_Slco5a1_exon_8_1:12990275-12990297:-	SLCO5A1	266	62	293
CCDS14822.1_Tram1_exon_5_1:13576403-13576425:+	TRAM1	166	228	22
CCDS14822.1_Tram1_exon_5_1:13576410-13576432:-	TRAM1	277	403	242
CCDS14822.1_Tram1_exon_7_1:13579508-13579530:-	TRAM1	624	248	340
CCDS14822.1_Tram1_exon_7_1:13579552-13579574:-	TRAM1	628	408	798
CCDS14822.1_Tram1_exon_8_1:13579731-13579753:-	TRAM1	1101	1027	1082
CCDS14823.1_Lactb2_exon_4_1:13647397-13647419:-	LACTB2	361	273	184
CCDS14823.1_Lactb2_exon_4_1:13647398-13647420:-	LACTB2	205	32	241
CCDS14823.1_Lactb2_exon_4_1:13647410-13647432:-	LACTB2	111	48	67
CCDS14823.1_Lactb2_exon_4_1:13647480-13647502:-	LACTB2	502	656	417
CCDS14823.1_Lactb2_exon_5_1:13650753-13650775:-	LACTB2	1058	1043	877
CCDS14824.1_Xkr9_exon_1_1:13684067-13684089:-	XKR9	2713	2352	3557
CCDS14824.1_Xkr9_exon_1_1:13684068-13684090:+	XKR9	120	65	67
CCDS14824.1_Xkr9_exon_1_1:13684088-13684110:+	XKR9	355	309	607
CCDS14824.1_Xkr9_exon_1_1:13684166-13684188:-	XKR9	223	102	478
CCDS14824.1_Xkr9_exon_1_1:13684169-13684191:-	XKR9	355	131	421
CCDS14825.1_Msc_exon_1_1:14755463-14755485:-	MSC	165	178	46
CCDS14825.1_Msc_exon_1_1:14755468-14755490:-	MSC	44	0	0
CCDS14825.1_Msc_exon_1_1:14755517-14755539:+	MSC	212	122	477
CCDS14825.1_Msc_exon_1_1:14755532-14755554:-	MSC	257	271	29
CCDS14825.1_Msc_exon_1_1:14755534-14755556:-	MSC	66	47	141
CCDS14827.1_Terf1_exon_0_1:15805904-15805926:-	TERF1	72	0	0
CCDS14827.1_Terf1_exon_0_1:15805908-15805930:-	TERF1	177	0	0
CCDS14827.1_Terf1_exon_0_1:15805917-15805939:-	TERF1	78	1	0
CCDS14827.1_Terf1_exon_0_1:15805922-15805944:-	TERF1	335	5	173
CCDS14827.1_Terf1_exon_0_1:15805936-15805958:+	TERF1	134	0	2
CCDS14828.1_Gm106_exon_3_1:15883727-15883749:-	GM106	192	79	6
CCDS14828.1_Gm106_exon_3_1:15883729-15883751:-	GM106	97	131	227
CCDS14828.1_Gm106_exon_3_1:15883745-15883767:-	GM106	420	206	328
CCDS14828.1_Gm106_exon_3_1:15883759-15883781:+	GM106	217	89	261
CCDS14828.1_Gm106_exon_4_1:15892449-15892471:-	GM106	447	283	831
CCDS14829.1_Rpl7_exon_3_1:16103168-16103190:-	RPL7	1015	6	13
CCDS14829.1_Rpl7_exon_3_1:16103325-16103347:-	RPL7	612	232	95
CCDS14830.1_Rdh10_exon_0_1:16106129-16106151:+	RDH10	175	268	12
CCDS14830.1_Rdh10_exon_0_1:16106250-16106272:+	RDH10	239	88	26
CCDS14830.1_Rdh10_exon_1_1:16107821-16107843:-	RDH10	465	68	253
CCDS14830.1_Rdh10_exon_1_1:16107841-16107863:+	RDH10	249	147	321
CCDS14830.1_Rdh10_exon_1_1:16107893-16107915:+	RDH10	315	101	56
CCDS14832.1_Ly96_exon_0_1:16688605-16688627:-	LY96	365	292	317
CCDS14832.1_Ly96_exon_1_1:16691715-16691737:+	LY96	292	114	552
CCDS14832.1_Ly96_exon_2_1:16700843-16700865:-	LY96	457	1074	256
CCDS14832.1_Ly96_exon_2_1:16700844-16700866:+	LY96	226	342	166
CCDS14832.1_Ly96_exon_2_1:16700854-16700876:-	LY96	1835	1969	1732
CCDS14833.1_Jph1_exon_3_1:17091535-17091557:-	JPH1	470	380	781
CCDS14833.1_Jph1_exon_3_1:17091824-17091846:-	JPH1	248	296	149
CCDS14833.1_Jph1_exon_4_1:17097257-17097279:+	JPH1	408	522	620
CCDS14833.1_Jph1_exon_4_1:17097276-17097298:+	JPH1	97	4	0
CCDS14833.1_Jph1_exon_4_1:17097321-17097343:-	JPH1	497	282	410
CCDS14834.1_Gdap1_exon_1_1:17147014-17147036:-	GDAP1	662	569	487
CCDS14834.1_Gdap1_exon_2_1:17156970-17156992:-	GDAP1	582	1120	1394
CCDS14834.1_Gdap1_exon_2_1:17157004-17157026:-	GDAP1	478	161	890
CCDS14834.1_Gdap1_exon_2_1:17157099-17157121:-	GDAP1	731	591	721
CCDS14834.1_Gdap1_exon_2_1:17157107-17157129:-	GDAP1	1367	945	1166
CCDS14835.1_Crisp4_exon_3_1:18128723-18128745:+	CRISP4	835	578	549
CCDS14835.1_Crisp4_exon_5_1:18134071-18134093:+	CRISP4	705	1377	524
CCDS14835.1_Crisp4_exon_5_1:18134072-18134094:+	CRISP4	578	793	789
CCDS14835.1_Crisp4_exon_5_1:18134078-18134100:-	CRISP4	353	322	151
CCDS14838.1_Tfap2d_exon_1_1:19104542-19104564:-	TFAP2D	651	1270	1253
CCDS14838.1_Tfap2d_exon_1_1:19104669-19104691:-	TFAP2D	219	352	408
CCDS14838.1_Tfap2d_exon_1_1:19104732-19104754:-	TFAP2D	106	57	251
CCDS14838.1_Tfap2d_exon_1_1:19104840-19104862:+	TFAP2D	138	107	345
CCDS14838.1_Tfap2d_exon_2_1:19108273-19108295:+	TFAP2D	564	1074	848
CCDS14840.1_Tfap2b_exon_1_1:19214086-19214108:-	TFAP2B	74	91	19
CCDS14840.1_Tfap2b_exon_1_1:19214264-19214286:+	TFAP2B	236	268	195
CCDS14840.1_Tfap2b_exon_1_1:19214304-19214326:-	TFAP2B	155	80	257
CCDS14840.1_Tfap2b_exon_1_1:19214364-19214386:-	TFAP2B	115	70	303
CCDS14840.1_Tfap2b_exon_3_1:19226497-19226519:+	TFAP2B	317	122	158
CCDS14841.1_Pkhd1_exon_33_1:20508933-20508955:+	PKHD1	373	460	408
CCDS14841.1_Pkhd1_exon_35_1:20523784-20523806:-	PKHD1	467	209	304
CCDS14841.1_Pkhd1_exon_46_1:20558587-20558609:-	PKHD1	343	414	1394
CCDS14841.1_Pkhd1_exon_51_1:20565616-20565638:+	PKHD1	96	86	4
CCDS14841.1_Pkhd1_exon_60_1:20588529-20588551:+	PKHD1	184	309	230
CCDS14842.1_Il17a_exon_1_1:20732236-20732258:-	IL17A	480	576	765
CCDS14842.1_Il17a_exon_1_1:20732277-20732299:+	IL17A	173	87	71
CCDS14842.1_Il17a_exon_2_1:20733635-20733657:-	IL17A	383	156	407
CCDS14843.1_Mcm3_exon_12_1:20814697-20814719:-	MCM3	185	18	14
CCDS14843.1_Mcm3_exon_13_1:20816743-20816765:+	MCM3	420	451	415
CCDS14843.1_Mcm3_exon_14_1:20817429-20817451:-	MCM3	828	259	758
CCDS14843.1_Mcm3_exon_9_1:20812614-20812636:-	MCM3	113	0	18
CCDS14843.1_Mcm3_exon_9_1:20812667-20812689:+	MCM3	843	73	5
CCDS14844.1_Paqr8_exon_0_1:20934762-20934784:+	PAQR8	194	249	124
CCDS14844.1_Paqr8_exon_0_1:20934776-20934798:+	PAQR8	59	31	3
CCDS14844.1_Paqr8_exon_0_1:20934778-20934800:+	PAQR8	30	104	6
CCDS14844.1_Paqr8_exon_0_1:20934792-20934814:-	PAQR8	269	142	11
CCDS14844.1_Paqr8_exon_0_1:20935051-20935073:+	PAQR8	958	1061	456
CCDS14846.1_Tram2_exon_7_1:21012814-21012836:-	TRAM2	222	89	243
CCDS14846.1_Tram2_exon_7_1:21012819-21012841:-	TRAM2	693	1351	1162
CCDS14846.1_Tram2_exon_7_1:21012822-21012844:-	TRAM2	429	317	1576
CCDS14846.1_Tram2_exon_7_1:21012851-21012873:-	TRAM2	655	1201	1252
CCDS14846.1_Tram2_exon_9_1:21037405-21037427:+	TRAM2	636	445	335
CCDS14847.1_Gsta3_exon_1_1:21257361-21257383:+	GSTA3	196	422	252
CCDS14847.1_Gsta3_exon_1_1:21257363-21257385:-	GSTA3	508	318	1163
CCDS14847.1_Gsta3_exon_2_1:21258872-21258894:+	GSTA3	436	220	164
CCDS14847.1_Gsta3_exon_2_1:21258882-21258904:+	GSTA3	172	31	52
CCDS14847.1_Gsta3_exon_3_1:21260060-21260082:+	GSTA3	264	197	281
CCDS14850.1_B3gat2_exon_0_1:23762796-23762818:-	B3GAT2	215	105	17
CCDS14850.1_B3gat2_exon_0_1:23762809-23762831:-	B3GAT2	159	45	354
CCDS14850.1_B3gat2_exon_0_1:23762825-23762847:+	B3GAT2	443	271	535
CCDS14850.1_B3gat2_exon_0_1:23763071-23763093:+	B3GAT2	53	0	1
CCDS14850.1_B3gat2_exon_0_1:23763102-23763124:+	B3GAT2	77	27	103
CCDS14851.1_Smap1_exon_2_1:23849418-23849440:-	SMAP1	897	1159	619
CCDS14851.1_Smap1_exon_2_1:23849439-23849461:+	SMAP1	183	88	354
CCDS14851.1_Smap1_exon_3_1:23853477-23853499:+	SMAP1	927	1415	1081
CCDS14851.1_Smap1_exon_5_1:23866216-23866238:-	SMAP1	163	10	100
CCDS14851.1_Smap1_exon_8_1:23891982-23892004:-	SMAP1	597	1097	568
CCDS14852.1_1110058L19Rik_exon_1_1:24003190-24003212:-	1110058L19RIK	459	366	680
CCDS14852.1_1110058L19Rik_exon_1_1:24003192-24003214:+	1110058L19RIK	125	98	145
CCDS14852.1_1110058L19Rik_exon_1_1:24003211-24003233:+	1110058L19RIK	906	741	761
CCDS14852.1_1110058L19Rik_exon_1_1:24003225-24003247:+	1110058L19RIK	651	355	541
CCDS14853.1_Fam135a_exon_14_1:24055743-24055765:-	FAM135A	175	185	163
CCDS14853.1_Fam135a_exon_14_1:24055769-24055791:-	FAM135A	826	651	555
CCDS14853.1_Fam135a_exon_7_1:24029977-24029999:+	FAM135A	338	117	269
CCDS14853.1_Fam135a_exon_7_1:24030458-24030480:+	FAM135A	578	373	1044
CCDS14853.1_Fam135a_exon_7_1:24030512-24030534:-	FAM135A	2555	1441	3016
CCDS14854.1_Col19a1_exon_30_1:24326147-24326169:-	COL19A1	259	412	168
CCDS14854.1_Col19a1_exon_42_1:24525611-24525633:-	COL19A1	521	554	532
CCDS14854.1_Col19a1_exon_43_1:24526488-24526510:-	COL19A1	313	449	277
CCDS14854.1_Col19a1_exon_45_1:24534107-24534129:-	COL19A1	419	362	339
CCDS14854.1_Col19a1_exon_47_1:24559705-24559727:-	COL19A1	770	1163	1143
CCDS14855.1_Bai3_exon_21_1:25488086-25488108:+	BAI3	162	249	209
CCDS14855.1_Bai3_exon_25_1:25532626-25532648:-	BAI3	228	229	218
CCDS14855.1_Bai3_exon_27_1:25553722-25553744:+	BAI3	614	1235	366
CCDS14855.1_Bai3_exon_29_1:25826261-25826283:-	BAI3	327	972	535
CCDS14855.1_Bai3_exon_29_1:25826365-25826387:-	BAI3	1082	1402	923
CCDS14856.1_4931408C20Rik_exon_0_1:26684468-26684490:+	4931408C20RIK	2064	1448	2330
CCDS14856.1_4931408C20Rik_exon_0_1:26684648-26684670:-	4931408C20RIK	140	90	108
CCDS14856.1_4931408C20Rik_exon_0_1:26684927-26684949:+	4931408C20RIK	115	162	292
CCDS14856.1_4931408C20Rik_exon_0_1:26684937-26684959:-	4931408C20RIK	128	39	61
CCDS14856.1_4931408C20Rik_exon_0_1:26685740-26685762:+	4931408C20RIK	419	792	984
CCDS14858.1_Ptp4a1_exon_0_1:30943312-30943334:-	PTP4A1	292	359	160
CCDS14858.1_Ptp4a1_exon_1_1:30943988-30944010:+	PTP4A1	1089	324	647
CCDS14859.1_Lgsn_exon_2_1:31190439-31190461:+	LGSN	55	128	17
CCDS14859.1_Lgsn_exon_3_1:31196784-31196806:-	LGSN	665	519	630
CCDS14859.1_Lgsn_exon_3_1:31196930-31196952:-	LGSN	26	12	37
CCDS14859.1_Lgsn_exon_4_1:31203344-31203366:+	LGSN	389	44	564
CCDS14859.1_Lgsn_exon_4_1:31203549-31203571:-	LGSN	792	1322	973
CCDS14861.1_Khdrbs2_exon_2_1:32333563-32333585:-	KHDRBS2	1344	2397	1964
CCDS14861.1_Khdrbs2_exon_3_1:32414939-32414961:+	KHDRBS2	287	279	115
CCDS14861.1_Khdrbs2_exon_4_1:32467829-32467851:+	KHDRBS2	625	1179	964
CCDS14861.1_Khdrbs2_exon_4_1:32467837-32467859:-	KHDRBS2	40	11	460
CCDS14861.1_Khdrbs2_exon_5_1:32472553-32472575:+	KHDRBS2	422	52	436
CCDS14862.1_Prim2_exon_10_1:33663772-33663794:+	PRIM2	145	0	1
CCDS14862.1_Prim2_exon_10_1:33663778-33663800:+	PRIM2	257	5	0
CCDS14862.1_Prim2_exon_11_1:33667054-33667076:+	PRIM2	916	379	536
CCDS14862.1_Prim2_exon_6_1:33533352-33533374:-	PRIM2	579	3	123
CCDS14862.1_Prim2_exon_8_1:33630392-33630414:+	PRIM2	2781	913	742
CCDS14864.1_Bag2_exon_0_1:33746945-33746967:+	BAG2	158	8	218
CCDS14864.1_Bag2_exon_0_1:33746948-33746970:-	BAG2	245	118	266
CCDS14864.1_Bag2_exon_0_1:33746951-33746973:+	BAG2	87	276	18
CCDS14864.1_Bag2_exon_0_1:33746963-33746985:+	BAG2	161	56	65
CCDS14864.1_Bag2_exon_0_1:33746975-33746997:+	BAG2	409	651	271
CCDS14865.1_Zfp451_exon_5_1:33777688-33777710:-	ZFP451	336	192	282
CCDS14865.1_Zfp451_exon_8_1:33782129-33782151:+	ZFP451	272	220	321
CCDS14865.1_Zfp451_exon_8_1:33782149-33782171:+	ZFP451	459	292	319
CCDS14865.1_Zfp451_exon_8_1:33782153-33782175:-	ZFP451	650	511	587
CCDS14865.1_Zfp451_exon_9_1:33783140-33783162:-	ZFP451	1355	1127	1435
CCDS14866.1_Ccdc115_exon_3_1:34439057-34439079:+	CCDC115	141	29	52
CCDS14866.1_Ccdc115_exon_3_1:34439068-34439090:-	CCDC115	402	24	269
CCDS14866.1_Ccdc115_exon_3_1:34439084-34439106:+	CCDC115	282	132	68
CCDS14866.1_Ccdc115_exon_3_1:34439109-34439131:-	CCDC115	441	19	310
CCDS14866.1_Ccdc115_exon_3_1:34439110-34439132:-	CCDC115	338	18	37
CCDS14867.1_Ptpn18_exon_1_1:34462748-34462770:-	PTPN18	96	60	286
CCDS14867.1_Ptpn18_exon_1_1:34462751-34462773:+	PTPN18	30	0	0
CCDS14867.1_Ptpn18_exon_1_1:34462757-34462779:-	PTPN18	209	232	33
CCDS14867.1_Ptpn18_exon_2_1:34463170-34463192:-	PTPN18	246	159	399
CCDS14867.1_Ptpn18_exon_3_1:34463284-34463306:+	PTPN18	392	442	941
CCDS14868.1_Prss39_exon_0_1:34498593-34498615:-	PRSS39	103	5	443
CCDS14868.1_Prss39_exon_1_1:34499303-34499325:+	PRSS39	907	689	504
CCDS14868.1_Prss39_exon_2_1:34500026-34500048:-	PRSS39	339	111	497
CCDS14868.1_Prss39_exon_2_1:34500030-34500052:+	PRSS39	359	190	654
CCDS14868.1_Prss39_exon_2_1:34500218-34500240:-	PRSS39	228	88	281
CCDS14869.1_Cfc1_exon_2_1:34536408-34536430:-	CFC1	470	147	604
CCDS14869.1_Cfc1_exon_2_1:34536447-34536469:+	CFC1	277	12	292
CCDS14869.1_Cfc1_exon_2_1:34536461-34536483:+	CFC1	1	0	0
CCDS14869.1_Cfc1_exon_2_1:34536462-34536484:+	CFC1	49	28	84
CCDS14869.1_Cfc1_exon_3_1:34537140-34537162:-	CFC1	116	95	8
CCDS14870.1_Prss40_exon_3_1:34559772-34559794:-	PRSS40	245	98	211
CCDS14870.1_Prss40_exon_3_1:34559808-34559830:+	PRSS40	83	78	4
CCDS14870.1_Prss40_exon_3_1:34559854-34559876:-	PRSS40	641	574	750
CCDS14870.1_Prss40_exon_4_1:34560767-34560789:+	PRSS40	3513	2906	2664
CCDS14871.1_Fam123c_exon_0_1:34586809-34586831:-	FAM123C	527	617	1394
CCDS14871.1_Fam123c_exon_0_1:34586846-34586868:-	FAM123C	114	75	40
CCDS14871.1_Fam123c_exon_0_1:34587635-34587657:-	FAM123C	577	493	432
CCDS14871.1_Fam123c_exon_0_1:34587636-34587658:+	FAM123C	236	52	51
CCDS14871.1_Fam123c_exon_0_1:34587732-34587754:-	FAM123C	441	604	592
CCDS14872.1_Arhgef4_exon_1_1:34805977-34805999:-	ARHGEF4	281	172	188
CCDS14872.1_Arhgef4_exon_1_1:34806020-34806042:-	ARHGEF4	468	531	484
CCDS14872.1_Arhgef4_exon_2_1:34806311-34806333:-	ARHGEF4	216	461	576
CCDS14872.1_Arhgef4_exon_2_1:34806360-34806382:+	ARHGEF4	1782	1631	2723
CCDS14872.1_Arhgef4_exon_2_1:34806454-34806476:+	ARHGEF4	456	598	371
CCDS14873.1_Fam168b_exon_2_1:34819856-34819878:+	FAM168B	206	175	341
CCDS14873.1_Fam168b_exon_2_1:34819866-34819888:-	FAM168B	433	71	260
CCDS14873.1_Fam168b_exon_2_1:34819951-34819973:+	FAM168B	262	211	179
CCDS14873.1_Fam168b_exon_3_1:34828773-34828795:+	FAM168B	258	88	159
CCDS14873.1_Fam168b_exon_3_1:34828790-34828812:-	FAM168B	738	1536	671
CCDS14874.1_Plekhb2_exon_1_1:34863121-34863143:+	PLEKHB2	1185	1458	1708
CCDS14874.1_Plekhb2_exon_1_1:34863123-34863145:+	PLEKHB2	182	144	425
CCDS14874.1_Plekhb2_exon_1_1:34863137-34863159:+	PLEKHB2	8	0	0
CCDS14874.1_Plekhb2_exon_2_1:34863509-34863531:+	PLEKHB2	407	551	228
CCDS14875.1_Neurl3_exon_2_1:36269371-36269393:+	NEURL3	293	303	317
CCDS14875.1_Neurl3_exon_2_1:36269480-36269502:-	NEURL3	16	21	2
CCDS14875.1_Neurl3_exon_2_1:36269495-36269517:-	NEURL3	61	1	1
CCDS14875.1_Neurl3_exon_2_1:36269576-36269598:+	NEURL3	285	64	25
CCDS14877.1_Kansl3_exon_10_1:36351769-36351791:-	KANSL3	171	106	29
CCDS14877.1_Kansl3_exon_13_1:36353792-36353814:+	KANSL3	405	14	120
CCDS14877.1_Kansl3_exon_16_1:36358189-36358211:-	KANSL3	298	80	29
CCDS14877.1_Kansl3_exon_17_1:36358381-36358403:-	KANSL3	344	78	62
CCDS14877.1_Kansl3_exon_19_1:36367786-36367808:-	KANSL3	460	201	374
CCDS14878.1_Lman2l_exon_5_1:36439608-36439630:-	LMAN2L	309	371	545
CCDS14878.1_Lman2l_exon_5_1:36439671-36439693:-	LMAN2L	899	342	852
CCDS14878.1_Lman2l_exon_6_1:36443556-36443578:+	LMAN2L	409	208	690
CCDS14878.1_Lman2l_exon_7_1:36445037-36445059:+	LMAN2L	355	96	102
CCDS14878.1_Lman2l_exon_7_1:36445092-36445114:-	LMAN2L	96	66	9
CCDS14879.2_Cnnm4_exon_0_1:36471872-36471894:+	CNNM4	181	251	224
CCDS14879.2_Cnnm4_exon_0_1:36472039-36472061:+	CNNM4	342	106	469
CCDS14879.2_Cnnm4_exon_0_1:36472051-36472073:+	CNNM4	149	207	167
CCDS14879.2_Cnnm4_exon_0_1:36472210-36472232:+	CNNM4	430	291	268
CCDS14879.2_Cnnm4_exon_0_1:36472464-36472486:+	CNNM4	161	3	196
CCDS14881.1_Cnnm3_exon_0_1:36512063-36512085:-	CNNM3	105	4	67
CCDS14881.1_Cnnm3_exon_0_1:36512206-36512228:-	CNNM3	57	4	403
CCDS14881.1_Cnnm3_exon_0_1:36512276-36512298:+	CNNM3	101	0	0
CCDS14881.1_Cnnm3_exon_0_1:36512595-36512617:+	CNNM3	1177	1105	708
CCDS14881.1_Cnnm3_exon_0_1:36512728-36512750:+	CNNM3	92	207	132
CCDS14882.1_Ankrd23_exon_3_1:36532187-36532209:-	ANKRD23	278	145	501
CCDS14882.1_Ankrd23_exon_4_1:36532307-36532329:-	ANKRD23	474	320	83
CCDS14882.1_Ankrd23_exon_5_1:36532675-36532697:-	ANKRD23	164	2	69
CCDS14882.1_Ankrd23_exon_6_1:36534008-36534030:-	ANKRD23	172	178	411
CCDS14882.1_Ankrd23_exon_7_1:36534346-36534368:+	ANKRD23	150	133	6
CCDS14883.1_Ankrd39_exon_1_1:36542029-36542051:+	ANKRD39	477	312	298
CCDS14883.1_Ankrd39_exon_1_1:36542033-36542055:+	ANKRD39	100	32	3
CCDS14883.1_Ankrd39_exon_1_1:36542042-36542064:-	ANKRD39	192	201	74
CCDS14883.1_Ankrd39_exon_1_1:36542043-36542065:-	ANKRD39	243	209	112
CCDS14883.1_Ankrd39_exon_2_1:36542756-36542778:+	ANKRD39	181	7	337
CCDS14886.1_Cox5b_exon_2_1:36692502-36692524:-	COX5B	731	285	434
CCDS14887.1_Actr1b_exon_5_1:36701759-36701781:+	ACTR1B	1889	883	1082
CCDS14887.1_Actr1b_exon_5_1:36701778-36701800:-	ACTR1B	204	255	216
CCDS14887.1_Actr1b_exon_5_1:36701890-36701912:-	ACTR1B	302	179	197
CCDS14887.1_Actr1b_exon_7_1:36702548-36702570:+	ACTR1B	296	526	183
CCDS14887.1_Actr1b_exon_8_1:36706910-36706932:-	ACTR1B	655	790	640
CCDS14888.1_Zap70_exon_0_1:36770989-36771011:-	ZAP70	541	496	637
CCDS14888.1_Zap70_exon_0_1:36771009-36771031:+	ZAP70	124	0	72
CCDS14888.1_Zap70_exon_0_1:36771111-36771133:-	ZAP70	50	16	229
CCDS14888.1_Zap70_exon_1_1:36771904-36771926:-	ZAP70	920	416	507
CCDS14888.1_Zap70_exon_5_1:36778771-36778793:-	ZAP70	332	94	402
CCDS14890.1_Cnga3_exon_1_1:37244844-37244866:+	CNGA3	127	244	84
CCDS14890.1_Cnga3_exon_1_1:37244907-37244929:-	CNGA3	206	190	208
CCDS14890.1_Cnga3_exon_3_1:37258078-37258100:+	CNGA3	132	16	3
CCDS14890.1_Cnga3_exon_4_1:37260912-37260934:+	CNGA3	762	199	907
CCDS14890.1_Cnga3_exon_4_1:37261050-37261072:-	CNGA3	530	515	654
CCDS14892.1_Unc50_exon_0_1:37431400-37431422:+	UNC50	1137	1685	2184
CCDS14892.1_Unc50_exon_0_1:37431407-37431429:+	UNC50	568	735	867
CCDS14892.1_Unc50_exon_1_1:37432547-37432569:+	UNC50	639	577	849
CCDS14892.1_Unc50_exon_1_1:37432554-37432576:-	UNC50	509	218	248
CCDS14892.1_Unc50_exon_1_1:37432557-37432579:-	UNC50	366	74	475
CCDS14893.1_Mgat4a_exon_11_1:37490322-37490344:+	MGAT4A	269	359	275
CCDS14893.1_Mgat4a_exon_12_1:37495883-37495905:+	MGAT4A	557	698	1269
CCDS14893.1_Mgat4a_exon_12_1:37495884-37495906:+	MGAT4A	377	207	121
CCDS14893.1_Mgat4a_exon_12_1:37495891-37495913:+	MGAT4A	272	25	92
CCDS14894.1_Tsga10_exon_13_1:37835503-37835525:-	TSGA10	1020	1413	906
CCDS14894.1_Tsga10_exon_14_1:37840537-37840559:+	TSGA10	458	384	647
CCDS14894.1_Tsga10_exon_7_1:37807044-37807066:-	TSGA10	305	220	195
CCDS14894.1_Tsga10_exon_7_1:37807068-37807090:+	TSGA10	663	472	641
CCDS14894.1_Tsga10_exon_7_1:37807069-37807091:+	TSGA10	926	408	533
CCDS14895.1_Lipt1_exon_0_1:37875072-37875094:-	LIPT1	254	197	41
CCDS14895.1_Lipt1_exon_0_1:37875185-37875207:-	LIPT1	584	335	165
CCDS14895.1_Lipt1_exon_0_1:37875315-37875337:+	LIPT1	701	942	427
CCDS14895.1_Lipt1_exon_0_1:37875355-37875377:+	LIPT1	165	58	36
CCDS14895.1_Lipt1_exon_0_1:37875382-37875404:-	LIPT1	389	248	285
CCDS14896.1_Mrpl30_exon_1_1:37895402-37895424:-	MRPL30	781	1186	811
CCDS14896.1_Mrpl30_exon_2_1:37897742-37897764:-	MRPL30	4407	3118	2727
CCDS14897.1_Lyg2_exon_2_1:37910020-37910042:+	LYG2	106	67	82
CCDS14897.1_Lyg2_exon_2_1:37910066-37910088:+	LYG2	187	176	119
CCDS14897.1_Lyg2_exon_3_1:37911067-37911089:+	LYG2	844	1401	1042
CCDS14897.1_Lyg2_exon_3_1:37911068-37911090:+	LYG2	2344	1776	3319
CCDS14897.1_Lyg2_exon_3_1:37911069-37911091:+	LYG2	766	1397	705
CCDS14898.1_Txndc9_exon_1_1:37990400-37990422:+	TXNDC9	924	779	646
CCDS14898.1_Txndc9_exon_2_1:37994044-37994066:-	TXNDC9	683	547	552
CCDS14898.1_Txndc9_exon_2_1:37994078-37994100:+	TXNDC9	210	18	241
CCDS14899.1_Rev1_exon_12_1:38071374-38071396:+	REV1	783	55	341
CCDS14899.1_Rev1_exon_15_1:38083746-38083768:-	REV1	142	378	157
CCDS14899.1_Rev1_exon_16_1:38085593-38085615:-	REV1	892	733	1197
CCDS14899.1_Rev1_exon_17_1:38088140-38088162:+	REV1	552	201	241
CCDS14899.1_Rev1_exon_18_1:38092157-38092179:-	REV1	370	22	168
CCDS14900.1_Lonrf2_exon_5_1:38811778-38811800:+	LONRF2	1296	643	1131
CCDS14900.1_Lonrf2_exon_6_1:38812543-38812565:-	LONRF2	758	694	1496
CCDS14900.1_Lonrf2_exon_6_1:38812604-38812626:+	LONRF2	566	406	320
CCDS14900.1_Lonrf2_exon_7_1:38813374-38813396:+	LONRF2	601	641	111
CCDS14901.1_Chst10_exon_2_1:38871600-38871622:-	CHST10	1019	1258	1539
CCDS14901.1_Chst10_exon_2_1:38871697-38871719:-	CHST10	412	654	551
CCDS14901.1_Chst10_exon_2_1:38871783-38871805:+	CHST10	217	417	199
CCDS14901.1_Chst10_exon_4_1:38884345-38884367:+	CHST10	265	251	662
CCDS14901.1_Chst10_exon_4_1:38884349-38884371:-	CHST10	118	207	10
CCDS14902.1_Nms_exon_1_1:38941522-38941544:+	NMS	1094	969	904
CCDS14902.1_Nms_exon_1_1:38941527-38941549:+	NMS	354	317	670
CCDS14902.1_Nms_exon_2_1:38941908-38941930:-	NMS	702	326	481
CCDS14902.1_Nms_exon_4_1:38944060-38944082:+	NMS	717	1321	769
CCDS14902.1_Nms_exon_4_1:38944088-38944110:+	NMS	287	219	355
CCDS14903.1_Pdcl3_exon_2_1:38994907-38994929:+	PDCL3	253	167	66
CCDS14903.1_Pdcl3_exon_2_1:38994984-38995006:+	PDCL3	447	304	120
CCDS14903.1_Pdcl3_exon_3_1:38995327-38995349:+	PDCL3	524	57	6
CCDS14903.1_Pdcl3_exon_3_1:38995333-38995355:+	PDCL3	163	112	16
CCDS14903.1_Pdcl3_exon_3_1:38995341-38995363:+	PDCL3	211	153	71
CCDS14904.1_Rpl31_exon_2_1:39371055-39371077:-	RPL31	1028	1039	1900
CCDS14904.1_Rpl31_exon_3_1:39371298-39371320:-	RPL31	1158	81	70
CCDS14905.1_Tbc1d8_exon_11_1:39389325-39389347:+	TBC1D8	282	9	268
CCDS14905.1_Tbc1d8_exon_11_1:39389327-39389349:-	TBC1D8	148	66	76
CCDS14905.1_Tbc1d8_exon_14_1:39394128-39394150:+	TBC1D8	559	208	397
CCDS14905.1_Tbc1d8_exon_14_1:39394236-39394258:-	TBC1D8	382	394	312
CCDS14905.1_Tbc1d8_exon_18_1:39426132-39426154:-	TBC1D8	105	24	3
CCDS14906.1_D1Bwg0212e_exon_0_1:39536180-39536202:+	D1BWG0212E	41	158	868
CCDS14906.1_D1Bwg0212e_exon_0_1:39536248-39536270:-	D1BWG0212E	84	1	100
CCDS14906.1_D1Bwg0212e_exon_0_1:39536317-39536339:-	D1BWG0212E	144	78	5
CCDS14906.1_D1Bwg0212e_exon_1_1:39537502-39537524:-	D1BWG0212E	91	80	6
CCDS14906.1_D1Bwg0212e_exon_2_1:39538329-39538351:-	D1BWG0212E	294	307	201
CCDS14907.1_Rnf149_exon_6_1:39576819-39576841:+	RNF149	132	273	99
CCDS14907.1_Rnf149_exon_6_1:39576887-39576909:-	RNF149	69	0	0
CCDS14907.1_Rnf149_exon_6_1:39576957-39576979:+	RNF149	142	68	109
CCDS14907.1_Rnf149_exon_6_1:39576985-39577007:+	RNF149	61	0	2
CCDS14907.1_Rnf149_exon_6_1:39577115-39577137:-	RNF149	235	701	216
CCDS14908.1_Creg2_exon_3_1:39650497-39650519:+	CREG2	793	766	1125
CCDS14908.1_Creg2_exon_3_1:39650619-39650641:-	CREG2	268	186	175
CCDS14908.1_Creg2_exon_3_1:39650675-39650697:-	CREG2	86	160	8
CCDS14908.1_Creg2_exon_3_1:39650692-39650714:+	CREG2	153	14	285
CCDS14908.1_Creg2_exon_3_1:39650709-39650731:-	CREG2	1635	1945	1701
CCDS14909.1_Il1r2_exon_1_1:40105269-40105291:+	IL1R2	74	0	2
CCDS14909.1_Il1r2_exon_2_1:40112056-40112078:-	IL1R2	355	127	564
CCDS14909.1_Il1r2_exon_2_1:40112062-40112084:-	IL1R2	301	139	277
CCDS14909.1_Il1r2_exon_3_1:40115074-40115096:-	IL1R2	714	443	599
CCDS14909.1_Il1r2_exon_3_1:40115076-40115098:-	IL1R2	3037	2400	3306
CCDS14910.1_Il1rl2_exon_2_1:40329004-40329026:-	IL1RL2	343	778	648
CCDS14910.1_Il1rl2_exon_2_1:40329089-40329111:-	IL1RL2	487	581	739
CCDS14910.1_Il1rl2_exon_3_1:40343084-40343106:+	IL1RL2	2174	1579	2048
CCDS14910.1_Il1rl2_exon_5_1:40350942-40350964:-	IL1RL2	682	457	856
CCDS14910.1_Il1rl2_exon_5_1:40350955-40350977:+	IL1RL2	670	373	952
CCDS14912.1_Il18rap_exon_1_1:40524976-40524998:+	IL18RAP	150	155	239
CCDS14912.1_Il18rap_exon_1_1:40525067-40525089:+	IL18RAP	436	432	562
CCDS14912.1_Il18rap_exon_1_1:40525106-40525128:-	IL18RAP	422	557	195
CCDS14912.1_Il18rap_exon_2_1:40525210-40525232:-	IL18RAP	229	258	62
CCDS14912.1_Il18rap_exon_4_1:40537102-40537124:+	IL18RAP	549	781	836
CCDS14913.1_Slc9a4_exon_1_1:40583952-40583974:-	SLC9A4	953	828	1105
CCDS14913.1_Slc9a4_exon_1_1:40583966-40583988:-	SLC9A4	550	496	369
CCDS14913.1_Slc9a4_exon_2_1:40600811-40600833:+	SLC9A4	309	257	651
CCDS14913.1_Slc9a4_exon_2_1:40600848-40600870:+	SLC9A4	777	1074	1403
CCDS14913.1_Slc9a4_exon_2_1:40600881-40600903:+	SLC9A4	830	926	859
CCDS14914.1_Slc9a2_exon_0_1:40682047-40682069:-	SLC9A2	92	327	36
CCDS14914.1_Slc9a2_exon_0_1:40682116-40682138:-	SLC9A2	547	977	938
CCDS14914.1_Slc9a2_exon_1_1:40718647-40718669:+	SLC9A2	502	500	252
CCDS14914.1_Slc9a2_exon_2_1:40726248-40726270:-	SLC9A2	457	838	407
CCDS14915.1_Mfsd9_exon_0_1:40774536-40774558:-	MFSD9	1495	1797	2575
CCDS14915.1_Mfsd9_exon_1_1:40781472-40781494:+	MFSD9	339	643	370
CCDS14915.1_Mfsd9_exon_2_1:40784392-40784414:-	MFSD9	927	741	1069
CCDS14915.1_Mfsd9_exon_3_1:40786185-40786207:+	MFSD9	492	1110	395
CCDS14915.1_Mfsd9_exon_4_1:40787542-40787564:-	MFSD9	259	123	425
CCDS14917.1_Pou3f3_exon_0_1:42697312-42697334:+	POU3F3	96	62	45
CCDS14917.1_Pou3f3_exon_0_1:42697327-42697349:-	POU3F3	20	19	1
CCDS14917.1_Pou3f3_exon_0_1:42697412-42697434:+	POU3F3	215	365	60
CCDS14917.1_Pou3f3_exon_0_1:42697613-42697635:-	POU3F3	188	217	290
CCDS14917.1_Pou3f3_exon_0_1:42697748-42697770:+	POU3F3	16	1	118
CCDS14918.1_Mrps9_exon_0_1:42851389-42851411:-	MRPS9	115	24	133
CCDS14918.1_Mrps9_exon_5_1:42895338-42895360:+	MRPS9	709	322	1018
CCDS14918.1_Mrps9_exon_5_1:42895392-42895414:-	MRPS9	314	19	221
CCDS14918.1_Mrps9_exon_7_1:42898467-42898489:+	MRPS9	3460	1538	1452
CCDS14918.1_Mrps9_exon_7_1:42898482-42898504:-	MRPS9	225	255	165
CCDS14919.1_Gpr45_exon_0_1:43032362-43032384:+	GPR45	560	185	262
CCDS14919.1_Gpr45_exon_0_1:43032389-43032411:-	GPR45	625	784	904
CCDS14919.1_Gpr45_exon_0_1:43032572-43032594:+	GPR45	741	673	1169
CCDS14919.1_Gpr45_exon_0_1:43032597-43032619:+	GPR45	367	151	624
CCDS14919.1_Gpr45_exon_0_1:43032696-43032718:+	GPR45	1098	1656	1799
CCDS14920.1_Tgfbrap1_exon_10_1:43075286-43075308:+	TGFBRAP1	1508	1580	799
CCDS14920.1_Tgfbrap1_exon_10_1:43075294-43075316:-	TGFBRAP1	211	118	196
CCDS14920.1_Tgfbrap1_exon_10_1:43075527-43075549:-	TGFBRAP1	227	229	170
CCDS14920.1_Tgfbrap1_exon_10_1:43075585-43075607:-	TGFBRAP1	94	174	72
CCDS14920.1_Tgfbrap1_exon_9_1:43071549-43071571:+	TGFBRAP1	491	319	370
CCDS14921.1_AI597479_exon_1_1:43100759-43100781:-	AI597479	279	134	242
CCDS14921.1_AI597479_exon_1_1:43100764-43100786:-	AI597479	348	88	326
CCDS14921.1_AI597479_exon_2_1:43111026-43111048:+	AI597479	239	333	250
CCDS14921.1_AI597479_exon_2_1:43111027-43111049:+	AI597479	874	1179	1324
CCDS14921.1_AI597479_exon_2_1:43111031-43111053:-	AI597479	382	105	291
CCDS14922.1_Fhl2_exon_2_1:43131807-43131829:-	FHL2	141	0	2
CCDS14922.1_Fhl2_exon_3_1:43141726-43141748:+	FHL2	542	551	1031
CCDS14922.1_Fhl2_exon_3_1:43141843-43141865:+	FHL2	348	263	108
CCDS14922.1_Fhl2_exon_4_1:43153073-43153095:+	FHL2	449	910	549
CCDS14922.1_Fhl2_exon_4_1:43153074-43153096:+	FHL2	267	396	375
CCDS14924.1_Nck2_exon_1_1:43553884-43553906:-	NCK2	143	159	86
CCDS14924.1_Nck2_exon_1_1:43553996-43554018:-	NCK2	1033	624	2361
CCDS14924.1_Nck2_exon_1_1:43554116-43554138:-	NCK2	329	391	379
CCDS14924.1_Nck2_exon_1_1:43554119-43554141:-	NCK2	543	209	867
CCDS14924.1_Nck2_exon_1_1:43554132-43554154:+	NCK2	234	82	196
CCDS14925.1_1500015O10Rik_exon_1_1:43737226-43737248:+	1500015O10RIK	236	513	166
CCDS14925.1_1500015O10Rik_exon_2_1:43738562-43738584:-	1500015O10RIK	901	546	594
CCDS14925.1_1500015O10Rik_exon_2_1:43738567-43738589:-	1500015O10RIK	1345	1500	1396
CCDS14925.1_1500015O10Rik_exon_2_1:43738630-43738652:+	1500015O10RIK	310	106	444
CCDS14925.1_1500015O10Rik_exon_2_1:43738635-43738657:-	1500015O10RIK	448	215	166
CCDS14926.1_Tpp2_exon_0_1:43934217-43934239:+	TPP2	105	69	4
CCDS14926.1_Tpp2_exon_12_1:43971627-43971649:+	TPP2	470	769	470
CCDS14926.1_Tpp2_exon_5_1:43954690-43954712:+	TPP2	1007	1020	1636
CCDS14926.1_Tpp2_exon_5_1:43954732-43954754:-	TPP2	781	449	575
CCDS14926.1_Tpp2_exon_6_1:43956524-43956546:-	TPP2	703	1085	705
CCDS14927.1_A530098C11Rik_exon_0_1:44009985-44010007:+	A530098C11RIK	414	217	196
CCDS14927.1_A530098C11Rik_exon_1_1:44010521-44010543:+	A530098C11RIK	345	503	715
CCDS14927.1_A530098C11Rik_exon_1_1:44010567-44010589:-	A530098C11RIK	624	598	472
CCDS14927.1_A530098C11Rik_exon_2_1:44013691-44013713:+	A530098C11RIK	967	1277	1372
CCDS14929.1_Kdelc1_exon_7_1:44114729-44114751:+	KDELC1	642	493	1024
CCDS14929.1_Kdelc1_exon_7_1:44114737-44114759:-	KDELC1	541	876	1237
CCDS14929.1_Kdelc1_exon_8_1:44117143-44117165:+	KDELC1	383	884	166
CCDS14929.1_Kdelc1_exon_8_1:44117169-44117191:-	KDELC1	452	331	1127
CCDS14929.1_Kdelc1_exon_9_1:44118342-44118364:+	KDELC1	308	73	94
CCDS14930.1_Bivm_exon_0_1:44126515-44126537:+	BIVM	114	148	462
CCDS14930.1_Bivm_exon_0_1:44126551-44126573:-	BIVM	197	134	36
CCDS14930.1_Bivm_exon_0_1:44126647-44126669:-	BIVM	414	494	250
CCDS14930.1_Bivm_exon_1_1:44127665-44127687:+	BIVM	191	127	111
CCDS14930.1_Bivm_exon_1_1:44127753-44127775:-	BIVM	253	93	254
CCDS14931.1_4832428D23Rik_exon_0_1:44206714-44206736:-	4832428D23RIK	708	895	976
CCDS14931.1_4832428D23Rik_exon_1_1:44210162-44210184:+	4832428D23RIK	403	253	483
CCDS14931.1_4832428D23Rik_exon_1_1:44210163-44210185:-	4832428D23RIK	2555	3479	2600
CCDS14931.1_4832428D23Rik_exon_2_1:44211109-44211131:-	4832428D23RIK	4090	4514	5181
CCDS14931.1_4832428D23Rik_exon_2_1:44211110-44211132:-	4832428D23RIK	160	421	65
CCDS14932.1_Wdr75_exon_10_1:45813186-45813208:+	WDR75	472	336	177
CCDS14932.1_Wdr75_exon_7_1:45807710-45807732:+	WDR75	325	6	122
CCDS14932.1_Wdr75_exon_7_1:45807716-45807738:+	WDR75	332	3	255
CCDS14932.1_Wdr75_exon_8_1:45812121-45812143:-	WDR75	475	0	6
CCDS14933.1_Slc40a1_exon_2_1:45912225-45912247:+	SLC40A1	589	471	802
CCDS14933.1_Slc40a1_exon_2_1:45912363-45912385:-	SLC40A1	1080	1629	1036
CCDS14933.1_Slc40a1_exon_2_1:45912410-45912432:+	SLC40A1	137	226	376
CCDS14933.1_Slc40a1_exon_3_1:45918355-45918377:+	SLC40A1	971	1102	965
CCDS14933.1_Slc40a1_exon_4_1:45918975-45918997:+	SLC40A1	460	530	581
CCDS14936.1_Slc39a10_exon_6_1:46827500-46827522:-	SLC39A10	394	7	206
CCDS14936.1_Slc39a10_exon_7_1:46832690-46832712:+	SLC39A10	354	48	267
CCDS14936.1_Slc39a10_exon_8_1:46835392-46835414:-	SLC39A10	393	516	28
CCDS14936.1_Slc39a10_exon_8_1:46835600-46835622:+	SLC39A10	385	486	105
CCDS14936.1_Slc39a10_exon_8_1:46835926-46835948:-	SLC39A10	706	901	838
CCDS14939.1_Tmeff2_exon_0_1:50928087-50928109:+	TMEFF2	96	1	44
CCDS14939.1_Tmeff2_exon_0_1:50928091-50928113:-	TMEFF2	189	213	97
CCDS14939.1_Tmeff2_exon_1_1:50930589-50930611:+	TMEFF2	640	330	320
CCDS14939.1_Tmeff2_exon_3_1:50943193-50943215:+	TMEFF2	1003	1038	1155
CCDS14940.1_Sdpr_exon_0_1:51289582-51289604:+	SDPR	413	679	559
CCDS14940.1_Sdpr_exon_0_1:51289742-51289764:+	SDPR	184	62	2
CCDS14940.1_Sdpr_exon_0_1:51289751-51289773:+	SDPR	287	309	64
CCDS14940.1_Sdpr_exon_0_1:51289765-51289787:+	SDPR	63	2	150
CCDS14940.1_Sdpr_exon_1_1:51300773-51300795:-	SDPR	584	801	767
CCDS14942.1_Myo1b_exon_19_1:51797031-51797053:-	MYO1B	295	493	275
CCDS14942.1_Myo1b_exon_23_1:51813021-51813043:-	MYO1B	413	410	418
CCDS14942.1_Myo1b_exon_25_1:51824158-51824180:+	MYO1B	191	25	108
CCDS14942.1_Myo1b_exon_27_1:51863371-51863393:-	MYO1B	611	504	336
CCDS14942.1_Myo1b_exon_27_1:51863378-51863400:+	MYO1B	188	13	37
CCDS14943.1_Stat4_exon_2_1:52065397-52065419:-	STAT4	741	548	454
CCDS14943.1_Stat4_exon_4_1:52071895-52071917:+	STAT4	536	578	323
CCDS14943.1_Stat4_exon_7_1:52078485-52078507:+	STAT4	698	1288	497
CCDS14943.1_Stat4_exon_8_1:52079767-52079789:+	STAT4	145	395	122
CCDS14943.1_Stat4_exon_9_1:52082568-52082590:-	STAT4	626	694	387
CCDS14944.1_Nab1_exon_6_1:52490032-52490054:+	NAB1	578	411	388
CCDS14944.1_Nab1_exon_6_1:52490334-52490356:+	NAB1	190	128	192
CCDS14944.1_Nab1_exon_6_1:52490415-52490437:-	NAB1	221	356	414
CCDS14944.1_Nab1_exon_6_1:52490419-52490441:-	NAB1	332	461	390
CCDS14944.1_Nab1_exon_6_1:52490529-52490551:+	NAB1	3168	3651	4039
CCDS14945.2_Mfsd6_exon_5_1:52708529-52708551:+	MFSD6	220	412	139
CCDS14945.2_Mfsd6_exon_5_1:52708705-52708727:-	MFSD6	439	154	562
CCDS14945.2_Mfsd6_exon_5_1:52708714-52708736:+	MFSD6	635	598	465
CCDS14945.2_Mfsd6_exon_5_1:52708721-52708743:-	MFSD6	148	128	341
CCDS14945.2_Mfsd6_exon_5_1:52709545-52709567:-	MFSD6	201	106	192
CCDS14947.1_Inpp1_exon_1_1:52791759-52791781:+	INPP1	296	788	339
CCDS14947.1_Inpp1_exon_1_1:52791782-52791804:+	INPP1	520	936	346
CCDS14947.1_Inpp1_exon_2_1:52794484-52794506:+	INPP1	589	309	418
CCDS14947.1_Inpp1_exon_2_1:52794581-52794603:-	INPP1	55	55	3
CCDS14947.1_Inpp1_exon_4_1:52799314-52799336:+	INPP1	211	3	53
CCDS14948.1_Hibch_exon_2_1:52860107-52860129:-	HIBCH	610	724	701
CCDS14948.1_Hibch_exon_2_1:52860114-52860136:-	HIBCH	781	881	732
CCDS14948.1_Hibch_exon_6_1:52885117-52885139:+	HIBCH	519	176	401
CCDS14948.1_Hibch_exon_6_1:52885120-52885142:-	HIBCH	597	222	327
CCDS14948.1_Hibch_exon_6_1:52885166-52885188:-	HIBCH	1158	1480	1089
CCDS14949.1_1700019D03Rik_exon_0_1:52925360-52925382:+	1700019D03RIK	519	686	670
CCDS14949.1_1700019D03Rik_exon_0_1:52925386-52925408:-	1700019D03RIK	99	187	11
CCDS14949.1_1700019D03Rik_exon_0_1:52925425-52925447:+	1700019D03RIK	1119	929	1719
CCDS14950.1_Mstn_exon_0_1:53061945-53061967:+	MSTN	245	415	207
CCDS14950.1_Mstn_exon_0_1:53062029-53062051:-	MSTN	375	489	332
CCDS14950.1_Mstn_exon_0_1:53062041-53062063:+	MSTN	278	274	171
CCDS14950.1_Mstn_exon_0_1:53062092-53062114:+	MSTN	650	838	394
CCDS14950.1_Mstn_exon_1_1:53064045-53064067:-	MSTN	798	1383	1232
CCDS14951.1_Pms1_exon_10_1:53275212-53275234:-	PMS1	613	513	1097
CCDS14951.1_Pms1_exon_4_1:53207353-53207375:+	PMS1	302	198	57
CCDS14951.1_Pms1_exon_6_1:53208042-53208064:+	PMS1	816	1341	1385
CCDS14951.1_Pms1_exon_7_1:53216230-53216252:-	PMS1	363	374	413
CCDS14951.1_Pms1_exon_7_1:53216287-53216309:-	PMS1	3009	3268	4144
CCDS14952.1_Ormdl1_exon_0_1:53299121-53299143:-	ORMDL1	1479	952	1299
CCDS14952.1_Ormdl1_exon_1_1:53305491-53305513:+	ORMDL1	297	248	49
CCDS14952.1_Ormdl1_exon_1_1:53305503-53305525:-	ORMDL1	745	982	653
CCDS14953.1_Osgepl1_exon_1_1:53317995-53318017:-	OSGEPL1	812	673	819
CCDS14953.1_Osgepl1_exon_1_1:53318019-53318041:+	OSGEPL1	147	43	3
CCDS14953.1_Osgepl1_exon_1_1:53318024-53318046:-	OSGEPL1	279	340	130
CCDS14953.1_Osgepl1_exon_1_1:53318101-53318123:-	OSGEPL1	435	431	372
CCDS14953.1_Osgepl1_exon_1_1:53318126-53318148:+	OSGEPL1	484	475	863
CCDS14954.1_Asnsd1_exon_2_1:53347727-53347749:+	ASNSD1	515	232	128
CCDS14954.1_Asnsd1_exon_2_1:53347973-53347995:-	ASNSD1	639	717	1149
CCDS14954.1_Asnsd1_exon_2_1:53347980-53348002:+	ASNSD1	405	357	515
CCDS14954.1_Asnsd1_exon_2_1:53348016-53348038:-	ASNSD1	1140	1210	1752
CCDS14954.1_Asnsd1_exon_2_1:53348093-53348115:+	ASNSD1	305	287	128
CCDS14955.1_Stk17b_exon_3_1:53764078-53764100:-	STK17B	577	599	657
CCDS14955.1_Stk17b_exon_3_1:53764107-53764129:+	STK17B	848	350	1083
CCDS14955.1_Stk17b_exon_3_1:53764119-53764141:-	STK17B	116	3	38
CCDS14955.1_Stk17b_exon_4_1:53766013-53766035:-	STK17B	439	329	693
CCDS14955.1_Stk17b_exon_5_1:53771632-53771654:-	STK17B	633	811	1412
CCDS14957.1_Hecw2_exon_4_1:53950830-53950852:-	HECW2	286	592	25
CCDS14957.1_Hecw2_exon_5_1:54040209-54040231:+	HECW2	657	819	994
CCDS14957.1_Hecw2_exon_5_1:54040280-54040302:-	HECW2	473	318	565
CCDS14957.1_Hecw2_exon_5_1:54040282-54040304:-	HECW2	224	422	278
CCDS14957.1_Hecw2_exon_5_1:54040336-54040358:-	HECW2	307	286	350
CCDS14958.1_Gtf3c3_exon_12_1:54427529-54427551:+	GTF3C3	754	459	1292
CCDS14958.1_Gtf3c3_exon_13_1:54428898-54428920:+	GTF3C3	832	1178	1468
CCDS14958.1_Gtf3c3_exon_14_1:54430545-54430567:+	GTF3C3	664	306	1052
CCDS14958.1_Gtf3c3_exon_16_1:54437882-54437904:+	GTF3C3	461	786	360
CCDS14958.1_Gtf3c3_exon_9_1:54420382-54420404:+	GTF3C3	976	101	234
CCDS14959.1_Coq10b_exon_0_1:55052969-55052991:+	COQ10B	228	151	332
CCDS14959.1_Coq10b_exon_1_1:55064225-55064247:+	COQ10B	1124	1156	1464
CCDS14959.1_Coq10b_exon_1_1:55064304-55064326:+	COQ10B	126	43	81
CCDS14959.1_Coq10b_exon_1_1:55064314-55064336:-	COQ10B	263	165	209
CCDS14959.1_Coq10b_exon_1_1:55064316-55064338:-	COQ10B	317	222	154
CCDS14960.1_Mob4_exon_2_1:55145155-55145177:-	MOB4	757	633	880
CCDS14960.1_Mob4_exon_2_1:55145185-55145207:+	MOB4	310	114	247
CCDS14960.1_Mob4_exon_4_1:55148556-55148578:-	MOB4	2236	758	839
CCDS14960.1_Mob4_exon_5_1:55150153-55150175:-	MOB4	454	206	50
CCDS14962.1_Rftn2_exon_5_1:55206329-55206351:+	RFTN2	530	503	284
CCDS14962.1_Rftn2_exon_5_1:55206343-55206365:+	RFTN2	487	315	415
CCDS14962.1_Rftn2_exon_5_1:55206593-55206615:-	RFTN2	229	128	189
CCDS14962.1_Rftn2_exon_6_1:55211164-55211186:-	RFTN2	110	138	133
CCDS14962.1_Rftn2_exon_7_1:55214133-55214155:+	RFTN2	41	1	61
CCDS14963.1_Mars2_exon_0_1:55237404-55237426:-	MARS2	225	35	49
CCDS14963.1_Mars2_exon_0_1:55237484-55237506:-	MARS2	152	1	79
CCDS14963.1_Mars2_exon_0_1:55237752-55237774:+	MARS2	205	71	141
CCDS14963.1_Mars2_exon_0_1:55237767-55237789:+	MARS2	128	26	116
CCDS14963.1_Mars2_exon_0_1:55237970-55237992:+	MARS2	723	229	104
CCDS14964.1_Hsfy2_exon_0_1:56636887-56636909:+	HSFY2	582	663	495
CCDS14964.1_Hsfy2_exon_0_1:56636896-56636918:-	HSFY2	696	593	1399
CCDS14964.1_Hsfy2_exon_0_1:56636952-56636974:-	HSFY2	753	1106	1260
CCDS14964.1_Hsfy2_exon_0_1:56637177-56637199:+	HSFY2	195	429	149
CCDS14964.1_Hsfy2_exon_0_1:56637244-56637266:-	HSFY2	1152	1211	747
CCDS14965.1_Satb2_exon_4_1:56871498-56871520:+	SATB2	159	206	256
CCDS14965.1_Satb2_exon_4_1:56871663-56871685:+	SATB2	240	477	117
CCDS14965.1_Satb2_exon_7_1:56899046-56899068:-	SATB2	988	729	994
CCDS14965.1_Satb2_exon_8_1:56948161-56948183:-	SATB2	326	284	191
CCDS14965.1_Satb2_exon_9_1:56969661-56969683:+	SATB2	97	147	197
CCDS14966.2_1110034B05Rik_exon_6_1:57401441-57401463:-	1110034B05RIK	1031	717	1131
CCDS14966.2_1110034B05Rik_exon_6_1:57401463-57401485:-	1110034B05RIK	310	483	337
CCDS14966.2_1110034B05Rik_exon_6_1:57401470-57401492:-	1110034B05RIK	538	511	404
CCDS14969.1_Aox3_exon_13_1:58152693-58152715:-	AOX3	721	343	540
CCDS14969.1_Aox3_exon_14_1:58153161-58153183:+	AOX3	441	534	760
CCDS14969.1_Aox3_exon_16_1:58158231-58158253:-	AOX3	239	187	262
CCDS14969.1_Aox3_exon_4_1:58121097-58121119:-	AOX3	2738	2506	2787
CCDS14969.1_Aox3_exon_8_1:58141459-58141481:-	AOX3	456	770	138
CCDS14970.1_Aox4_exon_14_1:58240677-58240699:-	AOX4	604	897	499
CCDS14970.1_Aox4_exon_16_1:58245854-58245876:-	AOX4	311	94	138
CCDS14970.1_Aox4_exon_4_1:58221915-58221937:-	AOX4	236	247	78
CCDS14970.1_Aox4_exon_8_1:58231213-58231235:+	AOX4	163	57	131
CCDS14970.1_Aox4_exon_8_1:58231221-58231243:-	AOX4	371	337	355
CCDS14971.1_Bzw1_exon_2_1:58398991-58399013:+	BZW1	428	859	277
CCDS14971.1_Bzw1_exon_2_1:58398999-58399021:+	BZW1	201	367	87
CCDS14971.1_Bzw1_exon_2_1:58399004-58399026:-	BZW1	249	117	274
CCDS14971.1_Bzw1_exon_2_1:58399005-58399027:-	BZW1	475	326	120
CCDS14971.1_Bzw1_exon_6_1:58401427-58401449:-	BZW1	1116	1281	1970
CCDS14973.1_Nif3l1_exon_0_1:58447862-58447884:-	NIF3L1	455	708	985
CCDS14973.1_Nif3l1_exon_0_1:58447933-58447955:-	NIF3L1	212	45	146
CCDS14973.1_Nif3l1_exon_0_1:58447936-58447958:-	NIF3L1	158	109	164
CCDS14973.1_Nif3l1_exon_0_1:58447976-58447998:+	NIF3L1	704	479	130
CCDS14973.1_Nif3l1_exon_0_1:58448037-58448059:+	NIF3L1	242	53	92
CCDS14974.1_Orc2_exon_13_1:58497431-58497453:-	ORC2	786	495	437
CCDS14974.1_Orc2_exon_6_1:58474807-58474829:+	ORC2	704	155	348
CCDS14974.1_Orc2_exon_8_1:58480298-58480320:+	ORC2	412	292	677
CCDS14974.1_Orc2_exon_9_1:58481146-58481168:-	ORC2	318	5	327
CCDS14976.1_Fam126b_exon_3_1:58540235-58540257:-	FAM126B	696	409	744
CCDS14976.1_Fam126b_exon_4_1:58544671-58544693:+	FAM126B	178	273	368
CCDS14976.1_Fam126b_exon_4_1:58544673-58544695:-	FAM126B	246	227	714
CCDS14976.1_Fam126b_exon_7_1:58552231-58552253:-	FAM126B	573	784	1337
CCDS14976.1_Fam126b_exon_7_1:58552264-58552286:-	FAM126B	928	986	1128
CCDS14977.1_Ndufb3_exon_0_1:58591214-58591236:+	NDUFB3	190	22	6
CCDS14977.1_Ndufb3_exon_0_1:58591222-58591244:+	NDUFB3	414	203	94
CCDS14977.1_Ndufb3_exon_0_1:58591239-58591261:-	NDUFB3	268	65	53
CCDS14977.1_Ndufb3_exon_1_1:58595662-58595684:+	NDUFB3	379	930	239
CCDS14979.1_Casp8_exon_0_1:58824136-58824158:+	CASP8	384	135	86
CCDS14979.1_Casp8_exon_0_1:58824143-58824165:-	CASP8	314	593	278
CCDS14979.1_Casp8_exon_0_1:58824173-58824195:+	CASP8	86	29	109
CCDS14979.1_Casp8_exon_0_1:58824176-58824198:-	CASP8	622	807	1000
CCDS14979.1_Casp8_exon_5_1:58833666-58833688:-	CASP8	161	78	119
CCDS14980.1_Trak2_exon_10_1:58921679-58921701:-	TRAK2	339	1219	384
CCDS14980.1_Trak2_exon_10_1:58921782-58921804:-	TRAK2	443	542	553
CCDS14980.1_Trak2_exon_10_1:58921842-58921864:+	TRAK2	3014	2754	4216
CCDS14980.1_Trak2_exon_4_1:58911783-58911805:-	TRAK2	352	584	638
CCDS14980.1_Trak2_exon_6_1:58915688-58915710:+	TRAK2	250	119	241
CCDS14981.1_Stradb_exon_2_1:58985315-58985337:-	STRADB	323	386	723
CCDS14981.1_Stradb_exon_2_1:58985316-58985338:-	STRADB	1656	1592	1646
CCDS14981.1_Stradb_exon_2_1:58985350-58985372:-	STRADB	603	431	579
CCDS14981.1_Stradb_exon_4_1:58989721-58989743:+	STRADB	436	902	772
CCDS14981.1_Stradb_exon_6_1:58992270-58992292:-	STRADB	774	1093	883
CCDS14982.2_Als2cr11_exon_11_1:59077890-59077912:-	ALS2CR11	435	793	423
CCDS14982.2_Als2cr11_exon_12_1:59094714-59094736:+	ALS2CR11	93	163	85
CCDS14982.2_Als2cr11_exon_12_1:59094720-59094742:-	ALS2CR11	68	105	154
CCDS14982.2_Als2cr11_exon_8_1:59069736-59069758:+	ALS2CR11	147	82	169
CCDS14982.2_Als2cr11_exon_8_1:59069817-59069839:+	ALS2CR11	842	1721	850
CCDS14984.1_Tmem237_exon_6_1:59109153-59109175:-	TMEM237	236	44	7
CCDS14984.1_Tmem237_exon_6_1:59109155-59109177:-	TMEM237	459	416	385
CCDS14984.1_Tmem237_exon_7_1:59110048-59110070:+	TMEM237	497	989	1497
CCDS14984.1_Tmem237_exon_8_1:59114175-59114197:-	TMEM237	2218	2443	3093
CCDS14984.1_Tmem237_exon_8_1:59114204-59114226:-	TMEM237	473	713	265
CCDS14985.1_Fzd7_exon_0_1:59483199-59483221:-	FZD7	194	140	93
CCDS14985.1_Fzd7_exon_0_1:59483446-59483468:+	FZD7	105	145	393
CCDS14985.1_Fzd7_exon_0_1:59483573-59483595:-	FZD7	138	185	214
CCDS14985.1_Fzd7_exon_0_1:59483659-59483681:-	FZD7	0	0	0
CCDS14985.1_Fzd7_exon_0_1:59483699-59483721:+	FZD7	125	44	169
CCDS14986.1_Fam117b_exon_0_1:59913507-59913529:-	FAM117B	36	39	51
CCDS14986.1_Fam117b_exon_0_1:59913517-59913539:+	FAM117B	91	146	122
CCDS14986.1_Fam117b_exon_0_1:59913609-59913631:-	FAM117B	46	63	2
CCDS14986.1_Fam117b_exon_0_1:59913728-59913750:-	FAM117B	228	167	163
CCDS14986.1_Fam117b_exon_1_1:59949151-59949173:-	FAM117B	340	299	712
CCDS14987.1_Ica1l_exon_6_1:60013913-60013935:+	ICA1L	197	329	430
CCDS14987.1_Ica1l_exon_6_1:60013915-60013937:-	ICA1L	284	115	125
CCDS14987.1_Ica1l_exon_6_1:60013916-60013938:-	ICA1L	204	32	51
CCDS14987.1_Ica1l_exon_7_1:60015752-60015774:-	ICA1L	272	9	114
CCDS14987.1_Ica1l_exon_7_1:60015763-60015785:-	ICA1L	327	366	598
CCDS14988.1_Wdr12_exon_10_1:60091064-60091086:+	WDR12	329	16	37
CCDS14988.1_Wdr12_exon_11_1:60094418-60094440:+	WDR12	609	297	614
CCDS14988.1_Wdr12_exon_5_1:60083785-60083807:+	WDR12	1648	2876	2826
CCDS14988.1_Wdr12_exon_9_1:60089263-60089285:-	WDR12	553	483	400
CCDS14988.1_Wdr12_exon_9_1:60089264-60089286:-	WDR12	305	11	66
CCDS14989.1_Carf_exon_3_1:60126004-60126026:-	CARF	399	273	427
CCDS14989.1_Carf_exon_3_1:60126005-60126027:-	CARF	73	72	204
CCDS14989.1_Carf_exon_5_1:60131857-60131879:-	CARF	191	78	486
CCDS14989.1_Carf_exon_5_1:60131971-60131993:-	CARF	422	225	28
CCDS14989.1_Carf_exon_5_1:60132003-60132025:-	CARF	733	672	703
CCDS14990.1_Cyp20a1_exon_2_1:60352969-60352991:+	CYP20A1	298	199	491
CCDS14990.1_Cyp20a1_exon_3_1:60354574-60354596:+	CYP20A1	210	281	397
CCDS14990.1_Cyp20a1_exon_3_1:60354647-60354669:-	CYP20A1	589	209	526
CCDS14990.1_Cyp20a1_exon_4_1:60363252-60363274:-	CYP20A1	229	222	355
CCDS14990.1_Cyp20a1_exon_6_1:60371213-60371235:+	CYP20A1	736	873	452
CCDS14991.1_Abi2_exon_2_1:60437167-60437189:-	ABI2	274	342	93
CCDS14991.1_Abi2_exon_4_1:60447268-60447290:-	ABI2	1644	1143	736
CCDS14991.1_Abi2_exon_4_1:60447270-60447292:-	ABI2	666	670	827
CCDS14991.1_Abi2_exon_4_1:60447323-60447345:+	ABI2	142	192	106
CCDS14991.1_Abi2_exon_4_1:60447329-60447351:-	ABI2	687	823	825
CCDS14992.1_Cd28_exon_1_1:60763087-60763109:-	CD28	3008	2190	2417
CCDS14992.1_Cd28_exon_1_1:60763153-60763175:-	CD28	344	146	71
CCDS14992.1_Cd28_exon_1_1:60763168-60763190:+	CD28	266	373	484
CCDS14992.1_Cd28_exon_1_1:60763171-60763193:-	CD28	597	596	1137
CCDS14992.1_Cd28_exon_1_1:60763204-60763226:+	CD28	533	366	880
CCDS14993.1_Ctla4_exon_1_1:60912409-60912431:+	CTLA4	789	944	1218
CCDS14993.1_Ctla4_exon_1_1:60912463-60912485:-	CTLA4	37	0	8
CCDS14993.1_Ctla4_exon_1_1:60912570-60912592:-	CTLA4	1173	775	1046
CCDS14993.1_Ctla4_exon_1_1:60912604-60912626:-	CTLA4	598	729	1210
CCDS14994.1_Icos_exon_1_1:60993826-60993848:-	ICOS	788	846	902
CCDS14994.1_Icos_exon_1_1:60993846-60993868:-	ICOS	461	404	738
CCDS14994.1_Icos_exon_1_1:60993973-60993995:-	ICOS	242	34	601
CCDS14996.1_Ndufs1_exon_12_1:63164729-63164751:-	NDUFS1	375	90	98
CCDS14996.1_Ndufs1_exon_12_1:63164814-63164836:-	NDUFS1	383	102	232
CCDS14996.1_Ndufs1_exon_12_1:63164815-63164837:-	NDUFS1	429	196	159
CCDS14996.1_Ndufs1_exon_15_1:63169320-63169342:-	NDUFS1	227	124	70
CCDS14996.1_Ndufs1_exon_8_1:63157237-63157259:-	NDUFS1	536	490	497
CCDS14997.1_Eef1b2_exon_1_1:63177757-63177779:+	EEF1B2	203	16	132
CCDS14997.1_Eef1b2_exon_1_1:63177816-63177838:+	EEF1B2	930	519	638
CCDS14997.1_Eef1b2_exon_1_1:63177828-63177850:-	EEF1B2	407	152	185
CCDS14997.1_Eef1b2_exon_1_1:63177829-63177851:-	EEF1B2	793	970	589
CCDS14997.1_Eef1b2_exon_2_1:63178439-63178461:-	EEF1B2	611	175	480
CCDS14998.1_Gpr1_exon_0_1:63183538-63183560:+	GPR1	332	279	767
CCDS14998.1_Gpr1_exon_0_1:63183628-63183650:-	GPR1	238	313	57
CCDS14998.1_Gpr1_exon_0_1:63183783-63183805:-	GPR1	383	144	463
CCDS14998.1_Gpr1_exon_0_1:63183837-63183859:-	GPR1	1138	1678	1309
CCDS14998.1_Gpr1_exon_0_1:63183892-63183914:-	GPR1	3137	2669	5182
CCDS15000.2_Mdh1b_exon_6_1:63719699-63719721:+	MDH1B	562	964	458
CCDS15000.2_Mdh1b_exon_6_1:63719713-63719735:-	MDH1B	148	72	228
CCDS15000.2_Mdh1b_exon_6_1:63719964-63719986:+	MDH1B	2761	3664	3679
CCDS15000.2_Mdh1b_exon_6_1:63719969-63719991:-	MDH1B	670	757	421
CCDS15000.2_Mdh1b_exon_8_1:63721860-63721882:-	MDH1B	351	424	245
CCDS15001.1_Fastkd2_exon_0_1:63731624-63731646:-	FASTKD2	563	773	1668
CCDS15001.1_Fastkd2_exon_0_1:63732200-63732222:+	FASTKD2	1057	664	1049
CCDS15001.1_Fastkd2_exon_1_1:63734778-63734800:-	FASTKD2	1832	1715	906
CCDS15001.1_Fastkd2_exon_1_1:63734807-63734829:+	FASTKD2	286	63	243
CCDS15001.1_Fastkd2_exon_1_1:63734808-63734830:+	FASTKD2	325	98	457
CCDS15003.1_Klf7_exon_2_1:64079014-64079036:+	KLF7	223	269	149
CCDS15003.1_Klf7_exon_2_1:64079158-64079180:+	KLF7	692	257	520
CCDS15003.1_Klf7_exon_2_1:64079193-64079215:+	KLF7	348	357	132
CCDS15003.1_Klf7_exon_2_1:64079274-64079296:+	KLF7	341	375	397
CCDS15003.1_Klf7_exon_2_1:64079276-64079298:+	KLF7	107	120	183
CCDS15006.1_Mettl21a_exon_0_1:64608039-64608061:+	METTL21A	397	478	397
CCDS15006.1_Mettl21a_exon_0_1:64608040-64608062:+	METTL21A	582	995	454
CCDS15006.1_Mettl21a_exon_0_1:64608112-64608134:-	METTL21A	391	426	623
CCDS15008.1_Fzd5_exon_0_1:64735727-64735749:-	FZD5	444	254	118
CCDS15008.1_Fzd5_exon_0_1:64735895-64735917:+	FZD5	314	771	847
CCDS15008.1_Fzd5_exon_0_1:64736047-64736069:-	FZD5	34	26	41
CCDS15008.1_Fzd5_exon_0_1:64736109-64736131:+	FZD5	12	8	0
CCDS15008.1_Fzd5_exon_0_1:64736261-64736283:-	FZD5	240	272	49
CCDS15009.1_Plekhm3_exon_6_1:64937823-64937845:+	PLEKHM3	292	351	214
CCDS15009.1_Plekhm3_exon_6_1:64937829-64937851:-	PLEKHM3	324	284	246
CCDS15009.1_Plekhm3_exon_6_1:64937850-64937872:+	PLEKHM3	224	413	198
CCDS15009.1_Plekhm3_exon_6_1:64937855-64937877:+	PLEKHM3	290	517	468
CCDS15009.1_Plekhm3_exon_6_1:64937929-64937951:-	PLEKHM3	346	443	171
CCDS15012.1_Crygc_exon_0_1:65071814-65071836:-	CRYGC	391	379	271
CCDS15012.1_Crygc_exon_0_1:65071842-65071864:+	CRYGC	855	567	1274
CCDS15013.1_Crygb_exon_1_1:65081921-65081943:+	CRYGB	197	5	231
CCDS15014.1_Cryga_exon_0_1:65100679-65100701:-	CRYGA	462	279	123
CCDS15014.1_Cryga_exon_1_1:65102978-65103000:+	CRYGA	195	93	47
CCDS15014.1_Cryga_exon_1_1:65102983-65103005:+	CRYGA	85	110	100
CCDS15014.1_Cryga_exon_1_1:65103107-65103129:+	CRYGA	1056	855	744
CCDS15014.1_Cryga_exon_1_1:65103111-65103133:-	CRYGA	267	147	457
CCDS15015.1_D630023F18Rik_exon_4_1:65117121-65117143:-	D630023F18RIK	371	843	282
CCDS15015.1_D630023F18Rik_exon_4_1:65117151-65117173:+	D630023F18RIK	1893	1826	1897
CCDS15015.1_D630023F18Rik_exon_4_1:65117156-65117178:+	D630023F18RIK	1631	1707	2528
CCDS15015.1_D630023F18Rik_exon_4_1:65117165-65117187:+	D630023F18RIK	638	531	1257
CCDS15015.1_D630023F18Rik_exon_6_1:65121329-65121351:+	D630023F18RIK	140	5	182
CCDS15016.1_Idh1_exon_6_1:65170965-65170987:-	IDH1	468	683	588
CCDS15016.1_Idh1_exon_6_1:65170999-65171021:+	IDH1	264	336	199
CCDS15016.1_Idh1_exon_6_1:65171005-65171027:-	IDH1	337	274	104
CCDS15016.1_Idh1_exon_6_1:65171063-65171085:-	IDH1	79	0	119
CCDS15016.1_Idh1_exon_6_1:65171127-65171149:+	IDH1	790	627	546
CCDS15017.1_Pth2r_exon_2_1:65336828-65336850:-	PTH2R	490	170	87
CCDS15017.1_Pth2r_exon_2_1:65336831-65336853:-	PTH2R	744	631	204
CCDS15017.1_Pth2r_exon_3_1:65336983-65337005:+	PTH2R	68	1	395
CCDS15017.1_Pth2r_exon_3_1:65336990-65337012:+	PTH2R	204	114	684
CCDS15017.1_Pth2r_exon_3_1:65336997-65337019:-	PTH2R	523	555	759
CCDS15018.1_Crygf_exon_1_1:65926731-65926753:+	CRYGF	241	185	334
CCDS15018.1_Crygf_exon_2_1:65927963-65927985:+	CRYGF	519	444	1047
CCDS15018.1_Crygf_exon_2_1:65927969-65927991:+	CRYGF	423	458	797
CCDS15020.1_Mtap2_exon_0_1:66380629-66380651:+	MTAP2	206	221	194
CCDS15020.1_Mtap2_exon_0_1:66380637-66380659:-	MTAP2	747	1082	814
CCDS15020.1_Mtap2_exon_4_1:66421664-66421686:-	MTAP2	168	50	51
CCDS15020.1_Mtap2_exon_4_1:66421709-66421731:-	MTAP2	226	672	262
CCDS15020.1_Mtap2_exon_5_1:66425199-66425221:+	MTAP2	1504	2241	2463
CCDS15022.1_Rpe_exon_3_1:66715141-66715163:+	RPE	1397	1540	1296
CCDS15022.1_Rpe_exon_3_1:66715156-66715178:-	RPE	3599	2908	2850
CCDS15022.1_Rpe_exon_3_1:66715157-66715179:-	RPE	869	693	973
CCDS15022.1_Rpe_exon_3_1:66715158-66715180:-	RPE	496	226	66
CCDS15023.1_Acadl_exon_5_1:66845287-66845309:-	ACADL	231	261	150
CCDS15023.1_Acadl_exon_7_1:66853165-66853187:+	ACADL	303	424	92
CCDS15023.1_Acadl_exon_7_1:66853167-66853189:+	ACADL	384	110	910
CCDS15023.1_Acadl_exon_7_1:66853214-66853236:+	ACADL	891	924	1212
CCDS15023.1_Acadl_exon_7_1:66853217-66853239:-	ACADL	1202	1002	1783
CCDS15025.1_Lancl1_exon_5_1:67009997-67010019:+	LANCL1	470	536	124
CCDS15025.1_Lancl1_exon_6_1:67020922-67020944:-	LANCL1	122	40	87
CCDS15025.1_Lancl1_exon_6_1:67020925-67020947:+	LANCL1	40	123	8
CCDS15025.1_Lancl1_exon_6_1:67020930-67020952:-	LANCL1	530	454	449
CCDS15025.1_Lancl1_exon_7_1:67034141-67034163:-	LANCL1	142	170	41
CCDS15026.1_Ikzf2_exon_1_1:69542359-69542381:-	IKZF2	479	444	570
CCDS15026.1_Ikzf2_exon_4_1:69577858-69577880:-	IKZF2	109	0	54
CCDS15026.1_Ikzf2_exon_4_1:69577871-69577893:+	IKZF2	424	702	389
CCDS15026.1_Ikzf2_exon_4_1:69577905-69577927:-	IKZF2	97	241	163
CCDS15026.1_Ikzf2_exon_5_1:69683211-69683233:+	IKZF2	382	366	251
CCDS15027.1_Spag16_exon_1_1:69842970-69842992:+	SPAG16	202	59	120
CCDS15027.1_Spag16_exon_5_1:69870309-69870331:-	SPAG16	2775	1560	2503
CCDS15027.1_Spag16_exon_6_1:69873151-69873173:+	SPAG16	156	214	73
CCDS15027.1_Spag16_exon_6_1:69873162-69873184:-	SPAG16	504	814	490
CCDS15028.1_Vwc2l_exon_0_1:70728911-70728933:+	VWC2L	294	365	393
CCDS15028.1_Vwc2l_exon_0_1:70728947-70728969:+	VWC2L	686	497	441
CCDS15028.1_Vwc2l_exon_0_1:70728965-70728987:+	VWC2L	259	117	234
CCDS15028.1_Vwc2l_exon_0_1:70728966-70728988:+	VWC2L	109	13	85
CCDS15028.1_Vwc2l_exon_0_1:70729049-70729071:-	VWC2L	482	487	1347
CCDS15029.1_Bard1_exon_7_1:71074886-71074908:-	BARD1	365	94	209
CCDS15029.1_Bard1_exon_7_1:71075075-71075097:-	BARD1	80	34	1
CCDS15029.1_Bard1_exon_7_1:71075385-71075407:-	BARD1	303	608	530
CCDS15029.1_Bard1_exon_8_1:71088163-71088185:-	BARD1	2291	2530	2282
CCDS15029.1_Bard1_exon_9_1:71089492-71089514:-	BARD1	378	102	4
CCDS15030.1_Atic_exon_5_1:71564440-71564462:-	ATIC	399	36	210
CCDS15030.1_Atic_exon_5_1:71564468-71564490:-	ATIC	332	333	390
CCDS15030.1_Atic_exon_6_1:71564884-71564906:+	ATIC	538	850	677
CCDS15030.1_Atic_exon_6_1:71564893-71564915:-	ATIC	335	514	204
CCDS15030.1_Atic_exon_6_1:71564930-71564952:-	ATIC	233	211	28
CCDS15031.1_Fn1_exon_24_1:71619531-71619553:-	FN1	168	218	15
CCDS15031.1_Fn1_exon_27_1:71626034-71626056:+	FN1	182	214	207
CCDS15031.1_Fn1_exon_35_1:71638519-71638541:-	FN1	356	255	738
CCDS15031.1_Fn1_exon_38_1:71642023-71642045:-	FN1	34	87	23
CCDS15031.1_Fn1_exon_42_1:71649279-71649301:+	FN1	129	28	39
CCDS15032.1_Mreg_exon_2_1:72164078-72164100:+	MREG	1020	681	688
CCDS15032.1_Mreg_exon_2_1:72164112-72164134:-	MREG	103	122	97
CCDS15032.1_Mreg_exon_3_1:72192094-72192116:-	MREG	214	311	411
CCDS15032.1_Mreg_exon_3_1:72192097-72192119:+	MREG	864	453	583
CCDS15032.1_Mreg_exon_3_1:72192165-72192187:-	MREG	302	426	160
CCDS15033.1_Tmem169_exon_0_1:72298033-72298055:+	TMEM169	87	36	3
CCDS15033.1_Tmem169_exon_0_1:72298047-72298069:-	TMEM169	498	661	231
CCDS15033.1_Tmem169_exon_0_1:72298117-72298139:+	TMEM169	256	7	95
CCDS15033.1_Tmem169_exon_1_1:72300698-72300720:-	TMEM169	236	365	351
CCDS15033.1_Tmem169_exon_1_1:72300723-72300745:+	TMEM169	92	0	12
CCDS15034.1_March4_exon_2_1:72452561-72452583:+	2014-03-04	376	115	144
CCDS15034.1_March4_exon_2_1:72452566-72452588:-	2014-03-04	537	436	643
CCDS15034.1_March4_exon_3_1:72534931-72534953:+	2014-03-04	900	502	1024
CCDS15034.1_March4_exon_3_1:72534932-72534954:+	2014-03-04	229	56	212
CCDS15034.1_March4_exon_3_1:72534999-72535021:+	2014-03-04	487	265	300
CCDS15035.1_Ankar_exon_14_1:72674095-72674117:-	ANKAR	914	1457	285
CCDS15035.1_Ankar_exon_17_1:72680044-72680066:+	ANKAR	492	143	533
CCDS15035.1_Ankar_exon_17_1:72680081-72680103:+	ANKAR	397	291	719
CCDS15035.1_Ankar_exon_20_1:72688597-72688619:+	ANKAR	131	431	10
CCDS15035.1_Ankar_exon_20_1:72688605-72688627:-	ANKAR	386	824	364
CCDS15036.1_Igfbp2_exon_0_1:72824704-72824726:-	IGFBP2	159	12	9
CCDS15036.1_Igfbp2_exon_0_1:72824725-72824747:-	IGFBP2	43	29	261
CCDS15036.1_Igfbp2_exon_0_1:72824751-72824773:-	IGFBP2	211	232	117
CCDS15036.1_Igfbp2_exon_0_1:72824785-72824807:+	IGFBP2	222	20	232
CCDS15036.1_Igfbp2_exon_0_1:72824894-72824916:+	IGFBP2	271	653	291
CCDS15037.1_Igfbp5_exon_2_1:72864057-72864079:-	IGFBP5	216	48	46
CCDS15037.1_Igfbp5_exon_3_1:72873821-72873843:+	IGFBP5	1031	757	595
CCDS15037.1_Igfbp5_exon_3_1:72873845-72873867:+	IGFBP5	75	55	141
CCDS15037.1_Igfbp5_exon_3_1:72873913-72873935:-	IGFBP5	94	2	12
CCDS15037.1_Igfbp5_exon_3_1:72873959-72873981:-	IGFBP5	443	194	556
CCDS15040.1_Cxcr2_exon_0_1:74158495-74158517:+	CXCR2	1020	459	912
CCDS15040.1_Cxcr2_exon_0_1:74158554-74158576:+	CXCR2	607	717	804
CCDS15040.1_Cxcr2_exon_0_1:74158695-74158717:-	CXCR2	573	416	264
CCDS15040.1_Cxcr2_exon_0_1:74158696-74158718:-	CXCR2	527	201	237
CCDS15040.1_Cxcr2_exon_0_1:74158702-74158724:+	CXCR2	588	915	359
CCDS15041.1_Cxcr1_exon_0_1:74192371-74192393:-	CXCR1	1106	1062	1167
CCDS15041.1_Cxcr1_exon_0_1:74192385-74192407:+	CXCR1	618	524	1064
CCDS15041.1_Cxcr1_exon_0_1:74192397-74192419:+	CXCR1	164	715	167
CCDS15041.1_Cxcr1_exon_0_1:74192585-74192607:+	CXCR1	163	122	70
CCDS15041.1_Cxcr1_exon_0_1:74192640-74192662:-	CXCR1	537	603	1094
CCDS15042.1_Gpbar1_exon_0_1:74278715-74278737:-	GPBAR1	161	186	196
CCDS15042.1_Gpbar1_exon_0_1:74278725-74278747:-	GPBAR1	114	82	2
CCDS15042.1_Gpbar1_exon_0_1:74278756-74278778:+	GPBAR1	380	164	275
CCDS15042.1_Gpbar1_exon_0_1:74278757-74278779:+	GPBAR1	834	1575	1166
CCDS15042.1_Gpbar1_exon_0_1:74278939-74278961:+	GPBAR1	95	133	221
CCDS15043.1_Aamp_exon_6_1:74282089-74282111:-	AAMP	129	28	138
CCDS15043.1_Aamp_exon_6_1:74282125-74282147:+	AAMP	145	0	57
CCDS15043.1_Aamp_exon_8_1:74283117-74283139:-	AAMP	311	22	4
CCDS15043.1_Aamp_exon_8_1:74283128-74283150:-	AAMP	329	7	42
CCDS15043.1_Aamp_exon_9_1:74283925-74283947:-	AAMP	144	3	108
CCDS15044.1_Tmbim1_exon_10_1:74295187-74295209:+	TMBIM1	501	547	458
CCDS15044.1_Tmbim1_exon_10_1:74295188-74295210:+	TMBIM1	478	341	607
CCDS15044.1_Tmbim1_exon_10_1:74295245-74295267:+	TMBIM1	450	40	290
CCDS15044.1_Tmbim1_exon_7_1:74292864-74292886:-	TMBIM1	816	689	491
CCDS15044.1_Tmbim1_exon_9_1:74293916-74293938:+	TMBIM1	307	280	162
CCDS15046.1_Gm216_exon_1_1:74362892-74362914:-	GM216	36	0	0
CCDS15046.1_Gm216_exon_1_1:74362912-74362934:+	GM216	857	1355	437
CCDS15046.1_Gm216_exon_4_1:74364643-74364665:+	GM216	193	504	81
CCDS15046.1_Gm216_exon_4_1:74364658-74364680:-	GM216	148	247	8
CCDS15046.1_Gm216_exon_4_1:74364704-74364726:-	GM216	226	184	76
CCDS15047.1_Slc11a1_exon_2_1:74376808-74376830:+	SLC11A1	233	169	111
CCDS15047.1_Slc11a1_exon_4_1:74379880-74379902:-	SLC11A1	1907	1679	1940
CCDS15047.1_Slc11a1_exon_6_1:74380601-74380623:+	SLC11A1	396	197	604
CCDS15047.1_Slc11a1_exon_7_1:74380893-74380915:-	SLC11A1	68	178	83
CCDS15047.1_Slc11a1_exon_8_1:74381744-74381766:+	SLC11A1	50	27	0
CCDS15048.1_Ctdsp1_exon_1_1:74393309-74393331:-	CTDSP1	106	0	45
CCDS15048.1_Ctdsp1_exon_1_1:74393341-74393363:+	CTDSP1	459	230	120
CCDS15048.1_Ctdsp1_exon_3_1:74394030-74394052:+	CTDSP1	121	127	4
CCDS15048.1_Ctdsp1_exon_4_1:74394660-74394682:-	CTDSP1	468	381	147
CCDS15048.1_Ctdsp1_exon_4_1:74394666-74394688:+	CTDSP1	406	239	346
CCDS15049.1_Vil1_exon_2_1:74418489-74418511:+	VIL1	1501	1920	2293
CCDS15049.1_Vil1_exon_3_1:74419629-74419651:-	VIL1	462	383	96
CCDS15049.1_Vil1_exon_4_1:74419872-74419894:+	VIL1	75	0	0
CCDS15049.1_Vil1_exon_5_1:74421302-74421324:-	VIL1	261	35	171
CCDS15049.1_Vil1_exon_8_1:74422950-74422972:-	VIL1	166	56	67
CCDS15050.1_Usp37_exon_14_1:74471552-74471574:+	USP37	1097	1089	739
CCDS15050.1_Usp37_exon_15_1:74475029-74475051:+	USP37	243	30	227
CCDS15050.1_Usp37_exon_15_1:74475037-74475059:-	USP37	487	409	57
CCDS15050.1_Usp37_exon_19_1:74486625-74486647:+	USP37	660	539	374
CCDS15050.1_Usp37_exon_19_1:74486733-74486755:+	USP37	339	656	772
CCDS15051.1_Bcs1l_exon_0_1:74589687-74589709:-	BCS1L	766	173	122
CCDS15051.1_Bcs1l_exon_1_1:74589978-74590000:-	BCS1L	505	252	173
CCDS15051.1_Bcs1l_exon_2_1:74590337-74590359:-	BCS1L	336	38	49
CCDS15051.1_Bcs1l_exon_2_1:74590347-74590369:+	BCS1L	78	212	20
CCDS15051.1_Bcs1l_exon_2_1:74590353-74590375:-	BCS1L	327	40	65
CCDS15052.1_Rnf25_exon_2_1:74595242-74595264:+	RNF25	385	559	538
CCDS15052.1_Rnf25_exon_6_1:74598546-74598568:+	RNF25	235	271	258
CCDS15052.1_Rnf25_exon_6_1:74598570-74598592:+	RNF25	163	497	148
CCDS15052.1_Rnf25_exon_6_1:74598571-74598593:+	RNF25	543	248	370
CCDS15052.1_Rnf25_exon_7_1:74598740-74598762:+	RNF25	397	386	530
CCDS15053.1_Ttll4_exon_0_1:74679348-74679370:-	TTLL4	938	887	1640
CCDS15053.1_Ttll4_exon_0_1:74680021-74680043:+	TTLL4	159	36	153
CCDS15053.1_Ttll4_exon_0_1:74680287-74680309:+	TTLL4	34	102	3
CCDS15053.1_Ttll4_exon_2_1:74681792-74681814:-	TTLL4	454	216	523
CCDS15053.1_Ttll4_exon_2_1:74681795-74681817:-	TTLL4	431	337	360
CCDS15054.1_Cyp27a1_exon_0_1:74713789-74713811:+	CYP27A1	235	279	307
CCDS15054.1_Cyp27a1_exon_0_1:74713817-74713839:-	CYP27A1	359	178	262
CCDS15054.1_Cyp27a1_exon_2_1:74735342-74735364:-	CYP27A1	1600	1800	2423
CCDS15054.1_Cyp27a1_exon_2_1:74735349-74735371:+	CYP27A1	186	53	268
CCDS15054.1_Cyp27a1_exon_3_1:74735679-74735701:-	CYP27A1	358	620	507
CCDS15056.1_Wnt6_exon_1_1:74782214-74782236:+	WNT6	156	83	84
CCDS15056.1_Wnt6_exon_1_1:74782219-74782241:-	WNT6	1182	1066	1404
CCDS15056.1_Wnt6_exon_1_1:74782254-74782276:+	WNT6	317	167	493
CCDS15056.1_Wnt6_exon_1_1:74782255-74782277:-	WNT6	85	171	95
CCDS15056.1_Wnt6_exon_2_1:74782609-74782631:-	WNT6	288	320	444
CCDS15057.1_Wnt10a_exon_1_1:74793432-74793454:-	WNT10A	375	109	780
CCDS15057.1_Wnt10a_exon_1_1:74793598-74793620:-	WNT10A	639	809	1488
CCDS15057.1_Wnt10a_exon_2_1:74800593-74800615:-	WNT10A	257	530	452
CCDS15057.1_Wnt10a_exon_2_1:74800641-74800663:-	WNT10A	282	173	152
CCDS15057.1_Wnt10a_exon_2_1:74800693-74800715:+	WNT10A	4	165	8
CCDS15058.1_Fev_exon_0_1:74882543-74882565:-	FEV	67	169	15
CCDS15058.1_Fev_exon_0_1:74882581-74882603:-	FEV	286	306	91
CCDS15058.1_Fev_exon_0_1:74882585-74882607:-	FEV	855	538	924
CCDS15058.1_Fev_exon_0_1:74882586-74882608:-	FEV	87	73	209
CCDS15058.1_Fev_exon_1_1:74884406-74884428:-	FEV	128	113	115
CCDS15059.1_Cryba2_exon_2_1:74892047-74892069:+	CRYBA2	837	639	903
CCDS15059.1_Cryba2_exon_2_1:74892057-74892079:+	CRYBA2	240	335	112
CCDS15059.1_Cryba2_exon_3_1:74892740-74892762:-	CRYBA2	360	158	188
CCDS15059.1_Cryba2_exon_3_1:74892744-74892766:+	CRYBA2	94	104	147
CCDS15059.1_Cryba2_exon_3_1:74892756-74892778:-	CRYBA2	694	325	319
CCDS15060.1_Ccdc108_exon_18_1:74919213-74919235:-	CCDC108	506	470	378
CCDS15060.1_Ccdc108_exon_22_1:74924792-74924814:-	CCDC108	172	151	78
CCDS15060.1_Ccdc108_exon_22_1:74925077-74925099:-	CCDC108	731	569	1016
CCDS15060.1_Ccdc108_exon_26_1:74927615-74927637:-	CCDC108	322	4915	454
CCDS15060.1_Ccdc108_exon_27_1:74928130-74928152:+	CCDC108	274	71	303
CCDS15061.1_Ihh_exon_1_1:74948341-74948363:+	IHH	422	183	308
CCDS15061.1_Ihh_exon_1_1:74948349-74948371:-	IHH	101	0	51
CCDS15061.1_Ihh_exon_1_1:74948486-74948508:-	IHH	148	1	4
CCDS15061.1_Ihh_exon_2_1:74951005-74951027:+	IHH	347	114	421
CCDS15061.1_Ihh_exon_2_1:74951072-74951094:+	IHH	20	0	1
CCDS15062.1_Slc23a3_exon_10_1:75133414-75133436:+	SLC23A3	220	117	472
CCDS15062.1_Slc23a3_exon_5_1:75131674-75131696:+	SLC23A3	179	39	182
CCDS15062.1_Slc23a3_exon_6_1:75132142-75132164:+	SLC23A3	162	273	109
CCDS15062.1_Slc23a3_exon_7_1:75132698-75132720:+	SLC23A3	138	4	249
CCDS15063.1_1810031K17Rik_exon_1_1:75137416-75137438:-	1810031K17RIK	199	237	158
CCDS15063.1_1810031K17Rik_exon_5_1:75139842-75139864:+	1810031K17RIK	871	601	475
CCDS15063.1_1810031K17Rik_exon_5_1:75139848-75139870:+	1810031K17RIK	183	401	100
CCDS15064.1_Zfand2b_exon_2_1:75169487-75169509:+	ZFAND2B	1090	1505	1614
CCDS15064.1_Zfand2b_exon_2_1:75169526-75169548:+	ZFAND2B	1738	977	1865
CCDS15064.1_Zfand2b_exon_3_1:75169771-75169793:+	ZFAND2B	907	980	907
CCDS15064.1_Zfand2b_exon_3_1:75169778-75169800:+	ZFAND2B	340	131	350
CCDS15064.1_Zfand2b_exon_3_1:75169851-75169873:+	ZFAND2B	271	106	509
CCDS15065.1_Abcb6_exon_14_1:75177332-75177354:-	ABCB6	107	97	3
CCDS15065.1_Abcb6_exon_14_1:75177346-75177368:+	ABCB6	94	80	37
CCDS15065.1_Abcb6_exon_14_1:75177455-75177477:-	ABCB6	475	674	1101
CCDS15065.1_Abcb6_exon_18_1:75179952-75179974:+	ABCB6	67	93	5
CCDS15067.1_Stk16_exon_1_1:75211966-75211988:+	STK16	400	609	957
CCDS15067.1_Stk16_exon_1_1:75212060-75212082:+	STK16	364	402	498
CCDS15067.1_Stk16_exon_1_1:75212061-75212083:-	STK16	622	611	830
CCDS15067.1_Stk16_exon_1_1:75212069-75212091:-	STK16	100	2	2
CCDS15067.1_Stk16_exon_2_1:75212715-75212737:-	STK16	882	1480	1014
CCDS15068.1_Dnajb2_exon_2_1:75239516-75239538:-	DNAJB2	629	362	405
CCDS15068.1_Dnajb2_exon_2_1:75239523-75239545:+	DNAJB2	349	160	298
CCDS15068.1_Dnajb2_exon_2_1:75239557-75239579:+	DNAJB2	187	152	4
CCDS15068.1_Dnajb2_exon_2_1:75239562-75239584:-	DNAJB2	158	44	281
CCDS15068.1_Dnajb2_exon_3_1:75240921-75240943:+	DNAJB2	173	398	235
CCDS15069.1_Resp18_exon_4_1:75275612-75275634:-	RESP18	565	503	132
CCDS15069.1_Resp18_exon_4_1:75275631-75275653:+	RESP18	332	246	320
CCDS15069.1_Resp18_exon_4_1:75275685-75275707:+	RESP18	178	194	304
CCDS15069.1_Resp18_exon_4_1:75275694-75275716:-	RESP18	165	208	385
CCDS15069.1_Resp18_exon_5_1:75278201-75278223:-	RESP18	323	295	360
CCDS15070.1_Dnpep_exon_10_1:75315978-75316000:-	DNPEP	352	394	397
CCDS15070.1_Dnpep_exon_10_1:75316003-75316025:-	DNPEP	233	172	12
CCDS15070.1_Dnpep_exon_10_1:75316006-75316028:-	DNPEP	241	95	96
CCDS15070.1_Dnpep_exon_10_1:75316043-75316065:-	DNPEP	175	107	299
CCDS15070.1_Dnpep_exon_9_1:75315692-75315714:+	DNPEP	409	342	269
CCDS15071.1_Des_exon_0_1:75360561-75360583:+	DES	431	440	600
CCDS15071.1_Des_exon_0_1:75360620-75360642:+	DES	126	110	145
CCDS15071.1_Des_exon_0_1:75360722-75360744:-	DES	195	411	105
CCDS15071.1_Des_exon_0_1:75360843-75360865:+	DES	68	66	69
CCDS15071.1_Des_exon_1_1:75362208-75362230:-	DES	56	2	135
CCDS15072.1_Gmppa_exon_3_1:75438855-75438877:+	GMPPA	69	1	272
CCDS15072.1_Gmppa_exon_3_1:75438887-75438909:-	GMPPA	230	250	521
CCDS15072.1_Gmppa_exon_4_1:75439361-75439383:-	GMPPA	1741	1736	1810
CCDS15072.1_Gmppa_exon_5_1:75440510-75440532:+	GMPPA	2464	2008	2104
CCDS15072.1_Gmppa_exon_5_1:75440516-75440538:-	GMPPA	753	1257	627
CCDS15073.1_Accn4_exon_0_1:75451149-75451171:+	ACCN4	4	3	7
CCDS15073.1_Accn4_exon_0_1:75451152-75451174:-	ACCN4	64	43	63
CCDS15073.1_Accn4_exon_0_1:75451261-75451283:-	ACCN4	207	258	518
CCDS15073.1_Accn4_exon_0_1:75451269-75451291:-	ACCN4	168	159	478
CCDS15073.1_Accn4_exon_2_1:75469352-75469374:+	ACCN4	478	795	415
CCDS15074.1_Chpf_exon_0_1:75476196-75476218:+	CHPF	548	539	1061
CCDS15074.1_Chpf_exon_1_1:75476568-75476590:+	CHPF	1167	1099	912
CCDS15074.1_Chpf_exon_2_1:75477295-75477317:-	CHPF	394	736	272
CCDS15074.1_Chpf_exon_2_1:75477307-75477329:-	CHPF	164	160	171
CCDS15074.1_Chpf_exon_2_1:75477396-75477418:+	CHPF	104	202	57
CCDS15076.1_Tmem198_exon_1_1:75482565-75482587:-	TMEM198	366	363	578
CCDS15076.1_Tmem198_exon_1_1:75482688-75482710:+	TMEM198	433	180	125
CCDS15076.1_Tmem198_exon_1_1:75482818-75482840:-	TMEM198	145	330	294
CCDS15076.1_Tmem198_exon_1_1:75482836-75482858:-	TMEM198	83	354	130
CCDS15076.1_Tmem198_exon_1_1:75482921-75482943:-	TMEM198	568	363	656
CCDS15077.2_Obsl1_exon_14_1:75500109-75500131:-	OBSL1	336	158	258
CCDS15077.2_Obsl1_exon_16_1:75503176-75503198:+	OBSL1	125	50	52
CCDS15077.2_Obsl1_exon_19_1:75505252-75505274:-	OBSL1	25	0	9
CCDS15077.2_Obsl1_exon_19_1:75505555-75505577:+	OBSL1	38	42	1
CCDS15077.2_Obsl1_exon_19_1:75505957-75505979:-	OBSL1	66	0	73
CCDS15078.1_Inha_exon_0_1:75507410-75507432:-	INHA	405	396	101
CCDS15078.1_Inha_exon_1_1:75509419-75509441:+	INHA	402	228	548
CCDS15078.1_Inha_exon_1_1:75509590-75509612:+	INHA	345	436	485
CCDS15079.1_Stk11ip_exon_10_1:75528099-75528121:-	STK11IP	339	234	985
CCDS15079.1_Stk11ip_exon_11_1:75528304-75528326:+	STK11IP	316	403	50
CCDS15079.1_Stk11ip_exon_12_1:75528949-75528971:+	STK11IP	170	51	262
CCDS15079.1_Stk11ip_exon_7_1:75527382-75527404:-	STK11IP	94	76	139
CCDS15079.1_Stk11ip_exon_7_1:75527423-75527445:+	STK11IP	390	559	646
CCDS15080.1_Slc4a3_exon_4_1:75548948-75548970:+	SLC4A3	395	484	652
CCDS15080.1_Slc4a3_exon_5_1:75550508-75550530:+	SLC4A3	273	251	232
CCDS15080.1_Slc4a3_exon_5_1:75550551-75550573:+	SLC4A3	855	1112	502
CCDS15080.1_Slc4a3_exon_8_1:75551672-75551694:-	SLC4A3	917	993	554
CCDS15080.1_Slc4a3_exon_9_1:75552169-75552191:+	SLC4A3	109	37	21
CCDS15083.1_Sgpp2_exon_1_1:78360115-78360137:-	SGPP2	74	73	183
CCDS15083.1_Sgpp2_exon_1_1:78360119-78360141:+	SGPP2	497	660	593
CCDS15083.1_Sgpp2_exon_2_1:78390626-78390648:+	SGPP2	396	399	712
CCDS15083.1_Sgpp2_exon_2_1:78390633-78390655:+	SGPP2	363	164	490
CCDS15083.1_Sgpp2_exon_3_1:78393427-78393449:+	SGPP2	158	304	178
CCDS15084.1_Farsb_exon_10_1:78471082-78471104:-	FARSB	286	260	151
CCDS15084.1_Farsb_exon_11_1:78472547-78472569:+	FARSB	806	28	261
CCDS15084.1_Farsb_exon_11_1:78472560-78472582:+	FARSB	197	371	34
CCDS15084.1_Farsb_exon_12_1:78476279-78476301:+	FARSB	212	208	168
CCDS15084.1_Farsb_exon_13_1:78478230-78478252:+	FARSB	693	790	301
CCDS15085.1_Mogat1_exon_2_1:78523567-78523589:+	MOGAT1	316	348	55
CCDS15085.1_Mogat1_exon_2_1:78523573-78523595:+	MOGAT1	633	388	330
CCDS15085.1_Mogat1_exon_2_1:78523700-78523722:-	MOGAT1	285	227	703
CCDS15085.1_Mogat1_exon_2_1:78523705-78523727:+	MOGAT1	385	246	249
CCDS15085.1_Mogat1_exon_2_1:78523747-78523769:-	MOGAT1	495	59	341
CCDS15086.1_Utp14b_exon_0_1:78664539-78664561:+	UTP14B	598	596	504
CCDS15086.1_Utp14b_exon_0_1:78664711-78664733:+	UTP14B	1238	1221	1370
CCDS15086.1_Utp14b_exon_0_1:78664737-78664759:+	UTP14B	735	693	116
CCDS15086.1_Utp14b_exon_0_1:78665000-78665022:-	UTP14B	386	302	332
CCDS15086.1_Utp14b_exon_0_1:78665114-78665136:-	UTP14B	257	152	482
CCDS15088.1_Kcne4_exon_0_1:78817769-78817791:+	KCNE4	1241	1920	1547
CCDS15088.1_Kcne4_exon_0_1:78817780-78817802:+	KCNE4	534	590	303
CCDS15088.1_Kcne4_exon_0_1:78817781-78817803:+	KCNE4	660	887	587
CCDS15088.1_Kcne4_exon_0_1:78817783-78817805:-	KCNE4	433	812	682
CCDS15088.1_Kcne4_exon_0_1:78817843-78817865:+	KCNE4	531	675	323
CCDS15089.1_Scg2_exon_0_1:79436258-79436280:+	SCG2	364	320	509
CCDS15089.1_Scg2_exon_0_1:79436259-79436281:-	SCG2	413	639	269
CCDS15089.1_Scg2_exon_0_1:79436261-79436283:-	SCG2	961	675	1003
CCDS15089.1_Scg2_exon_0_1:79436446-79436468:+	SCG2	1157	1015	1274
CCDS15089.1_Scg2_exon_0_1:79436650-79436672:-	SCG2	338	31	215
CCDS15090.1_Wdfy1_exon_2_1:79733823-79733845:-	WDFY1	284	264	36
CCDS15090.1_Wdfy1_exon_3_1:79740105-79740127:+	WDFY1	832	949	846
CCDS15090.1_Wdfy1_exon_3_1:79740114-79740136:-	WDFY1	330	544	347
CCDS15090.1_Wdfy1_exon_4_1:79761557-79761579:+	WDFY1	515	330	464
CCDS15090.1_Wdfy1_exon_4_1:79761563-79761585:-	WDFY1	267	197	383
CCDS15092.1_Serpine2_exon_5_1:79810707-79810729:+	SERPINE2	438	560	649
CCDS15092.1_Serpine2_exon_5_1:79810712-79810734:-	SERPINE2	1124	1170	898
CCDS15092.1_Serpine2_exon_7_1:79821281-79821303:+	SERPINE2	632	477	530
CCDS15092.1_Serpine2_exon_7_1:79821351-79821373:+	SERPINE2	192	94	162
CCDS15092.1_Serpine2_exon_7_1:79821353-79821375:+	SERPINE2	385	649	222
CCDS15093.1_Fam124b_exon_1_1:80212975-80212997:-	FAM124B	149	101	159
CCDS15093.1_Fam124b_exon_1_1:80213383-80213405:-	FAM124B	377	415	129
CCDS15093.1_Fam124b_exon_1_1:80213481-80213503:-	FAM124B	600	523	805
CCDS15093.1_Fam124b_exon_1_1:80213482-80213504:-	FAM124B	113	147	171
CCDS15093.1_Fam124b_exon_1_1:80213485-80213507:-	FAM124B	249	192	523
CCDS15094.1_Cul3_exon_12_1:80290156-80290178:-	CUL3	990	406	216
CCDS15094.1_Cul3_exon_12_1:80290157-80290179:-	CUL3	340	32	43
CCDS15094.1_Cul3_exon_14_1:80322969-80322991:+	CUL3	1097	290	868
CCDS15094.1_Cul3_exon_8_1:80282670-80282692:+	CUL3	739	30	50
CCDS15094.1_Cul3_exon_9_1:80283779-80283801:-	CUL3	497	497	183
CCDS15095.1_9430031J16Rik_exon_0_1:81087455-81087477:+	9430031J16RIK	338	404	405
CCDS15095.1_9430031J16Rik_exon_1_1:81191790-81191812:+	9430031J16RIK	121	199	314
CCDS15095.1_9430031J16Rik_exon_2_1:81240932-81240954:-	9430031J16RIK	561	503	951
CCDS15095.1_9430031J16Rik_exon_2_1:81241177-81241199:+	9430031J16RIK	491	605	1125
CCDS15096.1_Irs1_exon_0_1:82288749-82288771:-	IRS1	124	46	164
CCDS15096.1_Irs1_exon_0_1:82289183-82289205:+	IRS1	400	277	224
CCDS15096.1_Irs1_exon_0_1:82289420-82289442:+	IRS1	175	64	157
CCDS15096.1_Irs1_exon_0_1:82289865-82289887:-	IRS1	502	396	247
CCDS15096.1_Irs1_exon_0_1:82290293-82290315:+	IRS1	281	418	462
CCDS15097.1_Rhbdd1_exon_0_1:82340552-82340574:-	RHBDD1	869	716	985
CCDS15097.1_Rhbdd1_exon_0_1:82340612-82340634:+	RHBDD1	188	256	392
CCDS15097.1_Rhbdd1_exon_0_1:82340724-82340746:+	RHBDD1	782	531	1594
CCDS15097.1_Rhbdd1_exon_0_1:82340732-82340754:-	RHBDD1	837	362	1140
CCDS15097.1_Rhbdd1_exon_1_1:82342761-82342783:-	RHBDD1	138	243	80
CCDS15098.1_Mff_exon_0_1:82729414-82729436:-	MFF	1698	1657	2063
CCDS15098.1_Mff_exon_0_1:82729415-82729437:+	MFF	406	378	591
CCDS15098.1_Mff_exon_1_1:82731261-82731283:+	MFF	316	96	103
CCDS15098.1_Mff_exon_1_1:82731268-82731290:-	MFF	1063	1169	1309
CCDS15098.1_Mff_exon_2_1:82735461-82735483:+	MFF	296	455	105
CCDS15099.1_Tm4sf20_exon_1_1:82760188-82760210:+	TM4SF20	396	178	313
CCDS15099.1_Tm4sf20_exon_1_1:82760259-82760281:-	TM4SF20	1627	2290	2890
CCDS15099.1_Tm4sf20_exon_2_1:82763928-82763950:-	TM4SF20	507	967	509
CCDS15099.1_Tm4sf20_exon_3_1:82768248-82768270:-	TM4SF20	514	167	508
CCDS15100.1_Agfg1_exon_3_1:82875320-82875342:-	AGFG1	78	0	62
CCDS15100.1_Agfg1_exon_3_1:82875322-82875344:+	AGFG1	571	422	644
CCDS15100.1_Agfg1_exon_3_1:82875323-82875345:+	AGFG1	1020	969	1846
CCDS15100.1_Agfg1_exon_4_1:82876173-82876195:-	AGFG1	1458	1551	1081
CCDS15100.1_Agfg1_exon_4_1:82876174-82876196:-	AGFG1	188	123	357
CCDS15101.1_Slc19a3_exon_3_1:83022662-83022684:+	SLC19A3	875	1112	833
CCDS15101.1_Slc19a3_exon_3_1:83022781-83022803:+	SLC19A3	639	458	694
CCDS15101.1_Slc19a3_exon_3_1:83022847-83022869:-	SLC19A3	2189	1348	1754
CCDS15101.1_Slc19a3_exon_3_1:83023004-83023026:+	SLC19A3	422	307	352
CCDS15101.1_Slc19a3_exon_3_1:83023042-83023064:+	SLC19A3	471	450	75
CCDS15103.1_Wdr69_exon_2_1:83180388-83180410:-	WDR69	1910	2222	2819
CCDS15103.1_Wdr69_exon_4_1:83183268-83183290:+	WDR69	675	232	570
CCDS15103.1_Wdr69_exon_4_1:83183292-83183314:+	WDR69	281	205	825
CCDS15103.1_Wdr69_exon_4_1:83183356-83183378:+	WDR69	641	879	872
CCDS15103.1_Wdr69_exon_4_1:83183371-83183393:-	WDR69	437	574	510
CCDS15104.2_Pid1_exon_0_1:84038357-84038379:+	PID1	422	296	1295
CCDS15104.2_Pid1_exon_0_1:84038367-84038389:-	PID1	317	568	559
CCDS15104.2_Pid1_exon_0_1:84038371-84038393:+	PID1	417	697	781
CCDS15104.2_Pid1_exon_0_1:84038494-84038516:-	PID1	579	984	395
CCDS15104.2_Pid1_exon_0_1:84038495-84038517:-	PID1	570	956	351
CCDS15105.1_Dner_exon_11_1:84585512-84585534:-	DNER	774	640	832
CCDS15105.1_Dner_exon_12_1:84695526-84695548:+	DNER	182	137	239
CCDS15105.1_Dner_exon_12_1:84695539-84695561:-	DNER	317	139	66
CCDS15105.1_Dner_exon_12_1:84695574-84695596:+	DNER	88	164	11
CCDS15105.1_Dner_exon_7_1:84494782-84494804:+	DNER	686	591	655
CCDS15106.1_Slc16a14_exon_1_1:84913036-84913058:+	SLC16A14	564	372	646
CCDS15106.1_Slc16a14_exon_2_1:84922902-84922924:+	SLC16A14	35	4	135
CCDS15106.1_Slc16a14_exon_2_1:84922903-84922925:+	SLC16A14	429	380	717
CCDS15106.1_Slc16a14_exon_2_1:84922973-84922995:+	SLC16A14	198	54	173
CCDS15106.1_Slc16a14_exon_3_1:84929324-84929346:-	SLC16A14	80	1	0
CCDS15107.1_A530032D15Rik_exon_0_1:85088781-85088803:-	A530032D15RIK	697	27	8
CCDS15107.1_A530032D15Rik_exon_2_1:85091178-85091200:-	A530032D15RIK	401	437	445
CCDS15107.1_A530032D15Rik_exon_3_1:85094334-85094356:+	A530032D15RIK	1410	1896	1646
CCDS15112.1_Cab39_exon_1_1:85835339-85835361:-	CAB39	351	478	60
CCDS15112.1_Cab39_exon_1_1:85835428-85835450:+	CAB39	529	735	569
CCDS15112.1_Cab39_exon_1_1:85835453-85835475:-	CAB39	1809	1777	1144
CCDS15112.1_Cab39_exon_2_1:85837279-85837301:+	CAB39	116	387	112
CCDS15115.1_Gpr55_exon_0_1:85941453-85941475:-	GPR55	147	331	196
CCDS15115.1_Gpr55_exon_0_1:85941470-85941492:+	GPR55	122	566	216
CCDS15115.1_Gpr55_exon_0_1:85941474-85941496:+	GPR55	46	2	1
CCDS15115.1_Gpr55_exon_0_1:85941641-85941663:-	GPR55	1288	554	1974
CCDS15117.1_Psmd1_exon_3_1:86071854-86071876:-	PSMD1	284	2	2
CCDS15117.1_Psmd1_exon_4_1:86075863-86075885:+	PSMD1	508	86	51
CCDS15117.1_Psmd1_exon_4_1:86075927-86075949:+	PSMD1	639	51	30
CCDS15117.1_Psmd1_exon_6_1:86078744-86078766:+	PSMD1	686	592	818
CCDS15117.1_Psmd1_exon_7_1:86082089-86082111:-	PSMD1	232	13	9
CCDS15119.1_Nmur1_exon_1_1:86387544-86387566:-	NMUR1	655	122	896
CCDS15119.1_Nmur1_exon_1_1:86387661-86387683:+	NMUR1	87	41	69
CCDS15119.1_Nmur1_exon_1_1:86387662-86387684:-	NMUR1	147	324	265
CCDS15119.1_Nmur1_exon_1_1:86387704-86387726:+	NMUR1	190	508	93
CCDS15119.1_Nmur1_exon_1_1:86387727-86387749:-	NMUR1	624	761	492
CCDS15121.1_Pde6d_exon_2_1:86546656-86546678:-	PDE6D	470	520	517
CCDS15121.1_Pde6d_exon_2_1:86546693-86546715:-	PDE6D	386	229	708
CCDS15121.1_Pde6d_exon_2_1:86546760-86546782:+	PDE6D	920	602	601
CCDS15122.1_Cops7b_exon_0_1:86589317-86589339:+	COPS7B	871	2490	968
CCDS15122.1_Cops7b_exon_1_1:86592340-86592362:-	COPS7B	355	210	208
CCDS15122.1_Cops7b_exon_1_1:86592345-86592367:+	COPS7B	431	211	257
CCDS15122.1_Cops7b_exon_1_1:86592354-86592376:-	COPS7B	698	625	579
CCDS15122.1_Cops7b_exon_2_1:86596811-86596833:-	COPS7B	542	633	554
CCDS15123.1_Nppc_exon_0_1:86669822-86669844:+	NPPC	353	129	74
CCDS15123.1_Nppc_exon_0_1:86669825-86669847:-	NPPC	134	10	198
CCDS15123.1_Nppc_exon_0_1:86669849-86669871:-	NPPC	1355	963	1532
CCDS15123.1_Nppc_exon_0_1:86669933-86669955:-	NPPC	49	1	120
CCDS15123.1_Nppc_exon_0_1:86669935-86669957:-	NPPC	28	0	0
CCDS15124.1_Dis3l2_exon_1_1:86745398-86745420:+	DIS3L2	382	268	148
CCDS15124.1_Dis3l2_exon_6_1:86857252-86857274:+	DIS3L2	788	464	869
CCDS15124.1_Dis3l2_exon_8_1:86930779-86930801:-	DIS3L2	279	307	153
CCDS15124.1_Dis3l2_exon_8_1:86930812-86930834:+	DIS3L2	191	32	167
CCDS15124.1_Dis3l2_exon_9_1:86959762-86959784:-	DIS3L2	167	202	72
CCDS15126.1_Alppl2_exon_6_1:87088752-87088774:+	ALPPL2	444	416	421
CCDS15126.1_Alppl2_exon_6_1:87088832-87088854:+	ALPPL2	103	6	266
CCDS15126.1_Alppl2_exon_7_1:87088983-87089005:-	ALPPL2	88	120	139
CCDS15126.1_Alppl2_exon_7_1:87088993-87089015:-	ALPPL2	206	172	164
CCDS15126.1_Alppl2_exon_8_1:87089357-87089379:-	ALPPL2	195	385	170
CCDS15127.1_Akp3_exon_3_1:87125727-87125749:-	AKP3	538	252	414
CCDS15127.1_Akp3_exon_4_1:87125949-87125971:+	AKP3	971	1291	709
CCDS15127.1_Akp3_exon_4_1:87125956-87125978:-	AKP3	676	521	585
CCDS15127.1_Akp3_exon_5_1:87126360-87126382:-	AKP3	88	0	16
CCDS15127.1_Akp3_exon_6_1:87126570-87126592:-	AKP3	583	804	651
CCDS15128.1_Ecel1_exon_16_1:87154320-87154342:-	ECEL1	88	63	220
CCDS15128.1_Ecel1_exon_16_1:87154397-87154419:-	ECEL1	102	15	214
CCDS15128.1_Ecel1_exon_16_1:87154528-87154550:+	ECEL1	229	366	424
CCDS15128.1_Ecel1_exon_16_1:87154612-87154634:+	ECEL1	139	109	5
CCDS15128.1_Ecel1_exon_16_1:87154809-87154831:+	ECEL1	151	47	2
CCDS15129.1_Chrnd_exon_1_1:87191054-87191076:+	CHRND	62	14	0
CCDS15129.1_Chrnd_exon_3_1:87192235-87192257:+	CHRND	317	379	369
CCDS15129.1_Chrnd_exon_3_1:87192245-87192267:-	CHRND	879	601	1309
CCDS15129.1_Chrnd_exon_5_1:87192916-87192938:-	CHRND	467	617	671
CCDS15129.1_Chrnd_exon_6_1:87194897-87194919:-	CHRND	149	305	65
CCDS15132.1_Efhd1_exon_0_1:87264591-87264613:-	EFHD1	297	887	219
CCDS15132.1_Efhd1_exon_0_1:87264643-87264665:+	EFHD1	182	183	55
CCDS15132.1_Efhd1_exon_0_1:87264647-87264669:+	EFHD1	107	68	96
CCDS15132.1_Efhd1_exon_0_1:87264659-87264681:+	EFHD1	27	33	44
CCDS15133.1_Gigyf2_exon_3_1:87374032-87374054:-	GIGYF2	328	180	663
CCDS15133.1_Gigyf2_exon_7_1:87407008-87407030:+	GIGYF2	119	75	111
CCDS15133.1_Gigyf2_exon_7_1:87407024-87407046:-	GIGYF2	269	39	274
CCDS15133.1_Gigyf2_exon_7_1:87407060-87407082:+	GIGYF2	600	383	62
CCDS15133.1_Gigyf2_exon_8_1:87407382-87407404:-	GIGYF2	885	809	976
CCDS15137.1_Usp40_exon_17_1:87985912-87985934:-	USP40	269	316	333
CCDS15137.1_Usp40_exon_18_1:87988874-87988896:+	USP40	603	752	395
CCDS15137.1_Usp40_exon_21_1:87995723-87995745:+	USP40	353	117	327
CCDS15137.1_Usp40_exon_21_1:87995828-87995850:+	USP40	427	325	641
CCDS15137.1_Usp40_exon_24_1:88002421-88002443:-	USP40	110	3	124
CCDS15138.1_Ugt1a9_exon_0_1:88071095-88071117:+	UGT1A9	88	201	290
CCDS15138.1_Ugt1a9_exon_0_1:88071485-88071507:-	UGT1A9	548	754	503
CCDS15138.1_Ugt1a9_exon_0_1:88071622-88071644:+	UGT1A9	1387	649	1942
CCDS15138.1_Ugt1a9_exon_1_1:88215054-88215076:-	UGT1A9	1658	330	458
CCDS15139.1_Ugt1a7c_exon_0_1:88095228-88095250:+	UGT1A7C	846	539	639
CCDS15139.1_Ugt1a7c_exon_0_1:88095282-88095304:+	UGT1A7C	790	186	818
CCDS15139.1_Ugt1a7c_exon_0_1:88095290-88095312:+	UGT1A7C	412	486	311
CCDS15139.1_Ugt1a7c_exon_0_1:88095351-88095373:+	UGT1A7C	434	1053	133
CCDS15139.1_Ugt1a7c_exon_0_1:88095735-88095757:+	UGT1A7C	316	658	354
CCDS15141.1_Ugt1a2_exon_0_1:88200775-88200797:+	UGT1A2	19	0	18
CCDS15141.1_Ugt1a2_exon_0_1:88201216-88201238:-	UGT1A2	1376	1731	1938
CCDS15141.1_Ugt1a2_exon_0_1:88201266-88201288:+	UGT1A2	646	634	404
CCDS15141.1_Ugt1a2_exon_0_1:88201290-88201312:-	UGT1A2	278	220	564
CCDS15141.1_Ugt1a2_exon_0_1:88201376-88201398:+	UGT1A2	715	749	699
CCDS15142.1_Dnajb3_exon_0_1:88205464-88205486:-	DNAJB3	73	137	45
CCDS15142.1_Dnajb3_exon_0_1:88205473-88205495:-	DNAJB3	117	303	137
CCDS15142.1_Dnajb3_exon_0_1:88205507-88205529:-	DNAJB3	368	405	531
CCDS15142.1_Dnajb3_exon_0_1:88205534-88205556:-	DNAJB3	236	237	185
CCDS15143.1_Ugt1a1_exon_0_1:88212160-88212182:+	UGT1A1	333	12	106
CCDS15143.1_Ugt1a1_exon_0_1:88212397-88212419:+	UGT1A1	398	129	96
CCDS15143.1_Ugt1a1_exon_0_1:88212571-88212593:-	UGT1A1	401	961	515
CCDS15143.1_Ugt1a1_exon_0_1:88212625-88212647:-	UGT1A1	690	302	119
CCDS15143.1_Ugt1a1_exon_0_1:88212677-88212699:+	UGT1A1	620	154	433
CCDS15144.1_Hjurp_exon_0_1:88266439-88266461:-	HJURP	744	825	1175
CCDS15144.1_Hjurp_exon_3_1:88270264-88270286:-	HJURP	1693	2619	2491
CCDS15144.1_Hjurp_exon_6_1:88277214-88277236:+	HJURP	322	3	9
CCDS15144.1_Hjurp_exon_6_1:88277252-88277274:-	HJURP	329	0	3
CCDS15144.1_Hjurp_exon_6_1:88277255-88277277:-	HJURP	286	0	2
CCDS15145.1_Spp2_exon_1_1:88407403-88407425:-	SPP2	98	452	27
CCDS15145.1_Spp2_exon_1_1:88407404-88407426:+	SPP2	205	247	29
CCDS15145.1_Spp2_exon_1_1:88407408-88407430:-	SPP2	118	149	78
CCDS15145.1_Spp2_exon_2_1:88411099-88411121:+	SPP2	816	1477	1288
CCDS15145.1_Spp2_exon_2_1:88411210-88411232:-	SPP2	427	564	587
CCDS15146.1_Arl4c_exon_0_1:88701370-88701392:-	ARL4C	109	117	114
CCDS15146.1_Arl4c_exon_0_1:88701388-88701410:-	ARL4C	273	349	149
CCDS15146.1_Arl4c_exon_0_1:88701401-88701423:+	ARL4C	108	184	25
CCDS15146.1_Arl4c_exon_0_1:88701456-88701478:-	ARL4C	621	440	738
CCDS15146.1_Arl4c_exon_0_1:88701516-88701538:+	ARL4C	520	381	599
CCDS15147.1_Sh3bp4_exon_1_1:89143583-89143605:-	SH3BP4	521	311	920
CCDS15147.1_Sh3bp4_exon_1_1:89143679-89143701:+	SH3BP4	459	405	411
CCDS15147.1_Sh3bp4_exon_1_1:89143983-89144005:-	SH3BP4	776	364	641
CCDS15147.1_Sh3bp4_exon_1_1:89144614-89144636:+	SH3BP4	25	0	0
CCDS15148.1_Agap1_exon_1_1:89604623-89604645:+	AGAP1	213	226	137
CCDS15148.1_Agap1_exon_4_1:89630456-89630478:+	AGAP1	231	203	236
CCDS15148.1_Agap1_exon_5_1:89634259-89634281:-	AGAP1	221	224	319
CCDS15148.1_Agap1_exon_6_1:89663752-89663774:+	AGAP1	586	363	641
CCDS15148.1_Agap1_exon_9_1:89726022-89726044:-	AGAP1	195	65	362
CCDS15150.1_Gbx2_exon_1_1:89930242-89930264:-	GBX2	114	87	71
CCDS15150.1_Gbx2_exon_1_1:89930329-89930351:-	GBX2	119	1	26
CCDS15150.1_Gbx2_exon_1_1:89930599-89930621:-	GBX2	381	294	489
CCDS15150.1_Gbx2_exon_1_1:89930628-89930650:-	GBX2	482	238	184
CCDS15151.1_Asb18_exon_2_1:89968646-89968668:+	ASB18	92	65	171
CCDS15151.1_Asb18_exon_3_1:89992948-89992970:+	ASB18	162	0	121
CCDS15151.1_Asb18_exon_3_1:89993093-89993115:-	ASB18	164	126	15
CCDS15151.1_Asb18_exon_3_1:89993162-89993184:-	ASB18	217	189	654
CCDS15151.1_Asb18_exon_5_1:90014369-90014391:+	ASB18	289	69	202
CCDS15152.1_Cxcr7_exon_0_1:90214041-90214063:-	CXCR7	595	763	616
CCDS15152.1_Cxcr7_exon_0_1:90214090-90214112:-	CXCR7	351	580	308
CCDS15152.1_Cxcr7_exon_0_1:90214099-90214121:+	CXCR7	440	222	310
CCDS15152.1_Cxcr7_exon_0_1:90214138-90214160:+	CXCR7	214	57	371
CCDS15152.1_Cxcr7_exon_0_1:90214151-90214173:-	CXCR7	474	289	391
CCDS15153.1_Cops8_exon_1_1:90604387-90604409:+	COPS8	313	305	270
CCDS15153.1_Cops8_exon_1_1:90604434-90604456:-	COPS8	1147	487	445
CCDS15153.1_Cops8_exon_3_1:90606596-90606618:-	COPS8	824	101	47
CCDS15153.1_Cops8_exon_3_1:90606661-90606683:-	COPS8	357	293	83
CCDS15153.1_Cops8_exon_4_1:90610081-90610103:+	COPS8	695	781	1006
CCDS15155.1_Mlph_exon_1_1:90928080-90928102:-	MLPH	143	128	143
CCDS15155.1_Mlph_exon_2_1:90928315-90928337:+	MLPH	251	571	202
CCDS15155.1_Mlph_exon_2_1:90928346-90928368:+	MLPH	365	305	495
CCDS15155.1_Mlph_exon_2_1:90928356-90928378:-	MLPH	90	0	2
CCDS15155.1_Mlph_exon_2_1:90928367-90928389:+	MLPH	505	1799	740
CCDS15156.1_Rab17_exon_3_1:90961126-90961148:+	RAB17	738	339	491
CCDS15156.1_Rab17_exon_3_1:90961158-90961180:+	RAB17	437	840	639
CCDS15156.1_Rab17_exon_4_1:90964168-90964190:+	RAB17	653	240	1043
CCDS15156.1_Rab17_exon_4_1:90964171-90964193:+	RAB17	179	105	218
CCDS15156.1_Rab17_exon_4_1:90964177-90964199:+	RAB17	465	646	530
CCDS15157.1_Rbm44_exon_1_1:91152208-91152230:+	RBM44	330	659	946
CCDS15157.1_Rbm44_exon_1_1:91153107-91153129:-	RBM44	373	221	614
CCDS15157.1_Rbm44_exon_1_1:91153530-91153552:+	RBM44	141	121	183
CCDS15157.1_Rbm44_exon_1_1:91153536-91153558:-	RBM44	314	655	244
CCDS15157.1_Rbm44_exon_1_1:91153545-91153567:-	RBM44	160	52	223
CCDS15159.1_Scly_exon_4_1:91308318-91308340:+	SCLY	1243	1774	1857
CCDS15159.1_Scly_exon_4_1:91308327-91308349:-	SCLY	352	660	64
CCDS15159.1_Scly_exon_4_1:91308420-91308442:+	SCLY	1214	1401	1418
CCDS15159.1_Scly_exon_4_1:91308428-91308450:-	SCLY	1817	842	1033
CCDS15159.1_Scly_exon_5_1:91308689-91308711:-	SCLY	53	30	47
CCDS15160.1_Espnl_exon_1_1:91323542-91323564:+	ESPNL	391	734	483
CCDS15160.1_Espnl_exon_2_1:91325137-91325159:-	ESPNL	219	338	24
CCDS15160.1_Espnl_exon_3_1:91327560-91327582:-	ESPNL	248	373	374
CCDS15160.1_Espnl_exon_4_1:91334743-91334765:+	ESPNL	670	665	704
CCDS15160.1_Espnl_exon_4_1:91334800-91334822:+	ESPNL	409	104	193
CCDS15161.1_Klhl30_exon_0_1:91353894-91353916:+	KLHL30	275	49	212
CCDS15161.1_Klhl30_exon_0_1:91353911-91353933:+	KLHL30	504	470	281
CCDS15161.1_Klhl30_exon_0_1:91354116-91354138:-	KLHL30	478	651	979
CCDS15161.1_Klhl30_exon_0_1:91354367-91354389:-	KLHL30	203	81	273
CCDS15161.1_Klhl30_exon_1_1:91355486-91355508:+	KLHL30	262	284	292
CCDS15162.1_Ilkap_exon_6_1:91385274-91385296:+	ILKAP	378	351	294
CCDS15162.1_Ilkap_exon_7_1:91387237-91387259:+	ILKAP	982	778	1371
CCDS15162.1_Ilkap_exon_7_1:91387240-91387262:-	ILKAP	687	282	570
CCDS15162.1_Ilkap_exon_7_1:91387323-91387345:-	ILKAP	601	330	855
CCDS15162.1_Ilkap_exon_9_1:91390599-91390621:+	ILKAP	373	401	372
CCDS15163.1_Hes6_exon_1_1:91412709-91412731:+	HES6	103	18	101
CCDS15163.1_Hes6_exon_1_1:91412740-91412762:+	HES6	55	37	36
CCDS15163.1_Hes6_exon_1_1:91412775-91412797:-	HES6	78	6	129
CCDS15163.1_Hes6_exon_2_1:91412892-91412914:-	HES6	439	565	523
CCDS15166.1_Twist2_exon_0_1:91801732-91801754:+	TWIST2	272	362	96
CCDS15166.1_Twist2_exon_0_1:91801764-91801786:-	TWIST2	975	1140	1078
CCDS15166.1_Twist2_exon_0_1:91801765-91801787:+	TWIST2	95	23	0
CCDS15166.1_Twist2_exon_0_1:91801792-91801814:-	TWIST2	284	188	322
CCDS15166.1_Twist2_exon_0_1:91801833-91801855:-	TWIST2	465	535	375
CCDS15167.1_Ndufa10_exon_6_1:92467381-92467403:+	NDUFA10	864	734	681
CCDS15167.1_Ndufa10_exon_7_1:92469992-92470014:+	NDUFA10	600	443	364
CCDS15167.1_Ndufa10_exon_7_1:92469994-92470016:+	NDUFA10	427	331	65
CCDS15167.1_Ndufa10_exon_7_1:92470014-92470036:+	NDUFA10	1582	891	996
CCDS15167.1_Ndufa10_exon_8_1:92470870-92470892:-	NDUFA10	488	161	241
CCDS15168.1_Olfr1416_exon_0_1:92480107-92480129:+	OLFR1416	76	6	16
CCDS15168.1_Olfr1416_exon_0_1:92480280-92480302:+	OLFR1416	579	545	931
CCDS15168.1_Olfr1416_exon_0_1:92480281-92480303:+	OLFR1416	888	912	350
CCDS15169.1_Olfr1415_exon_0_1:92491570-92491592:+	OLFR1415	521	1077	483
CCDS15170.1_Olfr1414_exon_0_1:92511459-92511481:+	OLFR1414	743	668	1310
CCDS15170.1_Olfr1414_exon_0_1:92511460-92511482:+	OLFR1414	267	234	334
CCDS15170.1_Olfr1414_exon_0_1:92511465-92511487:-	OLFR1414	288	276	668
CCDS15171.1_Olfr1413_exon_0_1:92573292-92573314:+	OLFR1413	831	443	859
CCDS15171.1_Olfr1413_exon_0_1:92573610-92573632:+	OLFR1413	423	204	1122
CCDS15171.1_Olfr1413_exon_0_1:92573611-92573633:+	OLFR1413	364	311	726
CCDS15171.1_Olfr1413_exon_0_1:92573618-92573640:-	OLFR1413	714	615	1328
CCDS15172.1_Olfr1412_exon_0_1:92588451-92588473:+	OLFR1412	369	340	727
CCDS15172.1_Olfr1412_exon_0_1:92588452-92588474:+	OLFR1412	801	876	1250
CCDS15172.1_Olfr1412_exon_0_1:92588861-92588883:-	OLFR1412	551	562	841
CCDS15172.1_Olfr1412_exon_0_1:92588893-92588915:-	OLFR1412	405	57	601
CCDS15172.1_Olfr1412_exon_0_1:92588894-92588916:-	OLFR1412	488	656	149
CCDS15173.1_Olfr1411_exon_0_1:92596640-92596662:-	OLFR1411	98	86	5
CCDS15173.1_Olfr1411_exon_0_1:92596958-92596980:+	OLFR1411	271	267	273
CCDS15173.1_Olfr1411_exon_0_1:92596974-92596996:+	OLFR1411	602	400	315
CCDS15177.1_Gpc1_exon_0_1:92832037-92832059:+	GPC1	359	656	138
CCDS15177.1_Gpc1_exon_2_1:92854971-92854993:+	GPC1	437	517	946
CCDS15177.1_Gpc1_exon_2_1:92855144-92855166:-	GPC1	564	1056	217
CCDS15177.1_Gpc1_exon_2_1:92855216-92855238:+	GPC1	353	273	145
CCDS15177.1_Gpc1_exon_3_1:92855994-92856016:-	GPC1	1009	1314	2212
CCDS15178.2_Ankmy1_exon_11_1:92886228-92886250:-	ANKMY1	346	208	173
CCDS15178.2_Ankmy1_exon_13_1:92888513-92888535:+	ANKMY1	190	25	2
CCDS15178.2_Ankmy1_exon_13_1:92888570-92888592:+	ANKMY1	101	108	77
CCDS15178.2_Ankmy1_exon_13_1:92888763-92888785:-	ANKMY1	306	136	777
CCDS15178.2_Ankmy1_exon_14_1:92896144-92896166:+	ANKMY1	152	162	49
CCDS15179.1_Dusp28_exon_0_1:92907211-92907233:-	DUSP28	289	897	548
CCDS15179.1_Dusp28_exon_0_1:92907212-92907234:-	DUSP28	213	169	160
CCDS15179.1_Dusp28_exon_0_1:92907235-92907257:-	DUSP28	182	305	237
CCDS15179.1_Dusp28_exon_0_1:92907236-92907258:-	DUSP28	359	371	252
CCDS15179.1_Dusp28_exon_0_1:92907237-92907259:+	DUSP28	210	326	67
CCDS15180.2_Rnpepl1_exon_0_1:92911210-92911232:+	RNPEPL1	125	42	162
CCDS15180.2_Rnpepl1_exon_0_1:92911314-92911336:-	RNPEPL1	134	63	57
CCDS15180.2_Rnpepl1_exon_1_1:92915148-92915170:-	RNPEPL1	264	77	5
CCDS15180.2_Rnpepl1_exon_2_1:92915849-92915871:-	RNPEPL1	395	279	518
CCDS15180.2_Rnpepl1_exon_2_1:92915911-92915933:-	RNPEPL1	104	2	53
CCDS15181.1_Capn10_exon_0_1:92934993-92935015:+	CAPN10	380	427	398
CCDS15181.1_Capn10_exon_2_1:92939369-92939391:+	CAPN10	746	1187	1558
CCDS15181.1_Capn10_exon_2_1:92939417-92939439:-	CAPN10	495	118	949
CCDS15181.1_Capn10_exon_4_1:92942582-92942604:-	CAPN10	39	17	189
CCDS15181.1_Capn10_exon_4_1:92942585-92942607:+	CAPN10	338	190	1073
CCDS15182.1_Gpr35_exon_0_1:92982723-92982745:+	GPR35	642	281	242
CCDS15182.1_Gpr35_exon_0_1:92982922-92982944:-	GPR35	153	116	120
CCDS15182.1_Gpr35_exon_0_1:92982924-92982946:-	GPR35	99	124	200
CCDS15182.1_Gpr35_exon_0_1:92983001-92983023:-	GPR35	402	225	391
CCDS15182.1_Gpr35_exon_0_1:92983002-92983024:-	GPR35	170	131	257
CCDS15183.1_Aqp12_exon_0_1:93006508-93006530:+	AQP12	61	66	75
CCDS15183.1_Aqp12_exon_0_1:93006522-93006544:+	AQP12	146	136	116
CCDS15183.1_Aqp12_exon_0_1:93006642-93006664:-	AQP12	333	145	422
CCDS15183.1_Aqp12_exon_0_1:93006648-93006670:+	AQP12	2016	1508	2388
CCDS15183.1_Aqp12_exon_0_1:93006659-93006681:-	AQP12	401	366	464
CCDS15184.1_Agxt_exon_0_1:93135431-93135453:-	AGXT	34	11	271
CCDS15184.1_Agxt_exon_0_1:93135464-93135486:-	AGXT	98	57	17
CCDS15184.1_Agxt_exon_1_1:93135667-93135689:+	AGXT	2295	2909	2376
CCDS15184.1_Agxt_exon_1_1:93135780-93135802:+	AGXT	591	1030	1158
CCDS15184.1_Agxt_exon_3_1:93137938-93137960:-	AGXT	203	285	136
CCDS15185.1_2310007B03Rik_exon_3_1:93156106-93156128:-	2310007B03RIK	282	339	303
CCDS15185.1_2310007B03Rik_exon_4_1:93159777-93159799:+	2310007B03RIK	276	648	391
CCDS15185.1_2310007B03Rik_exon_4_1:93159829-93159851:-	2310007B03RIK	309	1187	255
CCDS15185.1_2310007B03Rik_exon_4_1:93159886-93159908:-	2310007B03RIK	719	1351	702
CCDS15185.1_2310007B03Rik_exon_4_1:93159973-93159995:-	2310007B03RIK	1185	636	1071
CCDS15186.1_Pask_exon_13_1:93331675-93331697:-	PASK	396	152	28
CCDS15186.1_Pask_exon_13_1:93331677-93331699:-	PASK	398	243	111
CCDS15186.1_Pask_exon_15_1:93335627-93335649:-	PASK	2149	1694	2350
CCDS15186.1_Pask_exon_9_1:93324331-93324353:+	PASK	489	937	238
CCDS15186.1_Pask_exon_9_1:93324332-93324354:-	PASK	756	924	1322
CCDS15187.1_Ppp1r7_exon_1_1:93346280-93346302:-	PPP1R7	2422	2839	3323
CCDS15187.1_Ppp1r7_exon_2_1:93350359-93350381:+	PPP1R7	94	38	44
CCDS15187.1_Ppp1r7_exon_5_1:93352657-93352679:+	PPP1R7	405	1099	542
CCDS15187.1_Ppp1r7_exon_5_1:93352670-93352692:-	PPP1R7	139	80	330
CCDS15188.1_Ano7_exon_10_1:93394431-93394453:+	ANO7	243	294	175
CCDS15188.1_Ano7_exon_11_1:93394556-93394578:+	ANO7	292	130	469
CCDS15188.1_Ano7_exon_3_1:93384910-93384932:-	ANO7	135	210	487
CCDS15188.1_Ano7_exon_7_1:93390392-93390414:+	ANO7	354	170	99
CCDS15189.1_Hdlbp_exon_16_1:93425320-93425342:+	HDLBP	283	283	590
CCDS15189.1_Hdlbp_exon_16_1:93425325-93425347:-	HDLBP	494	473	357
CCDS15189.1_Hdlbp_exon_21_1:93431102-93431124:+	HDLBP	330	160	481
CCDS15189.1_Hdlbp_exon_24_1:93438243-93438265:-	HDLBP	200	265	536
CCDS15191.1_Farp2_exon_11_1:93579867-93579889:-	FARP2	139	75	153
CCDS15191.1_Farp2_exon_3_1:93563311-93563333:-	FARP2	310	226	446
CCDS15191.1_Farp2_exon_4_1:93567467-93567489:-	FARP2	499	442	576
CCDS15191.1_Farp2_exon_5_1:93569106-93569128:-	FARP2	415	304	576
CCDS15191.1_Farp2_exon_8_1:93576373-93576395:-	FARP2	1448	1441	1699
CCDS15192.1_Stk25_exon_5_1:93625904-93625926:+	STK25	251	82	83
CCDS15192.1_Stk25_exon_6_1:93626093-93626115:-	STK25	677	314	1078
CCDS15192.1_Stk25_exon_6_1:93626188-93626210:-	STK25	251	489	250
CCDS15192.1_Stk25_exon_9_1:93629036-93629058:+	STK25	302	8	15
CCDS15192.1_Stk25_exon_9_1:93629047-93629069:-	STK25	1330	1823	1435
CCDS15193.1_Bok_exon_0_1:93686550-93686572:+	BOK	93	42	54
CCDS15193.1_Bok_exon_1_1:93689172-93689194:+	BOK	129	66	68
CCDS15193.1_Bok_exon_1_1:93689176-93689198:-	BOK	425	215	520
CCDS15193.1_Bok_exon_1_1:93689181-93689203:-	BOK	190	185	139
CCDS15193.1_Bok_exon_1_1:93689184-93689206:+	BOK	124	64	164
CCDS15194.1_Thap4_exon_4_1:93750298-93750320:-	THAP4	235	196	80
CCDS15194.1_Thap4_exon_4_1:93750331-93750353:+	THAP4	605	397	446
CCDS15194.1_Thap4_exon_4_1:93750447-93750469:-	THAP4	133	48	18
CCDS15194.1_Thap4_exon_4_1:93750448-93750470:-	THAP4	168	395	33
CCDS15194.1_Thap4_exon_4_1:93750808-93750830:+	THAP4	99	120	157
CCDS15195.1_Atg4b_exon_3_1:93773842-93773864:-	ATG4B	311	416	310
CCDS15195.1_Atg4b_exon_3_1:93773843-93773865:-	ATG4B	322	662	864
CCDS15195.1_Atg4b_exon_3_1:93773847-93773869:+	ATG4B	110	247	18
CCDS15195.1_Atg4b_exon_3_1:93773852-93773874:-	ATG4B	300	327	387
CCDS15195.1_Atg4b_exon_5_1:93775662-93775684:-	ATG4B	108	48	149
CCDS15196.1_D2hgdh_exon_0_1:93826486-93826508:+	D2HGDH	249	420	361
CCDS15196.1_D2hgdh_exon_0_1:93826492-93826514:-	D2HGDH	351	219	124
CCDS15196.1_D2hgdh_exon_0_1:93826494-93826516:+	D2HGDH	278	282	127
CCDS15196.1_D2hgdh_exon_0_1:93826602-93826624:+	D2HGDH	317	259	334
CCDS15196.1_D2hgdh_exon_4_1:93835278-93835300:+	D2HGDH	667	463	354
CCDS15197.1_Gal3st2_exon_2_1:93873629-93873651:-	GAL3ST2	1248	1093	1697
CCDS15197.1_Gal3st2_exon_3_1:93874698-93874720:+	GAL3ST2	125	111	405
CCDS15199.1_Neu4_exon_0_1:94022538-94022560:+	NEU4	330	641	425
CCDS15199.1_Neu4_exon_1_1:94022819-94022841:-	NEU4	413	292	771
CCDS15199.1_Neu4_exon_1_1:94022822-94022844:+	NEU4	115	356	13
CCDS15199.1_Neu4_exon_1_1:94022826-94022848:-	NEU4	725	1108	702
CCDS15199.1_Neu4_exon_2_1:94024525-94024547:-	NEU4	826	1544	927
CCDS15200.1_Pdcd1_exon_3_1:94041186-94041208:-	PDCD1	67	204	76
CCDS15200.1_Pdcd1_exon_3_1:94041236-94041258:-	PDCD1	311	118	14
CCDS15200.1_Pdcd1_exon_3_1:94041269-94041291:+	PDCD1	896	992	731
CCDS15200.1_Pdcd1_exon_3_1:94041338-94041360:-	PDCD1	107	5	59
CCDS15200.1_Pdcd1_exon_3_1:94041408-94041430:-	PDCD1	442	183	152
CCDS15201.1_St8sia4_exon_2_1:95653572-95653594:+	ST8SIA4	361	226	161
CCDS15201.1_St8sia4_exon_2_1:95653597-95653619:+	ST8SIA4	72	212	81
CCDS15201.1_St8sia4_exon_2_1:95653602-95653624:-	ST8SIA4	202	154	83
CCDS15201.1_St8sia4_exon_2_1:95653724-95653746:-	ST8SIA4	592	1095	821
CCDS15201.1_St8sia4_exon_3_1:95660934-95660956:-	ST8SIA4	350	487	145
CCDS15202.1_D1Ertd622e_exon_0_1:97646009-97646031:+	D1ERTD622E	827	1159	650
CCDS15202.1_D1Ertd622e_exon_0_1:97646051-97646073:+	D1ERTD622E	673	848	1863
CCDS15202.1_D1Ertd622e_exon_0_1:97646190-97646212:+	D1ERTD622E	205	168	113
CCDS15202.1_D1Ertd622e_exon_0_1:97646199-97646221:+	D1ERTD622E	86	86	42
CCDS15203.1_Cdh20_exon_0_1:104934324-104934346:-	CDH20	206	162	33
CCDS15203.1_Cdh20_exon_1_1:104941138-104941160:-	CDH20	310	958	443
CCDS15203.1_Cdh20_exon_1_1:104941290-104941312:-	CDH20	322	591	672
CCDS15203.1_Cdh20_exon_2_1:104942139-104942161:-	CDH20	335	453	683
CCDS15203.1_Cdh20_exon_5_1:104953888-104953910:-	CDH20	528	291	464
CCDS15204.1_Rnf152_exon_0_1:105284608-105284630:-	RNF152	63	25	230
CCDS15204.1_Rnf152_exon_0_1:105284644-105284666:-	RNF152	175	188	897
CCDS15204.1_Rnf152_exon_0_1:105284656-105284678:+	RNF152	189	14	371
CCDS15204.1_Rnf152_exon_0_1:105284664-105284686:-	RNF152	87	12	1
CCDS15204.1_Rnf152_exon_0_1:105284674-105284696:+	RNF152	301	65	616
CCDS15205.1_Pign_exon_19_1:105640664-105640686:-	PIGN	377	321	257
CCDS15205.1_Pign_exon_21_1:105646754-105646776:+	PIGN	384	86	666
CCDS15205.1_Pign_exon_21_1:105646760-105646782:-	PIGN	1040	429	899
CCDS15205.1_Pign_exon_21_1:105646762-105646784:-	PIGN	790	490	1268
CCDS15205.1_Pign_exon_24_1:105653122-105653144:-	PIGN	177	8	508
CCDS15207.1_Tnfrsf11a_exon_1_1:105808180-105808202:+	TNFRSF11A	789	704	853
CCDS15207.1_Tnfrsf11a_exon_2_1:105809388-105809410:-	TNFRSF11A	509	407	233
CCDS15207.1_Tnfrsf11a_exon_3_1:105813690-105813712:-	TNFRSF11A	37	0	37
CCDS15207.1_Tnfrsf11a_exon_3_1:105813691-105813713:-	TNFRSF11A	66	0	17
CCDS15207.1_Tnfrsf11a_exon_8_1:105826994-105827016:+	TNFRSF11A	322	8	279
CCDS15209.1_Bcl2_exon_1_1:106712544-106712566:+	BCL2	291	319	82
CCDS15209.1_Bcl2_exon_1_1:106712637-106712659:+	BCL2	106	128	157
CCDS15209.1_Bcl2_exon_1_1:106712638-106712660:+	BCL2	123	210	84
CCDS15209.1_Bcl2_exon_1_1:106712639-106712661:+	BCL2	60	187	177
CCDS15209.1_Bcl2_exon_1_1:106712691-106712713:+	BCL2	206	68	322
CCDS15210.1_Kdsr_exon_4_1:106743781-106743803:-	KDSR	347	347	160
CCDS15210.1_Kdsr_exon_4_1:106743782-106743804:-	KDSR	189	159	114
CCDS15210.1_Kdsr_exon_4_1:106743836-106743858:-	KDSR	771	784	347
CCDS15210.1_Kdsr_exon_6_1:106747788-106747810:-	KDSR	440	499	283
CCDS15210.1_Kdsr_exon_8_1:106755443-106755465:-	KDSR	597	917	636
CCDS15211.1_Vps4b_exon_4_1:106779996-106780018:-	VPS4B	228	144	168
CCDS15211.1_Vps4b_exon_5_1:106780615-106780637:-	VPS4B	431	325	347
CCDS15211.1_Vps4b_exon_5_1:106780644-106780666:-	VPS4B	397	204	198
CCDS15211.1_Vps4b_exon_6_1:106782728-106782750:-	VPS4B	993	280	542
CCDS15211.1_Vps4b_exon_6_1:106782743-106782765:+	VPS4B	1020	1124	1422
CCDS15212.1_Serpinb12_exon_0_1:106946657-106946679:+	SERPINB12	262	847	204
CCDS15212.1_Serpinb12_exon_0_1:106946658-106946680:+	SERPINB12	732	676	401
CCDS15212.1_Serpinb12_exon_2_1:106949584-106949606:+	SERPINB12	780	1326	581
CCDS15212.1_Serpinb12_exon_3_1:106950701-106950723:+	SERPINB12	454	727	561
CCDS15212.1_Serpinb12_exon_3_1:106950731-106950753:-	SERPINB12	998	1027	1373
CCDS15213.1_Serpinb13_exon_0_1:106982262-106982284:+	SERPINB13	2922	2844	3390
CCDS15213.1_Serpinb13_exon_4_1:106998608-106998630:-	SERPINB13	635	515	697
CCDS15213.1_Serpinb13_exon_5_1:106998950-106998972:+	SERPINB13	222	46	20
CCDS15213.1_Serpinb13_exon_5_1:106998952-106998974:+	SERPINB13	522	322	459
CCDS15213.1_Serpinb13_exon_5_1:106998953-106998975:-	SERPINB13	282	251	474
CCDS15214.1_Serpinb3a_exon_2_1:107047556-107047578:-	SERPINB3A	788	677	720
CCDS15214.1_Serpinb3a_exon_2_1:107047562-107047584:-	SERPINB3A	164	85	14
CCDS15214.1_Serpinb3a_exon_3_1:107048565-107048587:-	SERPINB3A	365	466	443
CCDS15215.1_Serpinb3d_exon_3_1:107080740-107080762:+	SERPINB3D	972	1796	1667
CCDS15215.1_Serpinb3d_exon_3_1:107080749-107080771:-	SERPINB3D	446	387	797
CCDS15215.1_Serpinb3d_exon_4_1:107081626-107081648:-	SERPINB3D	1145	1696	1270
CCDS15216.1_Serpinb3b_exon_1_1:107155483-107155505:-	SERPINB3B	549	418	439
CCDS15216.1_Serpinb3b_exon_2_1:107155934-107155956:+	SERPINB3B	598	540	868
CCDS15216.1_Serpinb3b_exon_2_1:107155945-107155967:+	SERPINB3B	760	84	410
CCDS15216.1_Serpinb3b_exon_3_1:107156905-107156927:-	SERPINB3B	2858	2972	3173
CCDS15218.1_Serpinb11_exon_2_1:107372221-107372243:-	SERPINB11	1249	1368	1347
CCDS15218.1_Serpinb11_exon_2_1:107372233-107372255:+	SERPINB11	123	99	50
CCDS15218.1_Serpinb11_exon_3_1:107374151-107374173:+	SERPINB11	376	806	531
CCDS15218.1_Serpinb11_exon_3_1:107374152-107374174:+	SERPINB11	311	392	464
CCDS15218.1_Serpinb11_exon_4_1:107376811-107376833:-	SERPINB11	255	299	93
CCDS15219.1_Serpinb2_exon_0_1:107515591-107515613:-	SERPINB2	204	109	328
CCDS15219.1_Serpinb2_exon_2_1:107522207-107522229:-	SERPINB2	589	1086	279
CCDS15219.1_Serpinb2_exon_4_1:107523186-107523208:+	SERPINB2	849	646	1006
CCDS15219.1_Serpinb2_exon_4_1:107523195-107523217:-	SERPINB2	462	747	270
CCDS15219.1_Serpinb2_exon_5_1:107523838-107523860:+	SERPINB2	295	739	167
CCDS15220.1_Serpinb8_exon_1_1:107598885-107598907:+	SERPINB8	636	921	1020
CCDS15220.1_Serpinb8_exon_1_1:107598990-107599012:+	SERPINB8	330	293	392
CCDS15220.1_Serpinb8_exon_3_1:107604707-107604729:-	SERPINB8	1097	1325	1578
CCDS15220.1_Serpinb8_exon_4_1:107605825-107605847:+	SERPINB8	210	220	210
CCDS15220.1_Serpinb8_exon_4_1:107605871-107605893:-	SERPINB8	424	127	499
CCDS15221.1_Cdh7_exon_0_1:109994305-109994327:+	CDH7	124	255	124
CCDS15221.1_Cdh7_exon_1_1:110048853-110048875:+	CDH7	606	882	484
CCDS15221.1_Cdh7_exon_3_1:110061078-110061100:+	CDH7	277	189	345
CCDS15221.1_Cdh7_exon_3_1:110061147-110061169:-	CDH7	398	237	596
CCDS15221.1_Cdh7_exon_5_1:110084986-110085008:-	CDH7	74	168	3
CCDS15222.1_Mki67ip_exon_1_1:118323679-118323701:-	MKI67IP	964	697	1103
CCDS15222.1_Mki67ip_exon_3_1:118329429-118329451:-	MKI67IP	378	42	34
CCDS15222.1_Mki67ip_exon_3_1:118329430-118329452:-	MKI67IP	488	440	926
CCDS15222.1_Mki67ip_exon_3_1:118329431-118329453:+	MKI67IP	136	469	393
CCDS15222.1_Mki67ip_exon_3_1:118329439-118329461:+	MKI67IP	250	1	18
CCDS15224.1_Inhbb_exon_0_1:119418014-119418036:+	INHBB	249	195	862
CCDS15224.1_Inhbb_exon_1_1:119420683-119420705:+	INHBB	186	12	46
CCDS15224.1_Inhbb_exon_1_1:119420718-119420740:+	INHBB	80	130	143
CCDS15224.1_Inhbb_exon_1_1:119420778-119420800:+	INHBB	442	487	674
CCDS15224.1_Inhbb_exon_1_1:119420904-119420926:+	INHBB	135	165	194
CCDS15225.1_Ralb_exon_2_1:119477914-119477936:-	RALB	263	122	215
CCDS15225.1_Ralb_exon_2_1:119477935-119477957:+	RALB	467	1049	421
CCDS15225.1_Ralb_exon_2_1:119478030-119478052:+	RALB	685	581	1153
CCDS15225.1_Ralb_exon_2_1:119478036-119478058:-	RALB	619	431	955
CCDS15225.1_Ralb_exon_2_1:119478054-119478076:-	RALB	255	112	210
CCDS15226.1_Epb4.1l5_exon_16_1:119617363-119617385:-	EPB4.1L5	390	177	276
CCDS15226.1_Epb4.1l5_exon_20_1:119621896-119621918:-	EPB4.1L5	832	720	776
CCDS15226.1_Epb4.1l5_exon_20_1:119621900-119621922:+	EPB4.1L5	560	216	321
CCDS15226.1_Epb4.1l5_exon_22_1:119633533-119633555:+	EPB4.1L5	786	1048	1027
CCDS15226.1_Epb4.1l5_exon_23_1:119642492-119642514:+	EPB4.1L5	2074	2362	2014
CCDS15227.1_Ptpn4_exon_13_1:119707867-119707889:-	PTPN4	294	109	766
CCDS15227.1_Ptpn4_exon_15_1:119721863-119721885:-	PTPN4	469	199	287
CCDS15227.1_Ptpn4_exon_15_1:119721934-119721956:-	PTPN4	629	753	869
CCDS15227.1_Ptpn4_exon_18_1:119743396-119743418:-	PTPN4	229	119	29
CCDS15228.1_Tmem177_exon_0_1:119910641-119910663:+	TMEM177	195	424	220
CCDS15228.1_Tmem177_exon_0_1:119910644-119910666:-	TMEM177	306	175	338
CCDS15228.1_Tmem177_exon_0_1:119910719-119910741:-	TMEM177	460	567	119
CCDS15228.1_Tmem177_exon_0_1:119910794-119910816:-	TMEM177	2398	3262	3329
CCDS15228.1_Tmem177_exon_0_1:119910808-119910830:+	TMEM177	646	461	1003
CCDS15229.1_Tmem37_exon_0_1:120068021-120068043:-	TMEM37	216	491	149
CCDS15229.1_Tmem37_exon_0_1:120068057-120068079:-	TMEM37	293	287	133
CCDS15229.1_Tmem37_exon_0_1:120068081-120068103:+	TMEM37	168	164	451
CCDS15229.1_Tmem37_exon_0_1:120068082-120068104:+	TMEM37	146	105	76
CCDS15229.1_Tmem37_exon_0_1:120068196-120068218:-	TMEM37	35	47	5
CCDS15233.1_C1ql2_exon_0_1:120341221-120341243:+	C1QL2	146	21	189
CCDS15233.1_C1ql2_exon_0_1:120341232-120341254:+	C1QL2	38	3	62
CCDS15233.1_C1ql2_exon_0_1:120341325-120341347:-	C1QL2	149	511	156
CCDS15233.1_C1ql2_exon_0_1:120341349-120341371:+	C1QL2	476	476	248
CCDS15233.1_C1ql2_exon_0_1:120341507-120341529:+	C1QL2	75	61	85
CCDS15234.1_Marco_exon_10_1:120488548-120488570:-	MARCO	547	549	420
CCDS15234.1_Marco_exon_10_1:120488550-120488572:+	MARCO	315	225	83
CCDS15234.1_Marco_exon_14_1:120494167-120494189:-	MARCO	860	687	1421
CCDS15234.1_Marco_exon_14_1:120494194-120494216:-	MARCO	686	1230	519
CCDS15234.1_Marco_exon_15_1:120494756-120494778:+	MARCO	387	237	565
CCDS15235.1_En1_exon_0_1:120603369-120603391:+	EN1	1951	1861	1230
CCDS15235.1_En1_exon_0_1:120603380-120603402:+	EN1	426	748	771
CCDS15235.1_En1_exon_0_1:120603471-120603493:+	EN1	18	13	7
CCDS15235.1_En1_exon_0_1:120603570-120603592:-	EN1	296	116	122
CCDS15235.1_En1_exon_0_1:120603625-120603647:-	EN1	232	94	14
CCDS15236.1_Insig2_exon_3_1:121312230-121312252:-	INSIG2	2115	1679	1981
CCDS15236.1_Insig2_exon_3_1:121312231-121312253:+	INSIG2	191	141	46
CCDS15236.1_Insig2_exon_3_1:121312233-121312255:-	INSIG2	382	74	52
CCDS15236.1_Insig2_exon_3_1:121312291-121312313:-	INSIG2	710	1071	637
CCDS15236.1_Insig2_exon_4_1:121319641-121319663:+	INSIG2	2091	1239	1367
CCDS15237.1_Ccdc93_exon_10_1:121463102-121463124:+	CCDC93	535	190	397
CCDS15237.1_Ccdc93_exon_5_1:121448255-121448277:-	CCDC93	495	235	364
CCDS15237.1_Ccdc93_exon_6_1:121456081-121456103:+	CCDC93	293	155	210
CCDS15237.1_Ccdc93_exon_6_1:121456083-121456105:-	CCDC93	77	0	2
CCDS15237.1_Ccdc93_exon_9_1:121462264-121462286:-	CCDC93	854	212	608
CCDS15239.1_Htr5b_exon_1_1:121527652-121527674:-	HTR5B	462	232	210
CCDS15239.1_Htr5b_exon_1_1:121527722-121527744:+	HTR5B	658	459	396
CCDS15239.1_Htr5b_exon_1_1:121527830-121527852:-	HTR5B	222	122	118
CCDS15239.1_Htr5b_exon_1_1:121527839-121527861:-	HTR5B	833	823	556
CCDS15239.1_Htr5b_exon_1_1:121527919-121527941:+	HTR5B	276	185	8
CCDS15240.1_Ddx18_exon_11_1:121565880-121565902:-	DDX18	231	38	123
CCDS15240.1_Ddx18_exon_6_1:121560248-121560270:+	DDX18	977	75	46
CCDS15240.1_Ddx18_exon_8_1:121561758-121561780:-	DDX18	112	1	0
CCDS15240.1_Ddx18_exon_8_1:121561764-121561786:-	DDX18	213	8	5
CCDS15240.1_Ddx18_exon_9_1:121562099-121562121:-	DDX18	217	65	147
CCDS15241.2_Dpp10_exon_14_1:123402845-123402867:-	DPP10	215	123	167
CCDS15241.2_Dpp10_exon_17_1:123433051-123433073:-	DPP10	728	1306	1679
CCDS15241.2_Dpp10_exon_21_1:123650287-123650309:+	DPP10	859	837	472
CCDS15241.2_Dpp10_exon_23_1:123854159-123854181:+	DPP10	562	608	618
CCDS15242.1_Actr3_exon_5_1:125405877-125405899:+	ACTR3	578	564	367
CCDS15242.1_Actr3_exon_5_1:125405888-125405910:-	ACTR3	239	82	323
CCDS15242.1_Actr3_exon_5_1:125405981-125406003:-	ACTR3	759	2161	1437
CCDS15242.1_Actr3_exon_6_1:125407338-125407360:-	ACTR3	104	241	43
CCDS15243.1_Lypd1_exon_0_1:125873558-125873580:-	LYPD1	780	258	386
CCDS15243.1_Lypd1_exon_1_1:125910419-125910441:+	LYPD1	852	741	1190
CCDS15243.1_Lypd1_exon_1_1:125910442-125910464:+	LYPD1	671	280	929
CCDS15243.1_Lypd1_exon_1_1:125910443-125910465:+	LYPD1	604	678	208
CCDS15245.1_Mgat5_exon_0_1:127306989-127307011:-	MGAT5	200	148	146
CCDS15245.1_Mgat5_exon_3_1:127366431-127366453:-	MGAT5	791	459	1282
CCDS15245.1_Mgat5_exon_5_1:127384761-127384783:+	MGAT5	632	479	1013
CCDS15245.1_Mgat5_exon_5_1:127384847-127384869:+	MGAT5	121	96	332
CCDS15245.1_Mgat5_exon_7_1:127390807-127390829:+	MGAT5	901	1387	771
CCDS15247.1_Acmsd_exon_2_1:127740006-127740028:-	ACMSD	758	621	973
CCDS15247.1_Acmsd_exon_4_1:127749053-127749075:-	ACMSD	161	504	119
CCDS15247.1_Acmsd_exon_4_1:127749055-127749077:+	ACMSD	619	730	555
CCDS15247.1_Acmsd_exon_4_1:127749120-127749142:+	ACMSD	424	406	410
CCDS15247.1_Acmsd_exon_4_1:127749192-127749214:-	ACMSD	349	261	389
CCDS15248.1_Ccnt2_exon_6_1:127799525-127799547:-	CCNT2	550	556	229
CCDS15248.1_Ccnt2_exon_6_1:127799527-127799549:-	CCNT2	287	286	380
CCDS15248.1_Ccnt2_exon_7_1:127801651-127801673:+	CCNT2	102	339	431
CCDS15248.1_Ccnt2_exon_7_1:127801654-127801676:+	CCNT2	209	202	220
CCDS15248.1_Ccnt2_exon_8_1:127802291-127802313:-	CCNT2	933	672	1416
CCDS15249.1_Rab3gap1_exon_10_1:127919590-127919612:-	RAB3GAP1	304	550	309
CCDS15249.1_Rab3gap1_exon_10_1:127919592-127919614:-	RAB3GAP1	204	292	102
CCDS15249.1_Rab3gap1_exon_11_1:127924747-127924769:+	RAB3GAP1	703	591	952
CCDS15249.1_Rab3gap1_exon_12_1:127925316-127925338:-	RAB3GAP1	435	359	588
CCDS15249.1_Rab3gap1_exon_7_1:127909875-127909897:-	RAB3GAP1	238	99	162
CCDS15250.1_R3hdm1_exon_1_1:128162199-128162221:+	R3HDM1	278	618	653
CCDS15250.1_R3hdm1_exon_11_1:128182007-128182029:-	R3HDM1	1104	1899	1832
CCDS15250.1_R3hdm1_exon_11_1:128182129-128182151:-	R3HDM1	571	90	403
CCDS15250.1_R3hdm1_exon_13_1:128186787-128186809:-	R3HDM1	306	205	186
CCDS15250.1_R3hdm1_exon_6_1:128175096-128175118:-	R3HDM1	286	92	167
CCDS15251.1_Ubxn4_exon_3_1:128256121-128256143:-	UBXN4	294	446	579
CCDS15251.1_Ubxn4_exon_3_1:128256167-128256189:+	UBXN4	259	13	296
CCDS15251.1_Ubxn4_exon_4_1:128258826-128258848:+	UBXN4	240	290	578
CCDS15251.1_Ubxn4_exon_4_1:128258967-128258989:-	UBXN4	1099	1280	958
CCDS15251.1_Ubxn4_exon_5_1:128259517-128259539:-	UBXN4	2869	2419	2748
CCDS15252.1_Mcm6_exon_12_1:128349433-128349455:-	MCM6	403	130	13
CCDS15252.1_Mcm6_exon_13_1:128351497-128351519:+	MCM6	762	861	1055
CCDS15252.1_Mcm6_exon_13_1:128351632-128351654:-	MCM6	393	27	3
CCDS15252.1_Mcm6_exon_14_1:128353541-128353563:+	MCM6	488	13	27
CCDS15252.1_Mcm6_exon_9_1:128345928-128345950:-	MCM6	622	14	44
CCDS15254.1_Cxcr4_exon_0_1:128589371-128589393:+	CXCR4	397	242	269
CCDS15254.1_Cxcr4_exon_0_1:128589378-128589400:-	CXCR4	360	750	667
CCDS15254.1_Cxcr4_exon_0_1:128589496-128589518:+	CXCR4	360	146	576
CCDS15254.1_Cxcr4_exon_0_1:128589502-128589524:+	CXCR4	289	136	65
CCDS15254.1_Cxcr4_exon_0_1:128589747-128589769:-	CXCR4	332	170	234
CCDS15255.1_Thsd7b_exon_1_1:129595459-129595481:-	THSD7B	258	426	63
CCDS15255.1_Thsd7b_exon_2_1:129613254-129613276:-	THSD7B	869	1079	793
CCDS15255.1_Thsd7b_exon_5_1:129678141-129678163:-	THSD7B	187	241	239
CCDS15255.1_Thsd7b_exon_6_1:129758602-129758624:-	THSD7B	360	206	518
CCDS15255.1_Thsd7b_exon_9_1:129816652-129816674:+	THSD7B	266	216	189
CCDS15256.1_Cd55_exon_7_1:130459699-130459721:+	CD55	473	358	667
CCDS15257.1_Zp3r_exon_5_1:130596740-130596762:-	ZP3R	316	113	445
CCDS15257.1_Zp3r_exon_5_1:130596809-130596831:-	ZP3R	361	596	414
CCDS15257.1_Zp3r_exon_5_1:130596825-130596847:-	ZP3R	1110	741	1463
CCDS15257.1_Zp3r_exon_8_1:130615220-130615242:+	ZP3R	2155	2530	3045
CCDS15257.1_Zp3r_exon_8_1:130615229-130615251:-	ZP3R	223	257	519
CCDS15259.1_Fcamr_exon_3_1:130811378-130811400:+	FCAMR	254	214	325
CCDS15259.1_Fcamr_exon_3_1:130811390-130811412:-	FCAMR	427	77	541
CCDS15259.1_Fcamr_exon_3_1:130811391-130811413:-	FCAMR	368	432	797
CCDS15259.1_Fcamr_exon_3_1:130811432-130811454:-	FCAMR	133	189	141
CCDS15259.1_Fcamr_exon_3_1:130811546-130811568:+	FCAMR	98	60	66
CCDS15260.1_Pigr_exon_1_1:130841596-130841618:+	PIGR	123	37	37
CCDS15260.1_Pigr_exon_1_1:130841794-130841816:-	PIGR	137	112	266
CCDS15260.1_Pigr_exon_2_1:130844556-130844578:-	PIGR	403	264	564
CCDS15260.1_Pigr_exon_2_1:130844673-130844695:-	PIGR	748	1604	1148
CCDS15260.1_Pigr_exon_3_1:130846338-130846360:-	PIGR	434	132	706
CCDS15261.1_Faim3_exon_1_1:130874123-130874145:+	FAIM3	546	708	303
CCDS15261.1_Faim3_exon_1_1:130874127-130874149:-	FAIM3	949	1046	872
CCDS15261.1_Faim3_exon_1_1:130874145-130874167:+	FAIM3	607	994	403
CCDS15261.1_Faim3_exon_1_1:130874237-130874259:-	FAIM3	411	326	320
CCDS15261.1_Faim3_exon_3_1:130875992-130876014:-	FAIM3	197	143	539
CCDS15262.2_Il24_exon_3_1:130884787-130884809:-	IL24	783	420	347
CCDS15262.2_Il24_exon_4_1:130885618-130885640:+	IL24	321	283	154
CCDS15262.2_Il24_exon_4_1:130885633-130885655:+	IL24	342	518	111
CCDS15262.2_Il24_exon_4_1:130885646-130885668:-	IL24	583	574	246
CCDS15262.2_Il24_exon_4_1:130885673-130885695:-	IL24	700	848	822
CCDS15263.1_Il20_exon_2_1:130909630-130909652:+	IL20	839	1041	444
CCDS15263.1_Il20_exon_2_1:130909674-130909696:-	IL20	765	439	796
CCDS15263.1_Il20_exon_2_1:130909685-130909707:+	IL20	193	388	275
CCDS15263.1_Il20_exon_4_1:130911067-130911089:-	IL20	2576	2573	2840
CCDS15263.1_Il20_exon_4_1:130911091-130911113:+	IL20	1976	2157	1522
CCDS15264.1_Il19_exon_2_1:130935943-130935965:+	IL19	1209	1254	2227
CCDS15264.1_Il19_exon_2_1:130935950-130935972:-	IL19	732	670	822
CCDS15264.1_Il19_exon_3_1:130938937-130938959:-	IL19	660	647	1164
CCDS15264.1_Il19_exon_3_1:130938970-130938992:-	IL19	742	867	743
CCDS15265.1_Il10_exon_1_1:131020975-131020997:-	IL10	664	729	648
CCDS15265.1_Il10_exon_1_1:131020998-131021020:-	IL10	1034	868	718
CCDS15265.1_Il10_exon_2_1:131021317-131021339:+	IL10	805	1045	1201
CCDS15265.1_Il10_exon_2_1:131021343-131021365:-	IL10	585	467	312
CCDS15265.1_Il10_exon_2_1:131021348-131021370:-	IL10	590	567	498
CCDS15266.1_Mapkapk2_exon_7_1:131058382-131058404:-	MAPKAPK2	418	105	572
CCDS15266.1_Mapkapk2_exon_8_1:131058678-131058700:-	MAPKAPK2	1526	1074	900
CCDS15266.1_Mapkapk2_exon_8_1:131058729-131058751:-	MAPKAPK2	132	220	103
CCDS15266.1_Mapkapk2_exon_9_1:131097289-131097311:+	MAPKAPK2	1475	1971	2121
CCDS15266.1_Mapkapk2_exon_9_1:131097373-131097395:+	MAPKAPK2	563	518	417
CCDS15267.1_Dyrk3_exon_0_1:131129732-131129754:-	DYRK3	284	149	709
CCDS15267.1_Dyrk3_exon_0_1:131129852-131129874:-	DYRK3	385	199	351
CCDS15267.1_Dyrk3_exon_0_1:131129872-131129894:-	DYRK3	234	226	378
CCDS15267.1_Dyrk3_exon_0_1:131129957-131129979:-	DYRK3	40	6	1
CCDS15267.1_Dyrk3_exon_1_1:131136297-131136319:+	DYRK3	637	630	259
CCDS15268.1_Rassf5_exon_4_1:131212283-131212305:+	RASSF5	510	703	317
CCDS15268.1_Rassf5_exon_5_1:131244761-131244783:-	RASSF5	237	550	389
CCDS15268.1_Rassf5_exon_5_1:131244834-131244856:-	RASSF5	68	5	29
CCDS15268.1_Rassf5_exon_5_1:131244902-131244924:+	RASSF5	239	75	251
CCDS15268.1_Rassf5_exon_5_1:131244982-131245004:-	RASSF5	33	52	100
CCDS15269.1_Ikbke_exon_12_1:131271009-131271031:-	IKBKE	472	516	797
CCDS15269.1_Ikbke_exon_13_1:131271783-131271805:+	IKBKE	376	339	550
CCDS15269.1_Ikbke_exon_15_1:131273384-131273406:+	IKBKE	38	183	84
CCDS15269.1_Ikbke_exon_18_1:131275712-131275734:-	IKBKE	524	988	444
CCDS15269.1_Ikbke_exon_18_1:131275784-131275806:-	IKBKE	276	173	362
CCDS15270.1_Fam72a_exon_0_1:131528842-131528864:-	FAM72A	488	872	819
CCDS15270.1_Fam72a_exon_0_1:131528845-131528867:-	FAM72A	601	223	565
CCDS15270.1_Fam72a_exon_1_1:131530650-131530672:-	FAM72A	548	718	424
CCDS15270.1_Fam72a_exon_2_1:131533827-131533849:-	FAM72A	337	182	137
CCDS15271.1_Ctse_exon_2_1:131663333-131663355:-	CTSE	220	17	506
CCDS15271.1_Ctse_exon_2_1:131663342-131663364:-	CTSE	343	388	406
CCDS15271.1_Ctse_exon_2_1:131663344-131663366:-	CTSE	406	215	146
CCDS15271.1_Ctse_exon_3_1:131664304-131664326:-	CTSE	264	543	452
CCDS15271.1_Ctse_exon_3_1:131664355-131664377:+	CTSE	111	125	81
CCDS15272.1_5430435G22Rik_exon_1_1:131697859-131697881:+	5430435G22RIK	468	1071	331
CCDS15272.1_5430435G22Rik_exon_2_1:131698445-131698467:-	5430435G22RIK	685	572	629
CCDS15272.1_5430435G22Rik_exon_2_1:131698461-131698483:+	5430435G22RIK	553	595	752
CCDS15272.1_5430435G22Rik_exon_2_1:131698553-131698575:+	5430435G22RIK	982	787	1003
CCDS15272.1_5430435G22Rik_exon_2_1:131698569-131698591:-	5430435G22RIK	901	1374	1100
CCDS15273.1_Slc26a9_exon_3_1:131753914-131753936:-	SLC26A9	501	345	1195
CCDS15273.1_Slc26a9_exon_5_1:131756274-131756296:+	SLC26A9	306	299	414
CCDS15273.1_Slc26a9_exon_6_1:131756697-131756719:+	SLC26A9	122	9	121
CCDS15273.1_Slc26a9_exon_7_1:131757391-131757413:+	SLC26A9	59	116	8
CCDS15273.1_Slc26a9_exon_7_1:131757406-131757428:+	SLC26A9	621	697	750
CCDS15274.1_Pm20d1_exon_1_1:131798627-131798649:-	PM20D1	935	1210	678
CCDS15274.1_Pm20d1_exon_2_1:131801119-131801141:+	PM20D1	584	742	709
CCDS15274.1_Pm20d1_exon_2_1:131801243-131801265:+	PM20D1	127	63	354
CCDS15274.1_Pm20d1_exon_2_1:131801276-131801298:+	PM20D1	453	324	353
CCDS15274.1_Pm20d1_exon_4_1:131802295-131802317:+	PM20D1	93	10	309
CCDS15275.1_Slc41a1_exon_0_1:131830776-131830798:-	SLC41A1	608	387	492
CCDS15275.1_Slc41a1_exon_0_1:131830798-131830820:+	SLC41A1	119	138	243
CCDS15275.1_Slc41a1_exon_1_1:131839198-131839220:-	SLC41A1	331	371	223
CCDS15275.1_Slc41a1_exon_3_1:131840886-131840908:-	SLC41A1	250	8	335
CCDS15275.1_Slc41a1_exon_4_1:131841196-131841218:-	SLC41A1	142	141	24
CCDS15276.1_Rab7l1_exon_2_1:131870676-131870698:-	RAB7L1	186	501	63
CCDS15276.1_Rab7l1_exon_2_1:131870731-131870753:-	RAB7L1	445	75	278
CCDS15276.1_Rab7l1_exon_2_1:131870755-131870777:-	RAB7L1	3121	2994	2619
CCDS15276.1_Rab7l1_exon_2_1:131870805-131870827:+	RAB7L1	294	190	243
CCDS15278.1_Slc45a3_exon_1_1:131977466-131977488:+	SLC45A3	219	216	172
CCDS15278.1_Slc45a3_exon_1_1:131977699-131977721:-	SLC45A3	291	213	132
CCDS15278.1_Slc45a3_exon_1_1:131977947-131977969:-	SLC45A3	161	5	112
CCDS15278.1_Slc45a3_exon_1_1:131978047-131978069:+	SLC45A3	190	219	102
CCDS15278.1_Slc45a3_exon_1_1:131978049-131978071:-	SLC45A3	380	586	312
CCDS15281.1_Cdk18_exon_10_1:132119100-132119122:-	CDK18	626	518	497
CCDS15281.1_Cdk18_exon_11_1:132120008-132120030:-	CDK18	827	750	851
CCDS15281.1_Cdk18_exon_12_1:132121458-132121480:+	CDK18	46	15	175
CCDS15281.1_Cdk18_exon_12_1:132121527-132121549:+	CDK18	209	336	403
CCDS15283.1_Nuak2_exon_0_1:132316394-132316416:-	NUAK2	343	892	376
CCDS15283.1_Nuak2_exon_4_1:132329997-132330019:+	NUAK2	1018	1457	845
CCDS15283.1_Nuak2_exon_5_1:132330670-132330692:+	NUAK2	117	116	280
CCDS15283.1_Nuak2_exon_5_1:132330679-132330701:-	NUAK2	353	572	219
CCDS15283.1_Nuak2_exon_6_1:132331359-132331381:-	NUAK2	551	479	299
CCDS15284.1_Tmcc2_exon_2_1:132360973-132360995:+	TMCC2	850	628	828
CCDS15284.1_Tmcc2_exon_2_1:132361090-132361112:+	TMCC2	551	901	700
CCDS15284.1_Tmcc2_exon_3_1:132380888-132380910:+	TMCC2	364	476	1048
CCDS15284.1_Tmcc2_exon_3_1:132380989-132381011:+	TMCC2	248	681	604
CCDS15284.1_Tmcc2_exon_4_1:132391034-132391056:+	TMCC2	409	214	541
CCDS15285.1_Dstyk_exon_0_1:132417761-132417783:-	DSTYK	152	127	70
CCDS15285.1_Dstyk_exon_1_1:132434168-132434190:-	DSTYK	328	150	285
CCDS15285.1_Dstyk_exon_1_1:132434187-132434209:-	DSTYK	680	437	243
CCDS15285.1_Dstyk_exon_1_1:132434285-132434307:+	DSTYK	321	330	1080
CCDS15285.1_Dstyk_exon_2_1:132449328-132449350:+	DSTYK	58	7	270
CCDS15286.1_Rbbp5_exon_2_1:132484819-132484841:+	RBBP5	660	13	129
CCDS15286.1_Rbbp5_exon_3_1:132489718-132489740:-	RBBP5	3392	1551	982
CCDS15286.1_Rbbp5_exon_4_1:132490495-132490517:+	RBBP5	224	396	423
CCDS15286.1_Rbbp5_exon_4_1:132490507-132490529:+	RBBP5	290	6	150
CCDS15286.1_Rbbp5_exon_5_1:132492637-132492659:+	RBBP5	691	788	699
CCDS15287.1_Tmem81_exon_0_1:132507648-132507670:-	TMEM81	785	530	610
CCDS15287.1_Tmem81_exon_0_1:132507664-132507686:+	TMEM81	505	235	574
CCDS15287.1_Tmem81_exon_0_1:132507717-132507739:+	TMEM81	762	1378	699
CCDS15287.1_Tmem81_exon_0_1:132507789-132507811:+	TMEM81	32	40	14
CCDS15287.1_Tmem81_exon_0_1:132507803-132507825:+	TMEM81	298	279	357
CCDS15288.1_Cntn2_exon_12_1:132523636-132523658:+	CNTN2	607	992	532
CCDS15288.1_Cntn2_exon_15_1:132526305-132526327:-	CNTN2	152	63	115
CCDS15288.1_Cntn2_exon_16_1:132527731-132527753:+	CNTN2	465	239	514
CCDS15288.1_Cntn2_exon_16_1:132527735-132527757:+	CNTN2	624	1245	595
CCDS15288.1_Cntn2_exon_17_1:132528220-132528242:+	CNTN2	254	216	399
CCDS15289.1_Lrrn2_exon_0_1:132937326-132937348:-	LRRN2	219	169	181
CCDS15289.1_Lrrn2_exon_0_1:132937573-132937595:+	LRRN2	23	433	12
CCDS15289.1_Lrrn2_exon_0_1:132937777-132937799:-	LRRN2	804	524	767
CCDS15289.1_Lrrn2_exon_0_1:132937780-132937802:+	LRRN2	277	241	514
CCDS15289.1_Lrrn2_exon_0_1:132938097-132938119:-	LRRN2	267	126	363
CCDS15290.1_Mdm4_exon_4_1:133003801-133003823:+	MDM4	1594	862	271
CCDS15290.1_Mdm4_exon_4_1:133003805-133003827:+	MDM4	633	605	436
CCDS15290.1_Mdm4_exon_5_1:133004692-133004714:-	MDM4	391	56	74
CCDS15290.1_Mdm4_exon_7_1:133011095-133011117:-	MDM4	600	171	964
CCDS15290.1_Mdm4_exon_7_1:133011144-133011166:-	MDM4	492	18	91
CCDS15291.1_Ppp1r15b_exon_0_1:133131858-133131880:+	PPP1R15B	589	809	382
CCDS15291.1_Ppp1r15b_exon_0_1:133131895-133131917:-	PPP1R15B	367	327	87
CCDS15291.1_Ppp1r15b_exon_0_1:133132526-133132548:-	PPP1R15B	165	98	154
CCDS15291.1_Ppp1r15b_exon_0_1:133132607-133132629:-	PPP1R15B	1179	814	786
CCDS15291.1_Ppp1r15b_exon_0_1:133132613-133132635:-	PPP1R15B	977	461	322
CCDS15295.1_Ren1_exon_2_1:133354802-133354824:+	REN1	247	258	13
CCDS15295.1_Ren1_exon_2_1:133354803-133354825:-	REN1	563	551	1111
CCDS15295.1_Ren1_exon_3_1:133355555-133355577:+	REN1	451	308	504
CCDS15295.1_Ren1_exon_3_1:133355562-133355584:-	REN1	346	151	223
CCDS15295.1_Ren1_exon_4_1:133356485-133356507:+	REN1	191	130	530
CCDS15296.2_Etnk2_exon_0_1:133363913-133363935:+	ETNK2	502	346	460
CCDS15296.2_Etnk2_exon_0_1:133363954-133363976:+	ETNK2	372	387	369
CCDS15296.2_Etnk2_exon_0_1:133363990-133364012:+	ETNK2	410	592	311
CCDS15296.2_Etnk2_exon_1_1:133365626-133365648:+	ETNK2	439	645	211
CCDS15296.2_Etnk2_exon_1_1:133365640-133365662:+	ETNK2	581	653	494
CCDS15297.1_Zc3h11a_exon_10_1:133638850-133638872:-	ZC3H11A	340	281	652
CCDS15297.1_Zc3h11a_exon_10_1:133638874-133638896:+	ZC3H11A	3152	2280	1696
CCDS15297.1_Zc3h11a_exon_11_1:133639072-133639094:+	ZC3H11A	552	234	281
CCDS15297.1_Zc3h11a_exon_13_1:133645735-133645757:-	ZC3H11A	434	266	989
CCDS15297.1_Zc3h11a_exon_6_1:133633821-133633843:+	ZC3H11A	606	355	1218
CCDS15299.2_Optc_exon_4_1:133903683-133903705:+	OPTC	74	15	2
CCDS15299.2_Optc_exon_4_1:133903688-133903710:+	OPTC	416	736	467
CCDS15299.2_Optc_exon_4_1:133903695-133903717:-	OPTC	389	214	513
CCDS15299.2_Optc_exon_5_1:133905033-133905055:-	OPTC	451	90	494
CCDS15299.2_Optc_exon_5_1:133905068-133905090:-	OPTC	1057	1305	1977
CCDS15300.1_Prelp_exon_1_1:133914838-133914860:+	PRELP	1963	1281	2351
CCDS15300.1_Prelp_exon_1_1:133914988-133915010:+	PRELP	742	652	545
CCDS15300.1_Prelp_exon_1_1:133914997-133915019:-	PRELP	233	351	78
CCDS15300.1_Prelp_exon_1_1:133915130-133915152:-	PRELP	188	462	204
CCDS15300.1_Prelp_exon_1_1:133915176-133915198:+	PRELP	69	0	36
CCDS15301.1_Fmod_exon_0_1:134040440-134040462:-	FMOD	339	211	242
CCDS15301.1_Fmod_exon_0_1:134040453-134040475:-	FMOD	450	752	496
CCDS15301.1_Fmod_exon_0_1:134040534-134040556:-	FMOD	481	582	78
CCDS15301.1_Fmod_exon_0_1:134040538-134040560:-	FMOD	409	334	432
CCDS15301.1_Fmod_exon_0_1:134040716-134040738:+	FMOD	678	923	1010
CCDS15302.1_Btg2_exon_0_1:134077579-134077601:+	BTG2	427	314	441
CCDS15302.1_Btg2_exon_0_1:134077620-134077642:+	BTG2	4827	5462	7431
CCDS15302.1_Btg2_exon_1_1:134078906-134078928:+	BTG2	288	649	502
CCDS15304.1_Chit1_exon_3_1:134144021-134144043:+	CHIT1	405	379	197
CCDS15304.1_Chit1_exon_3_1:134144028-134144050:-	CHIT1	628	1160	785
CCDS15304.1_Chit1_exon_4_1:134145315-134145337:-	CHIT1	269	508	574
CCDS15304.1_Chit1_exon_5_1:134145677-134145699:+	CHIT1	227	178	306
CCDS15304.1_Chit1_exon_6_1:134146580-134146602:-	CHIT1	308	378	324
CCDS15305.1_Adora1_exon_0_1:134203437-134203459:+	ADORA1	84	294	95
CCDS15305.1_Adora1_exon_0_1:134203562-134203584:-	ADORA1	257	95	252
CCDS15305.1_Adora1_exon_1_1:134234001-134234023:+	ADORA1	405	23	346
CCDS15305.1_Adora1_exon_1_1:134234187-134234209:-	ADORA1	522	515	836
CCDS15305.1_Adora1_exon_1_1:134234199-134234221:-	ADORA1	1030	1674	1064
CCDS15306.1_Myog_exon_0_1:134290166-134290188:+	MYOG	514	620	951
CCDS15306.1_Myog_exon_0_1:134290244-134290266:-	MYOG	90	0	118
CCDS15306.1_Myog_exon_0_1:134290247-134290269:+	MYOG	1041	1685	1446
CCDS15306.1_Myog_exon_0_1:134290250-134290272:-	MYOG	191	112	4
CCDS15306.1_Myog_exon_0_1:134290282-134290304:+	MYOG	83	0	0
CCDS15307.2_4933406M09Rik_exon_3_1:134389869-134389891:+	4933406M09RIK	1152	1111	1801
CCDS15307.2_4933406M09Rik_exon_3_1:134389887-134389909:+	4933406M09RIK	1217	1497	750
CCDS15307.2_4933406M09Rik_exon_3_1:134390002-134390024:+	4933406M09RIK	339	294	91
CCDS15307.2_4933406M09Rik_exon_3_1:134390054-134390076:-	4933406M09RIK	287	437	241
CCDS15307.2_4933406M09Rik_exon_3_1:134390244-134390266:+	4933406M09RIK	296	180	419
CCDS15308.1_Cyb5r1_exon_1_1:134406417-134406439:-	CYB5R1	285	170	140
CCDS15308.1_Cyb5r1_exon_3_1:134407057-134407079:+	CYB5R1	445	587	349
CCDS15308.1_Cyb5r1_exon_3_1:134407059-134407081:-	CYB5R1	334	217	117
CCDS15308.1_Cyb5r1_exon_3_1:134407068-134407090:-	CYB5R1	475	907	1389
CCDS15308.1_Cyb5r1_exon_4_1:134407650-134407672:+	CYB5R1	203	128	10
CCDS15309.1_Adipor1_exon_1_1:134424053-134424075:+	ADIPOR1	836	596	1334
CCDS15309.1_Adipor1_exon_2_1:134424746-134424768:+	ADIPOR1	42	36	2
CCDS15309.1_Adipor1_exon_2_1:134424777-134424799:-	ADIPOR1	306	11	108
CCDS15309.1_Adipor1_exon_2_1:134424778-134424800:-	ADIPOR1	457	376	638
CCDS15309.1_Adipor1_exon_2_1:134424848-134424870:-	ADIPOR1	276	213	875
CCDS15310.1_Rabif_exon_0_1:134494788-134494810:+	RABIF	165	122	178
CCDS15310.1_Rabif_exon_1_1:134506085-134506107:-	RABIF	1085	758	1078
CCDS15310.1_Rabif_exon_1_1:134506086-134506108:-	RABIF	1316	800	939
CCDS15310.1_Rabif_exon_1_1:134506138-134506160:+	RABIF	207	314	26
CCDS15312.1_Syt2_exon_0_1:134740948-134740970:+	SYT2	187	120	286
CCDS15312.1_Syt2_exon_0_1:134740983-134741005:+	SYT2	418	376	312
CCDS15312.1_Syt2_exon_1_1:134741798-134741820:+	SYT2	199	65	196
CCDS15312.1_Syt2_exon_1_1:134741799-134741821:+	SYT2	844	875	676
CCDS15312.1_Syt2_exon_3_1:134744063-134744085:+	SYT2	603	500	490
CCDS15313.1_Ube2t_exon_2_1:134971266-134971288:-	UBE2T	405	31	31
CCDS15313.1_Ube2t_exon_3_1:134971887-134971909:+	UBE2T	1479	834	1099
CCDS15313.1_Ube2t_exon_3_1:134971941-134971963:-	UBE2T	349	43	5
CCDS15314.1_Lgr6_exon_11_1:135005707-135005729:-	LGR6	725	356	887
CCDS15314.1_Lgr6_exon_13_1:135027086-135027108:+	LGR6	222	124	187
CCDS15314.1_Lgr6_exon_17_1:135104921-135104943:+	LGR6	541	495	600
CCDS15314.1_Lgr6_exon_5_1:134998228-134998250:+	LGR6	1156	1343	1587
CCDS15314.1_Lgr6_exon_7_1:135000497-135000519:+	LGR6	364	183	360
CCDS15315.1_Ptpn7_exon_1_1:135134530-135134552:-	PTPN7	277	14	125
CCDS15315.1_Ptpn7_exon_1_1:135134550-135134572:+	PTPN7	606	476	348
CCDS15315.1_Ptpn7_exon_1_1:135134558-135134580:-	PTPN7	143	243	102
CCDS15315.1_Ptpn7_exon_2_1:135134886-135134908:-	PTPN7	899	788	1388
CCDS15315.1_Ptpn7_exon_4_1:135137320-135137342:-	PTPN7	192	108	384
CCDS15316.1_Arl8a_exon_0_1:135147078-135147100:-	ARL8A	267	102	500
CCDS15316.1_Arl8a_exon_0_1:135147081-135147103:-	ARL8A	364	393	254
CCDS15316.1_Arl8a_exon_2_1:135152813-135152835:+	ARL8A	480	554	272
CCDS15316.1_Arl8a_exon_2_1:135152816-135152838:-	ARL8A	481	386	698
CCDS15316.1_Arl8a_exon_2_1:135152829-135152851:+	ARL8A	438	376	450
CCDS15318.1_Timm17a_exon_3_1:135309150-135309172:-	TIMM17A	522	30	6
CCDS15319.1_Shisa4_exon_2_1:135373170-135373192:+	SHISA4	332	254	211
CCDS15319.1_Shisa4_exon_2_1:135373268-135373290:-	SHISA4	1645	1440	2006
CCDS15319.1_Shisa4_exon_3_1:135374401-135374423:+	SHISA4	696	665	544
CCDS15319.1_Shisa4_exon_3_1:135374431-135374453:-	SHISA4	258	200	87
CCDS15319.1_Shisa4_exon_3_1:135374500-135374522:-	SHISA4	124	116	338
CCDS15320.1_Csrp1_exon_1_1:135745312-135745334:+	CSRP1	996	714	663
CCDS15320.1_Csrp1_exon_1_1:135745325-135745347:+	CSRP1	1900	2131	2710
CCDS15320.1_Csrp1_exon_1_1:135745333-135745355:+	CSRP1	231	31	94
CCDS15320.1_Csrp1_exon_1_1:135745348-135745370:-	CSRP1	207	236	320
CCDS15320.1_Csrp1_exon_1_1:135745351-135745373:+	CSRP1	248	284	229
CCDS15322.1_Pkp1_exon_10_1:135889703-135889725:-	PKP1	261	447	98
CCDS15322.1_Pkp1_exon_10_1:135889990-135890012:+	PKP1	398	133	275
CCDS15322.1_Pkp1_exon_12_1:135918797-135918819:+	PKP1	414	717	684
CCDS15322.1_Pkp1_exon_12_1:135918810-135918832:-	PKP1	310	422	204
CCDS15322.1_Pkp1_exon_8_1:135885007-135885029:+	PKP1	392	128	425
CCDS15323.1_Tmem9_exon_2_1:136024652-136024674:-	TMEM9	155	36	327
CCDS15323.1_Tmem9_exon_2_1:136024657-136024679:-	TMEM9	361	169	555
CCDS15323.1_Tmem9_exon_2_1:136024681-136024703:+	TMEM9	715	359	497
CCDS15323.1_Tmem9_exon_2_1:136024719-136024741:-	TMEM9	62	83	161
CCDS15324.1_Kif21b_exon_10_1:136152244-136152266:+	KIF21B	159	252	379
CCDS15324.1_Kif21b_exon_3_1:136147543-136147565:-	KIF21B	293	233	205
CCDS15324.1_Kif21b_exon_5_1:136148322-136148344:+	KIF21B	30	0	0
CCDS15324.1_Kif21b_exon_7_1:136149266-136149288:-	KIF21B	475	464	641
CCDS15324.1_Kif21b_exon_7_1:136149279-136149301:+	KIF21B	249	243	345
CCDS15326.1_Ddx59_exon_0_1:136416905-136416927:+	DDX59	1191	356	327
CCDS15326.1_Ddx59_exon_0_1:136417170-136417192:+	DDX59	347	389	313
CCDS15326.1_Ddx59_exon_0_1:136417194-136417216:-	DDX59	259	102	159
CCDS15326.1_Ddx59_exon_1_1:136419433-136419455:+	DDX59	164	2	73
CCDS15327.1_Zfp281_exon_0_1:136625454-136625476:-	ZFP281	177	39	18
CCDS15327.1_Zfp281_exon_0_1:136625501-136625523:-	ZFP281	269	364	113
CCDS15327.1_Zfp281_exon_0_1:136625592-136625614:-	ZFP281	25	0	13
CCDS15327.1_Zfp281_exon_0_1:136625858-136625880:-	ZFP281	318	38	59
CCDS15327.1_Zfp281_exon_0_1:136626223-136626245:-	ZFP281	262	0	85
CCDS15331.1_Atp6v1g3_exon_1_1:138283673-138283695:+	ATP6V1G3	369	262	678
CCDS15331.1_Atp6v1g3_exon_1_1:138283739-138283761:+	ATP6V1G3	238	129	267
CCDS15331.1_Atp6v1g3_exon_2_1:138287807-138287829:-	ATP6V1G3	771	623	640
CCDS15332.1_Nek7_exon_3_1:138515655-138515677:+	NEK7	126	259	19
CCDS15332.1_Nek7_exon_3_1:138515702-138515724:+	NEK7	565	324	841
CCDS15332.1_Nek7_exon_5_1:138532799-138532821:-	NEK7	942	1434	1067
CCDS15332.1_Nek7_exon_6_1:138534363-138534385:-	NEK7	418	365	865
CCDS15332.1_Nek7_exon_7_1:138544273-138544295:-	NEK7	477	106	210
CCDS15336.1_Crb1_exon_6_1:139248390-139248412:-	CRB1	735	871	748
CCDS15336.1_Crb1_exon_6_1:139248483-139248505:+	CRB1	208	91	149
CCDS15336.1_Crb1_exon_6_1:139249007-139249029:+	CRB1	847	1278	1196
CCDS15336.1_Crb1_exon_9_1:139328250-139328272:+	CRB1	503	331	442
CCDS15336.1_Crb1_exon_9_1:139328275-139328297:+	CRB1	137	255	18
CCDS15337.1_Cfhr1_exon_2_1:139553622-139553644:+	CFHR1	424	333	309
CCDS15337.1_Cfhr1_exon_3_1:139556412-139556434:-	CFHR1	625	801	1044
CCDS15337.1_Cfhr1_exon_4_1:139557435-139557457:+	CFHR1	695	1269	1110
CCDS15337.1_Cfhr1_exon_4_1:139557476-139557498:+	CFHR1	288	986	161
CCDS15339.1_Cfhr2_exon_2_1:139821754-139821776:-	CFHR2	510	620	459
CCDS15341.1_Cdc73_exon_12_1:143691264-143691286:+	CDC73	150	123	154
CCDS15341.1_Cdc73_exon_14_1:143695412-143695434:+	CDC73	945	985	962
CCDS15341.1_Cdc73_exon_14_1:143695413-143695435:+	CDC73	953	797	1447
CCDS15341.1_Cdc73_exon_15_1:143699218-143699240:+	CDC73	327	323	215
CCDS15342.1_B3galt2_exon_0_1:143646302-143646324:+	B3GALT2	655	302	160
CCDS15342.1_B3galt2_exon_0_1:143646354-143646376:+	B3GALT2	187	60	220
CCDS15342.1_B3galt2_exon_0_1:143646627-143646649:+	B3GALT2	338	616	316
CCDS15342.1_B3galt2_exon_0_1:143646628-143646650:+	B3GALT2	419	599	1040
CCDS15342.1_B3galt2_exon_0_1:143646629-143646651:+	B3GALT2	450	385	766
CCDS15343.1_Glrx2_exon_2_1:143745127-143745149:+	GLRX2	475	453	586
CCDS15343.1_Glrx2_exon_2_1:143745148-143745170:+	GLRX2	924	1255	722
CCDS15345.1_Trove2_exon_7_1:143770475-143770497:-	TROVE2	218	101	89
CCDS15345.1_Trove2_exon_7_1:143770507-143770529:-	TROVE2	127	2	51
CCDS15345.1_Trove2_exon_7_1:143770519-143770541:-	TROVE2	334	380	446
CCDS15345.1_Trove2_exon_7_1:143770555-143770577:-	TROVE2	69	38	3
CCDS15345.1_Trove2_exon_7_1:143770638-143770660:+	TROVE2	312	122	404
CCDS15346.1_Uchl5_exon_2_1:143786131-143786153:-	UCHL5	196	660	463
CCDS15346.1_Uchl5_exon_3_1:143794282-143794304:+	UCHL5	714	229	767
CCDS15346.1_Uchl5_exon_5_1:143794742-143794764:+	UCHL5	3834	4821	3375
CCDS15346.1_Uchl5_exon_5_1:143794763-143794785:+	UCHL5	352	184	242
CCDS15346.1_Uchl5_exon_5_1:143794774-143794796:+	UCHL5	428	109	471
CCDS15347.1_Rgs2_exon_1_1:144002162-144002184:+	RGS2	787	1399	2353
CCDS15347.1_Rgs2_exon_1_1:144002218-144002240:-	RGS2	491	879	273
CCDS15347.1_Rgs2_exon_3_1:144002969-144002991:+	RGS2	1864	2541	2871
CCDS15347.1_Rgs2_exon_3_1:144003041-144003063:-	RGS2	1021	2177	1442
CCDS15348.1_Rgs13_exon_1_1:144140772-144140794:-	RGS13	407	761	1030
CCDS15348.1_Rgs13_exon_1_1:144140773-144140795:-	RGS13	2919	2953	3088
CCDS15348.1_Rgs13_exon_1_1:144140849-144140871:+	RGS13	559	592	961
[truncated: 85,438 more rows]
